# Supplementary material for: Neuron-targeted caveolin-1 overexpression attenuates cognitive loss and pathological transcriptome changes in symptomatic Alzheimer’s disease models
Source: Signal Transduct Target Ther. 2025 May 28;10:172. doi: 10.1038/s41392-025-02258-z (PMC12117040; doi:10.1038/s41392-025-02258-z)
Supplement: Supplementary file 2 — Supplementary Table S2. Differentially expressed genes [file 41392_2025_2258_MOESM2_ESM.xlsx]

## Sheet: data
S63	S64	S72	S66	S67	S75	S68	S69	S70	S74	log2FC_WT_vs_AD	p_WT_vs_AD	padj_WT_vs_AD	log2FC_WT_vs_ADCAV	p_WT_vs_ADCAV	padj_WT_vs_ADCAV	log2FC_ADCAV_vs_AD	p_ADCAV_vs_AD	padj_ADCAV_vs_AD	Ensembl	Gene description	Gene symbol
9.34367	9.19437	9.35817	9.44487	9.30972	9.13886	9.30687	9.32347	9.31427	9.33219	-0.00410872	0.955981	0.981518	-3.43048e-06	0.832048	0.999991	0.00862496	0.878191	0.949776	ENSMUSG00000000001	guanine nucleotide binding protein (G protein), alpha inhibiting 3 [Source:MGI Symbol;Acc:MGI:95773]	GNAI3
7.02391	6.90483	6.99705	6.94267	6.93833	7.02796	7.11707	6.78944	7.06113	6.87479	0.00252484	0.943268	0.974854	-7.16705e-08	0.94389	0.999991	0.000263997	0.995402	0.998595	ENSMUSG00000000028	cell division cycle 45 [Source:MGI Symbol;Acc:MGI:1338073]	CDC45
6.08303	6.08303	6.3462	6.41745	6.08303	6.34355	6.33449	6.3957	6.43549	6.27106	-0.00944246	0.209716		-8.38015e-07	0.130496		0.00272605	0.771935		ENSMUSG00000000031	H19, imprinted maternally expressed transcript [Source:MGI Symbol;Acc:MGI:95891]	H19
6.7401	7.12065	6.6817	7.31552	6.7848	6.76644	6.84941	7.03782	6.97059	6.71303	-0.0165773	0.475417	0.73083	-3.94e-07	0.832265	0.999991	-0.0113586	0.585849	0.810804	ENSMUSG00000000037	Scm polycomb group protein like 2 [Source:MGI Symbol;Acc:MGI:1340042]	SCML2
6.43305	6.37398	6.08303	6.39053	6.56377	6.44542	6.50495	6.56963	6.55961	6.2351	-0.0135881	0.324159		-1.27159e-06	0.260228		0.00115283	0.924072		ENSMUSG00000000049	apolipoprotein H [Source:MGI Symbol;Acc:MGI:88058]	APOH
10.0927	9.9937	10.1536	9.87696	10.009	9.80464	9.91305	10.0176	10.0867	9.98383	0.139728	0.0548485	0.305278	7.01242e-06	0.367344	0.999991	0.0688762	0.249889	0.549147	ENSMUSG00000000056	nuclear prelamin A recognition factor [Source:MGI Symbol;Acc:MGI:1914858]	NARF
9.01097	9.30786	8.80577	9.11175	9.176	8.98324	9.18046	9.02508	9.20972	9.21674	-0.0145026	0.798196	0.910122	-8.62059e-06	0.418928	0.999991	0.0287268	0.592087	0.813204	ENSMUSG00000000058	caveolin 2 [Source:MGI Symbol;Acc:MGI:107571]	CAV2
9.56252	9.43146	9.42618	9.16715	9.42136	9.15646	9.31496	9.35326	9.461	9.66473	0.14114	0.0711729	0.334417	1.27163e-06	0.86555	0.999991	0.124502	0.0788044	0.33956	ENSMUSG00000000078	Kruppel-like factor 6 [Source:MGI Symbol;Acc:MGI:1346318]	KLF6
9.77836	9.93223	9.84672	9.65909	9.63608	9.58385	9.6173	9.78816	9.79155	9.82758	0.200682	0.0124437	0.187625	1.17983e-05	0.259793	0.999991	0.09633	0.123673	0.408645	ENSMUSG00000000085	sex comb on midleg homolog 1 [Source:MGI Symbol;Acc:MGI:1352762]	SCMH1
10.7861	10.7924	10.7478	10.7461	10.6961	11.087	10.9614	10.7027	10.7144	10.5014	-0.0336708	0.574397	0.797505	2.73638e-06	0.715977	0.999991	-0.0541511	0.335131	0.625462	ENSMUSG00000000088	cytochrome c oxidase subunit 5A [Source:MGI Symbol;Acc:MGI:88474]	COX5A
7.49345	7.44631	7.33676	7.20564	7.35978	7.47098	7.21122	7.08746	7.14903	7.25137	0.0331266	0.473983	0.72958	8.20853e-06	0.014427	0.999991	-0.0803381	0.093782	0.362821	ENSMUSG00000000093	T-box 2 [Source:MGI Symbol;Acc:MGI:98494]	TBX2
6.57461	6.36581	6.46128	6.50432	6.31328	6.44288	6.44009	6.38704	6.56626	6.32579	0.00652573	0.677978		4.119e-07	0.739422		0.00151527	0.912334		ENSMUSG00000000094	T-box 4 [Source:MGI Symbol;Acc:MGI:102556]	TBX4
7.41097	7.38268	7.06698	7.53447	7.53939	7.0923	7.1262	7.26001	7.30242	7.2815	-0.0283485	0.452725	0.715797	1.23627e-06	0.661632	0.999991	-0.044485	0.213991	0.514662	ENSMUSG00000000120	nerve growth factor receptor (TNFR superfamily, member 16) [Source:MGI Symbol;Acc:MGI:97323]	NGFR
7.11752	7.20506	7.17718	7.1939	7.33469	7.04736	6.93563	7.16891	7.06261	7.05099	-0.011878	0.764276	0.893131	4.68735e-06	0.300722	0.999991	-0.0529318	0.174393	0.471449	ENSMUSG00000000125	wingless-type MMTV integration site family, member 3 [Source:MGI Symbol;Acc:MGI:98955]	WNT3
7.99551	8.20756	8.00267	7.59262	7.68591	7.57632	7.95859	8.01947	7.95607	7.82719	0.741503	1.58842e-05	0.00378688	7.92802e-06	0.191698	0.999991	0.480483	0.000977543	0.0594595	ENSMUSG00000000126	wingless-type MMTV integration site family, member 9A [Source:MGI Symbol;Acc:MGI:2446084]	WNT9A
8.49741	8.40808	8.7441	8.40717	8.57587	8.30365	8.52796	8.46379	8.54423	8.61848	0.0617601	0.313416	0.606339	8.54192e-07	0.896013	0.999991	0.0512904	0.344198	0.633108	ENSMUSG00000000127	fer (fms/fps related) protein kinase [Source:MGI Symbol;Acc:MGI:105917]	FER
10.8365	10.8876	10.7374	11.0175	10.8431	10.9999	11.0136	10.9478	10.8557	10.712	-0.0837675	0.202691	0.501341	-6.51501e-06	0.510675	0.999991	-0.040228	0.481408	0.740731	ENSMUSG00000000131	exportin 6 [Source:MGI Symbol;Acc:MGI:2429950]	XPO6
9.75422	9.85528	9.8239	9.84143	9.82685	9.48762	9.7765	9.84904	9.67131	10.0225	0.0394507	0.506811	0.752034	-1.49704e-06	0.842436	0.999991	0.0519641	0.363993	0.650399	ENSMUSG00000000134	transcription factor E3 [Source:MGI Symbol;Acc:MGI:98511]	TFE3
9.40117	9.49778	9.30695	9.29055	9.42658	8.95168	9.41881	9.3325	9.58542	9.33261	0.0791628	0.211089	0.509375	-8.16175e-07	0.903292	0.999991	0.0922387	0.145283	0.436194	ENSMUSG00000000142	axin 2 [Source:MGI Symbol;Acc:MGI:1270862]	AXIN2
9.01238	9.09865	8.94698	8.96466	8.92373	8.93471	8.92363	8.92738	8.80246	8.86101	0.058709	0.356181	0.642223	2.19508e-05	0.0844221	0.999991	-0.0425703	0.457124	0.722423	ENSMUSG00000000148	BRCA1-associated ATM activator 1 [Source:MGI Symbol;Acc:MGI:1891679]	BRAT1
10.8309	10.9914	10.8667	11.1786	10.9999	10.5957	10.8416	10.8619	10.9163	10.7027	-0.0190894	0.736205	0.880961	3.71069e-06	0.617208	0.999991	-0.048955	0.389843	0.672566	ENSMUSG00000000149	guanine nucleotide binding protein, alpha 12 [Source:MGI Symbol;Acc:MGI:95767]	GNA12
6.77964	6.67339	6.42714	6.79762	6.79629	7.05523	6.62166	6.8543	6.64655	6.49927	-0.0404337	0.0920201	0.365371	-2.61082e-07	0.881642	0.999991	-0.0369696	0.0954328	0.366065	ENSMUSG00000000154	solute carrier family 22 (organic cation transporter), member 18 [Source:MGI Symbol;Acc:MGI:1336884]	SLC22A18
6.47956	6.28261	6.31013	6.59872	6.54994	6.59296	6.53896	6.76874	6.37472	6.85836	-0.0322252	0.0632722		-3.79339e-06	0.019211		0.00767122	0.617504		ENSMUSG00000000159	immunoglobulin superfamily, member 5 [Source:MGI Symbol;Acc:MGI:1919308]	IGSF5
7.08499	6.86654	6.84219	7.38705	7.24341	7.22684	7.0197	7.08513	7.19987	6.92305	-0.713155	0.00304197	0.100846	-3.58306e-06	0.233319	0.999991	-0.0863801	0.0469934	0.285888	ENSMUSG00000000167	PIH1 domain containing 2 [Source:MGI Symbol;Acc:MGI:1919864]	PIH1D2
11.0538	10.8471	10.885	10.6539	10.8429	10.4615	10.7661	10.8618	10.938	10.9217	0.200738	0.0197136	0.218408	4.79441e-06	0.59278	0.999991	0.141344	0.0502511	0.293757	ENSMUSG00000000168	dihydrolipoamide S-acetyltransferase (E2 component of pyruvate dehydrogenase complex) [Source:MGI Symbol;Acc:MGI:2385311]	DLAT
10.1541	10.096	9.97337	10.2402	10.1651	10.1645	10.2145	10.1109	10.1673	9.9062	-0.0704778	0.271194	0.566925	-2.01074e-06	0.781777	0.999991	-0.0519715	0.368997	0.655012	ENSMUSG00000000171	succinate dehydrogenase complex, subunit D, integral membrane protein [Source:MGI Symbol;Acc:MGI:1914175]	SDHD
6.38184	6.66709	6.50252	6.49754	6.57847	6.56861	6.44581	6.54594	6.52789	6.46159	-0.0022824	0.906089		5.77409e-07	0.706054		-0.00877334	0.614379		ENSMUSG00000000182	fibroblast growth factor 23 [Source:MGI Symbol;Acc:MGI:1891427]	FGF23
10.7137	10.5147	11.2987	10.5952	10.655	10.9097	10.9173	10.9546	10.7932	10.8119	0.0511654	0.382739	0.663231	3.85293e-06	0.95255	0.999991	0.0434162	0.38256	0.667351	ENSMUSG00000000184	cyclin D2 [Source:MGI Symbol;Acc:MGI:88314]	CCND2
10.2528	9.89735	10.0683	9.79991	10.0208	9.97002	9.87028	10.0166	10.0901	10.1183	0.0813684	0.222928	0.521127	3.84586e-06	0.644483	0.999991	0.048291	0.400369	0.681154	ENSMUSG00000000194	G protein-coupled receptor 107 [Source:MGI Symbol;Acc:MGI:2139054]	GPR107
10.9096	10.7541	11.0197	10.733	10.7263	10.2754	10.9287	10.8017	10.8895	11.0384	0.201844	0.0264188	0.239976	-1.10014e-06	0.882509	0.999991	0.235766	0.0117389	0.173799	ENSMUSG00000000197	sodium leak channel, non-selective [Source:MGI Symbol;Acc:MGI:2444306]	NALCN
8.35131	8.44893	8.31387	8.51682	8.46128	8.92505	8.25703	8.14484	8.11497	8.06116	-0.17919	0.0390117	0.27158	7.83914e-06	0.0509887	0.999991	-0.659586	3.28283e-05	0.0110209	ENSMUSG00000000202	BTB (POZ) domain containing 17 [Source:MGI Symbol;Acc:MGI:1919264]	BTBD17
6.39352	6.26573	6.23353	6.38733	6.26626	6.28893	6.30414	6.08303	6.31586	6.08303	-0.00119116	0.895769		4.33913e-07	0.469797		-0.0062534	0.392936		ENSMUSG00000000204	schlafen 4 [Source:MGI Symbol;Acc:MGI:1329010]	SLFN4
6.66481	6.85522	6.45203	6.72186	6.84339	6.58607	6.63923	6.65172	6.69662	6.70926	-0.00787292	0.740802		1.90682e-07	0.90441	0.999991	-0.00999621	0.637772		ENSMUSG00000000214	tyrosine hydroxylase [Source:MGI Symbol;Acc:MGI:98735]	TH
6.43916	6.24052	6.26347	6.29794	6.41825	6.66214	6.3203	6.52395	6.26225	6.08303	-0.0130331	0.258958		1.15387e-07	0.879593		-0.0126225	0.188504		ENSMUSG00000000215	insulin II [Source:MGI Symbol;Acc:MGI:96573]	INS2
6.54264	6.40976	6.50337	6.42728	6.47885	6.39721	6.48123	6.43515	6.53208	6.37979	0.00850612	0.632822		3.89289e-07	0.782796		0.00366249	0.815536		ENSMUSG00000000216	sodium channel, nonvoltage-gated 1 gamma [Source:MGI Symbol;Acc:MGI:104695]	SCNN1G
10.6656	10.6811	10.8261	10.5697	10.6727	10.3069	10.5275	10.6039	10.6003	10.804	0.123762	0.0938803	0.367695	6.71291e-06	0.434039	0.999991	0.0594972	0.313572	0.607498	ENSMUSG00000000223	dystrophin related protein 2 [Source:MGI Symbol;Acc:MGI:107432]	DRP2
6.3549	6.27561	6.52921	6.48757	6.44758	6.50168	6.42277	6.38716	6.51625	6.38273	-0.0126456	0.419818		-4.90923e-07	0.675204		-0.00665194	0.65514		ENSMUSG00000000244	tetraspanin 32 [Source:MGI Symbol;Acc:MGI:1350360]	TSPAN32
10.4402	10.707	10.6255	10.4528	10.6761	10.6998	10.7303	10.6026	10.5882	10.575	-0.00994332	0.868128	0.942242	-2.80092e-06	0.766815	0.999991	0.00664794	0.905239	0.960137	ENSMUSG00000000247	LIM homeobox protein 2 [Source:MGI Symbol;Acc:MGI:96785]	LHX2
9.72893	9.89997	9.63599	9.81136	9.77848	10.1124	9.93636	9.86633	9.82703	9.56891	-0.0710264	0.268416	0.564633	-3.15067e-06	0.71438	0.999991	-0.0455596	0.41437	0.691527	ENSMUSG00000000253	guanosine monophosphate reductase [Source:MGI Symbol;Acc:MGI:1913605]	GMPR
9.23288	9.04392	9.28779	9.08765	9.18008	8.51792	9.05235	9.14218	9.20491	9.41492	0.0819284	0.166506	0.462124	-1.55133e-06	0.9061	0.999991	0.0910975	0.110579	0.390013	ENSMUSG00000000266	midline 2 [Source:MGI Symbol;Acc:MGI:1344333]	MID2
8.05828	8.02873	8.0349	8.14345	8.26	7.87274	8.09932	8.24425	8.27638	8.12614	-0.0305678	0.573775	0.796977	-7.78604e-06	0.175224	0.999991	0.0393143	0.447698	0.715291	ENSMUSG00000000275	tripartite motif-containing 25 [Source:MGI Symbol;Acc:MGI:102749]	TRIM25
10.7286	10.5834	10.9098	10.5459	10.6668	10.2617	10.8602	10.7768	10.7938	10.8537	0.15948	0.0482655	0.293299	-5.36349e-06	0.514323	0.999991	0.258373	0.00572839	0.138163	ENSMUSG00000000276	diacylglycerol kinase, epsilon [Source:MGI Symbol;Acc:MGI:1889276]	DGKE
8.49192	8.35767	8.09153	8.56706	8.50718	8.5989	8.47747	8.55616	8.34243	8.33507	-0.155392	0.0551693	0.305795	-6.0394e-06	0.350014	0.999991	-0.0627879	0.265572	0.561596	ENSMUSG00000000278	serine carboxypeptidase 1 [Source:MGI Symbol;Acc:MGI:1921867]	SCPEP1
10.3268	10.2463	10.6346	10.1001	10.3349	9.80524	10.2868	10.1452	10.1438	10.6801	0.129404	0.0778445	0.34319	2.68166e-06	0.63306	0.999991	0.0798455	0.159309	0.454972	ENSMUSG00000000282	max binding protein [Source:MGI Symbol;Acc:MGI:109150]	MNT
7.72155	7.72316	7.7729	8.12352	8.09825	8.32326	8.33339	8.16081	8.43211	8.20828	-0.679581	3.56604e-05	0.00659117	-3.06766e-05	9.81697e-08	8.33601e-05	0.0537603	0.325005	0.617002	ENSMUSG00000000290	integrin beta 2 [Source:MGI Symbol;Acc:MGI:96611]	ITGB2
7.96559	7.92133	7.77527	8.07312	8.08359	8.51775	8.14198	8.10511	8.18044	7.95197	-0.34942	0.00924232	0.165538	-2.75161e-05	0.0942827	0.999991	-0.0551941	0.270169	0.566366	ENSMUSG00000000295	HD domain containing 2 [Source:MGI Symbol;Acc:MGI:1916942]	HDDC2
9.03248	8.93733	9.06331	9.22169	8.86923	9.12545	9.0274	8.98779	8.91607	9.00021	-0.0380592	0.533367	0.770749	3.03134e-06	0.786154	0.999991	-0.0543181	0.348515	0.637268	ENSMUSG00000000296	tumor protein D52-like 1 [Source:MGI Symbol;Acc:MGI:1298386]	TPD52L1
6.89355	6.87626	6.83255	6.90503	6.89535	7.01565	6.98088	6.99075	6.84195	6.9244	-0.0250287	0.487553	0.739147	-8.36682e-07	0.494094	0.999991	-0.00163976	0.959188	0.983093	ENSMUSG00000000301	phosphatidylethanolamine N-methyltransferase [Source:MGI Symbol;Acc:MGI:104535]	PEMT
6.93782	6.96035	6.3839	6.63762	6.65272	6.88471	6.60463	6.64901	6.67348	6.70197	0.013973	0.537345		2.22985e-06	0.21322	0.999991	-0.0116065	0.552353		ENSMUSG00000000303	cadherin 1 [Source:MGI Symbol;Acc:MGI:88354]	CDH1
8.73459	8.49038	8.47141	8.45926	8.61047	8.14584	8.49728	8.32198	8.44956	8.52798	0.0647269	0.266804	0.563115	5.13336e-06	0.353347	0.999991	0.0128318	0.795993	0.913435	ENSMUSG00000000305	cadherin 4 [Source:MGI Symbol;Acc:MGI:99218]	CDH4
11.5652	11.5518	11.4358	11.4408	11.523	12.164	11.6203	11.3809	11.4186	11.466	-0.0875392	0.18077	0.479237	1.76797e-06	0.779244	0.999991	-0.117325	0.0870172	0.351151	ENSMUSG00000000308	creatine kinase, mitochondrial 1, ubiquitous [Source:MGI Symbol;Acc:MGI:99441]	CKMT1
6.96629	7.09929	7.09098	6.96899	6.92089	7.26594	6.88907	6.8759	6.94552	6.97064	-0.00124721	0.970021	0.987673	3.65898e-06	0.216591	0.999991	-0.0425454	0.2025	0.502964	ENSMUSG00000000317	B cell CLL/lymphoma 6, member B [Source:MGI Symbol;Acc:MGI:1278332]	BCL6B
6.80002	6.41787	6.56957	6.47211	6.54525	6.59337	6.29395	6.38518	6.39786	6.43551	0.00904414	0.604514		2.7173e-06	0.0333972		-0.0257558	0.101112		ENSMUSG00000000318	C-type lectin domain family 10, member A [Source:MGI Symbol;Acc:MGI:96975]	CLEC10A
6.71442	6.7266	6.66356	6.66033	6.75628	6.98238	6.54513	6.53587	6.68571	6.68359	-0.0232844	0.375352		1.65651e-06	0.40795	0.999991	-0.0444303	0.0743436		ENSMUSG00000000320	arachidonate 12-lipoxygenase [Source:MGI Symbol;Acc:MGI:87998]	ALOX12
10.3725	10.4624	10.4568	10.4577	10.4578	10.5664	10.6204	10.4709	10.4629	10.4885	-0.0454335	0.442792	0.70952	-2.99482e-05	0.296516	0.999991	0.0121258	0.821209	0.924133	ENSMUSG00000000326	catechol-O-methyltransferase [Source:MGI Symbol;Acc:MGI:88470]	COMT
9.68804	9.62745	9.57842	9.6808	9.64737	9.94204	9.77901	9.7042	9.75433	9.5863	-0.0808761	0.222907	0.521127	-6.74988e-06	0.446955	0.999991	-0.0301115	0.589115	0.81224	ENSMUSG00000000339	RNA 3'-terminal phosphate cyclase [Source:MGI Symbol;Acc:MGI:1913618]	RTCA
8.75348	8.53861	8.96789	8.93902	8.78791	8.78516	8.75455	8.64372	8.84937	8.73506	-0.0360767	0.527762	0.766798	8.34404e-07	0.900888	0.999991	-0.0434872	0.42461	0.699159	ENSMUSG00000000340	dihydrolipoamide branched chain transacylase E2 [Source:MGI Symbol;Acc:MGI:105386]	DBT
11.1494	11.1756	11.0891	11.2887	11.1443	11.2073	11.1527	11.0946	11.1479	11.0513	-0.0571827	0.31956	0.612456	5.21848e-06	0.705223	0.999991	-0.0792277	0.149156	0.441775	ENSMUSG00000000346	DAZ associated protein 2 [Source:MGI Symbol;Acc:MGI:1344344]	DAZAP2
9.17675	9.08294	9.21319	9.04962	9.00797	9.17213	9.14074	9.09496	8.98715	9.05066	0.0554521	0.38183	0.662214	9.84558e-06	0.313026	0.999991	-0.00425551	0.939577	0.974701	ENSMUSG00000000355	malignant T cell amplified sequence 1 [Source:MGI Symbol;Acc:MGI:1916245]	MCTS1
6.62344	6.53969	6.54973	6.69756	6.48574	6.83742	6.56228	6.43217	6.44294	6.37671	-0.0192752	0.357153		2.202e-06	0.26118		-0.0404659	0.0361181		ENSMUSG00000000359	rad and gem related GTP binding protein 1 [Source:MGI Symbol;Acc:MGI:1097696]	REM1
6.93752	7.12794	6.66349	7.19644	6.63957	6.4451	6.57555	6.68336	6.6933	6.59132	0.0129479	0.502832	0.749698	2.92062e-06	0.0628384	0.999991	-0.0193479	0.259059	0.556693	ENSMUSG00000000365	ring finger protein 17 [Source:MGI Symbol;Acc:MGI:1353419]	RNF17
10.9073	10.9305	11.0836	10.9201	11.02	10.2359	10.8182	10.9253	10.9997	11.0333	0.0748063	0.226646	0.524157	1.07735e-06	0.857674	0.999991	0.060349	0.265724	0.561684	ENSMUSG00000000374	trafficking protein particle complex 10 [Source:MGI Symbol;Acc:MGI:1336209]	TRAPPC10
9.61014	9.60164	9.46384	9.63142	9.58342	9.97255	9.45333	9.62644	9.46583	9.41407	-0.101489	0.144808	0.436995	4.66655e-06	0.544054	0.999991	-0.175211	0.0301585	0.245565	ENSMUSG00000000378	cerebral cavernous malformation 2 [Source:MGI Symbol;Acc:MGI:2384924]	CCM2
9.3809	9.31623	9.25611	9.37253	9.322	9.42217	9.39723	9.23601	9.15328	9.09268	-0.0312573	0.603584	0.811454	-6.14657e-06	0.314163	0.999991	-0.102722	0.117707	0.399818	ENSMUSG00000000384	transforming growth factor beta regulated gene 4 [Source:MGI Symbol;Acc:MGI:1100868]	TBRG4
6.27638	6.34145	6.28376	6.76479	6.79232	6.30128	6.08303	6.66826	6.36949	6.22898	-0.0244614	0.0219134		-6.81767e-07	0.462278		-0.0163707	0.0951085		ENSMUSG00000000385	transmembrane protease, serine 2 [Source:MGI Symbol;Acc:MGI:1354381]	TMPRSS2
6.52473	6.30785	6.40263	6.52996	6.83206	6.5386	6.77659	6.65047	6.63764	6.76592	-0.040302	0.0555447		-3.73521e-06	0.0161813	0.999991	0.00924204	0.646114		ENSMUSG00000000386	MX dynamin-like GTPase 1 [Source:MGI Symbol;Acc:MGI:97243]	MX1
7.529	6.65082	6.48916	7.7779	7.51957	7.61075	6.8611	7.15744	7.01858	6.5277	-0.0232477	0.0989826	0.374314	6.85983e-07	0.726104	0.999991	-0.0282927	0.0346296	0.257182	ENSMUSG00000000392	fibroblast activation protein [Source:MGI Symbol;Acc:MGI:109608]	FAP
10.4895	10.4167	10.3713	10.5043	10.3699	10.4431	10.456	10.4299	10.4037	10.3052	-0.00892904	0.876781	0.947014	4.31721e-06	0.723134	0.999991	-0.0280679	0.602953	0.819447	ENSMUSG00000000399	NADH:ubiquinone oxidoreductase subunit A9 [Source:MGI Symbol;Acc:MGI:1913358]	NDUFA9
7.34695	7.47755	7.42617	7.2717	7.22713	7.20642	7.26693	7.19429	7.34807	7.36131	0.108656	0.0750565	0.340054	5.84727e-06	0.203141	0.999991	0.0265076	0.531182	0.77581	ENSMUSG00000000402	EGF-like-domain, multiple 6 [Source:MGI Symbol;Acc:MGI:1858599]	EGFL6
6.96903	6.84109	6.75212	6.7838	7.03749	7.16584	7.00985	6.88013	6.93518	7.16992	-0.0367045	0.238231	0.536285	-6.07705e-06	0.218891	0.999991	-0.000233924	0.990932	0.99742	ENSMUSG00000000409	lymphocyte protein tyrosine kinase [Source:MGI Symbol;Acc:MGI:96756]	LCK
6.25803	6.31494	6.27229	6.2548	6.24663	6.26255	6.08303	6.08303	6.26733	6.32445	0.00232767	0.786324		3.16695e-07	0.626569		-0.00145543	0.841739		ENSMUSG00000000411	testis-specific serine kinase 3 [Source:MGI Symbol;Acc:MGI:1929914]	TSSK3
11.8602	11.8149	12.2109	11.6646	11.5311	11.3788	11.7277	11.9955	11.704	11.9434	0.369451	0.00130823	0.0658113	7.51754e-06	0.336493	0.999991	0.223277	0.0133377	0.181476	ENSMUSG00000000416	cortactin binding protein 2 [Source:MGI Symbol;Acc:MGI:1353467]	CTTNBP2
9.88475	9.86484	9.81807	10.0589	9.96769	9.94719	9.87964	9.82764	9.93109	9.99623	-0.107359	0.102021	0.379608	-9.66735e-06	0.493894	0.999991	-0.0591825	0.288822	0.586044	ENSMUSG00000000420	polypeptide N-acetylgalactosaminyltransferase 1 [Source:MGI Symbol;Acc:MGI:894693]	GALNT1
9.32933	9.34926	9.6598	9.23466	9.12113	9.55728	9.63448	9.34707	9.30271	9.46168	0.0570565	0.341209	0.631069	4.62036e-07	0.94188	0.999991	0.0513354	0.345093	0.633852	ENSMUSG00000000439	makorin, ring finger protein, 2 [Source:MGI Symbol;Acc:MGI:1914277]	MKRN2
7.03077	7.16468	6.89863	6.93304	7.03314	7.12525	6.85172	7.04056	7.01997	7.12303	0.00285253	0.933977	0.971908	6.82676e-07	0.820171	0.999991	-0.00421021	0.889508	0.953935	ENSMUSG00000000440	peroxisome proliferator activated receptor gamma [Source:MGI Symbol;Acc:MGI:97747]	PPARG
10.5707	10.5631	10.5709	10.4813	10.5075	10.227	10.3335	10.4644	10.5574	10.4908	0.105341	0.124953	0.410849	1.10228e-05	0.271269	0.999991	0.0302425	0.58953	0.812472	ENSMUSG00000000441	v-raf-leukemia viral oncogene 1 [Source:MGI Symbol;Acc:MGI:97847]	RAF1
7.33296	7.20298	7.27485	7.36893	7.24482	7.69262	7.00247	7.22074	7.09736	6.99088	-0.0549075	0.192088	0.491423	5.30805e-06	0.105225	0.999991	-0.665161	0.00263518	0.0955122	ENSMUSG00000000486	septin 1 [Source:MGI Symbol;Acc:MGI:1858916]	SEPTIN1
9.36307	9.28576	9.27263	9.29643	9.18981	9.22331	9.35245	9.21238	9.24352	9.28838	0.0520506	0.40875	0.684162	4.34415e-06	0.678187	0.999991	0.0259177	0.640498	0.841705	ENSMUSG00000000489	platelet derived growth factor, B polypeptide [Source:MGI Symbol;Acc:MGI:97528]	PDGFB
8.53124	8.37316	8.31864	7.69643	8.38012	8.5446	7.7512	7.87048	8.07633	7.90357	0.0346274	0.421538	0.693136	0.52469	0.00341012	0.519737	-0.10895	0.0381893	0.265405	ENSMUSG00000000530	activin A receptor, type II-like 1 [Source:MGI Symbol;Acc:MGI:1338946]	ACVRL1
10.3507	10.4566	10.4398	10.0796	10.1305	10.0978	10.3287	10.4176	10.3345	10.2969	0.314534	3.94803e-05	0.00705924	1.31763e-05	0.317867	0.999991	0.232704	0.000706269	0.0502718	ENSMUSG00000000531	trafficking regulator and scaffold protein tamalin [Source:MGI Symbol;Acc:MGI:1860303]	TAMALIN
11.2059	11.1103	11.2827	10.8525	11.1751	10.682	11.1818	11.1608	11.2056	11.2776	0.197537	0.0241547	0.23291	-4.20693e-07	0.958678	0.999991	0.211523	0.0138523	0.18396	ENSMUSG00000000532	activin A receptor, type 1B [Source:MGI Symbol;Acc:MGI:1338944]	ACVR1B
12.3006	12.3147	12.3357	12.2226	12.3119	11.5529	12.1775	12.294	12.2867	12.2607	0.1078	0.128063	0.416451	2.65275e-06	0.688992	0.999991	0.0795578	0.219997	0.521237	ENSMUSG00000000538	target of myb1-like 2 (chicken) [Source:MGI Symbol;Acc:MGI:2443306]	TOM1L2
10.3925	10.6382	10.1579	10.3372	10.5415	10.9111	10.4023	10.2771	10.3362	10.393	-0.0847956	0.191816	0.491307	2.52466e-06	0.695796	0.999991	-0.124919	0.0739651	0.333278	ENSMUSG00000000552	zinc finger protein 385A [Source:MGI Symbol;Acc:MGI:1352495]	ZFP385A
7.33035	7.08828	6.86181	7.11943	7.33973	7.27879	7.28018	7.03937	7.51056	7.13092	-0.0312388	0.347403	0.635489	-2.67965e-06	0.310047	0.999991	0.000692482	0.985705	0.995812	ENSMUSG00000000555	integrin alpha 5 (fibronectin receptor alpha) [Source:MGI Symbol;Acc:MGI:96604]	ITGA5
10.5827	10.7267	10.9631	10.6881	10.5372	10.8894	10.6958	10.5504	10.7417	10.7659	0.0251327	0.676943	0.850507	4.95186e-06	0.535392	0.999991	-0.010532	0.861071	0.942325	ENSMUSG00000000560	gamma-aminobutyric acid (GABA) A receptor, subunit alpha 2 [Source:MGI Symbol;Acc:MGI:95614]	GABRA2
10.0208	9.95463	10.213	9.83468	9.92838	9.96892	9.94218	10.0351	10.0818	9.95496	0.10847	0.114699	0.397807	4.92626e-06	0.508899	0.999991	0.0598028	0.305316	0.600699	ENSMUSG00000000561	WD repeat domain 77 [Source:MGI Symbol;Acc:MGI:1917715]	WDR77
6.94414	7.11841	7.04183	6.77473	6.81205	7.10267	6.80478	6.78827	7.17175	7.00855	0.0283506	0.339451	0.629819	1.50498e-06	0.528079	0.999991	0.010082	0.699619	0.872799	ENSMUSG00000000562	adenosine A3 receptor [Source:MGI Symbol;Acc:MGI:104847]	ADORA3
11.654	11.7085	11.7074	11.7576	11.7157	12.2672	11.8765	11.7498	11.6269	11.6267	-0.123358	0.0933705	0.367192	-1.78307e-06	0.8061	0.999991	-0.101291	0.121599	0.405561	ENSMUSG00000000563	ATP synthase peripheral stalk-membrane subunit b [Source:MGI Symbol;Acc:MGI:1100495]	ATP5PB
9.74106	9.71955	9.81443	10.2135	9.85241	9.88392	9.54334	9.6185	9.60486	9.67289	-0.173549	0.0350246	0.261187	1.23742e-05	0.151591	0.999991	-0.379666	0.000224745	0.0295765	ENSMUSG00000000567	SRY (sex determining region Y)-box 9 [Source:MGI Symbol;Acc:MGI:98371]	SOX9
11.4732	11.4463	11.7137	11.2711	11.4525	11.6543	11.5814	11.5223	11.3549	11.7004	0.0330442	0.537552	0.77371	-1.00518e-05	0.975416	0.999991	0.0345277	0.529816	0.775089	ENSMUSG00000000568	heterogeneous nuclear ribonucleoprotein D [Source:MGI Symbol;Acc:MGI:101947]	HNRNPD
7.46402	7.6919	7.61074	7.76756	7.75663	7.13725	7.45771	7.68542	7.78661	7.72162	0.00172615	0.965421	0.98549	-5.9914e-05	0.643173	0.999991	0.016975	0.606139	0.821649	ENSMUSG00000000579	dynein light chain Tctex-type 1C [Source:MGI Symbol;Acc:MGI:3807476]	DYNLT1C
9.30508	9.5824	9.23247	9.39818	9.28966	9.68786	9.43461	9.35497	9.35586	9.12007	-0.0363868	0.543256	0.777424	2.84979e-06	0.640387	0.999991	-0.0636424	0.263301	0.559509	ENSMUSG00000000581	C1D nuclear receptor co-repressor [Source:MGI Symbol;Acc:MGI:1927354]	C1D
10.4103	10.3078	10.1687	10.7924	10.5416	10.9436	10.313	10.3844	10.4109	10.3397	-0.449897	5.68369e-05	0.00954048	-5.02231e-06	0.56068	0.999991	-0.37837	0.000196783	0.0283475	ENSMUSG00000000594	GM2 ganglioside activator protein [Source:MGI Symbol;Acc:MGI:95762]	GM2A
10.1774	9.89257	10.4359	9.98965	10.1056	9.76458	10.0953	10.1114	10.1304	10.3321	0.108986	0.12912	0.417787	1.57927e-07	0.924211	0.999991	0.097092	0.126945	0.412399	ENSMUSG00000000600	KRIT1, ankyrin repeat containing [Source:MGI Symbol;Acc:MGI:1930618]	KRIT1
11.7062	11.5412	11.7129	11.5328	11.5848	11.5252	11.6395	11.6784	11.681	11.7661	0.0810154	0.179582	0.477521	-1.02907e-06	0.620884	0.999991	0.113454	0.0537715	0.299641	ENSMUSG00000000605	chloride channel, voltage-sensitive 4 [Source:MGI Symbol;Acc:MGI:104571]	CLCN4
6.3921	6.36834	6.08303	6.25941	6.40126	6.33582	6.32747	6.08303	6.08303	6.32801	-0.00086797	0.926709		4.70803e-07	0.510843		-0.00639965	0.448265		ENSMUSG00000000606	vomeronasal 2, receptor 88 [Source:MGI Symbol;Acc:MGI:1316662]	VMN2R88
10.1398	10.1834	10.1319	9.9908	9.97811	10.0275	10.1626	10.1341	10.1764	10.1385	0.138171	0.0288105	0.246199	-8.01739e-08	0.99486	0.999991	0.139603	0.0193859	0.210216	ENSMUSG00000000627	sema domain, immunoglobulin domain (Ig), TM domain, and short cytoplasmic domain [Source:MGI Symbol;Acc:MGI:1340055]	SEMA4F
8.21247	7.65396	8.42979	7.63847	7.69007	8.51535	8.10482	8.41613	8.15925	7.95127	0.0175737	0.593873	0.807506	-4.25683e-07	0.876087	0.999991	0.0220614	0.465898	0.728865	ENSMUSG00000000628	hexokinase 2 [Source:MGI Symbol;Acc:MGI:1315197]	HK2
11.7872	11.7511	11.661	11.9543	11.936	12.447	11.9741	11.8777	11.7991	12.0307	-0.306688	0.0045442	0.123199	-0.00010018	0.148912	0.999991	-0.105925	0.112048	0.3925	ENSMUSG00000000631	myosin XVIIIA [Source:MGI Symbol;Acc:MGI:2667185]	MYO18A
12.1737	12.2949	12.2922	11.9542	12.2467	11.7868	12.1421	12.0369	12.1508	12.3179	0.152798	0.0541661	0.303899	6.34293e-06	0.455935	0.999991	0.0815878	0.189293	0.487784	ENSMUSG00000000632	seizure related gene 6 [Source:MGI Symbol;Acc:MGI:104745]	SEZ6
6.38388	6.5506	6.39753	6.53956	6.5356	6.63701	6.6078	6.59196	6.6577	6.37151	-0.0201169	0.294888		-1.41189e-06	0.315222		-0.00138934	0.939625		ENSMUSG00000000673	3-hydroxyanthranilate 3,4-dioxygenase [Source:MGI Symbol;Acc:MGI:1349444]	HAAO
7.11665	6.99744	6.85887	7.78661	7.31778	7.721	7.34652	7.41336	7.63493	7.33899	-1.42149	5.19252e-06	0.0015818	-1.07466e-05	0.00036377	0.0997961	-0.0504425	0.189705	0.488181	ENSMUSG00000000682	CD52 antigen [Source:MGI Symbol;Acc:MGI:1346088]	CD52
6.74106	6.68406	6.75792	6.77325	6.83647	6.72348	6.76149	6.60759	6.70414	6.80119	-0.0147907	0.611308	0.815375	8.97666e-08	0.970339	0.999991	-0.0152622	0.562229	0.795666	ENSMUSG00000000686	abhydrolase domain containing 15 [Source:MGI Symbol;Acc:MGI:1914727]	ABHD15
6.41807	6.24249	6.08303	6.2919	6.08303	6.08303	6.33194	6.32424	6.25948	6.31345	0.00755536	0.293901		-1.99563e-08	0.93509		0.00739513	0.240437		ENSMUSG00000000690	homeobox B6 [Source:MGI Symbol;Acc:MGI:96187]	HOXB6
7.70036	7.98448	7.81977	7.89926	7.70013	8.08146	7.71598	7.75414	7.6783	7.58685	-0.0234625	0.636361	0.82884	6.19548e-06	0.183761	0.999991	-0.115767	0.0619136	0.311366	ENSMUSG00000000693	lysyl oxidase-like 3 [Source:MGI Symbol;Acc:MGI:1337004]	LOXL3
6.32849	6.31302	6.08303	6.08303	6.08303	6.34052	6.26061	6.259	6.44998	6.08303	0.0030534	0.665316		6.82053e-08	0.848544		0.00398833	0.520083		ENSMUSG00000000706	butyrophilin, subfamily 1, member A1 [Source:MGI Symbol;Acc:MGI:103118]	BTN1A1
9.29403	8.8919	9.1162	9.36525	9.40596	8.6735	8.91303	9.12775	9.26311	9.23679	-0.0199845	0.681062	0.852558	-8.32195e-07	0.856517	0.999991	-0.011357	0.796465	0.913465	ENSMUSG00000000708	K(lysine) acetyltransferase 2B [Source:MGI Symbol;Acc:MGI:1343094]	KAT2B
11.5986	11.6243	11.6428	11.5146	11.6181	11.3293	11.6262	11.6065	11.6452	11.659	0.0930946	0.142672	0.433945	-9.63616e-05	0.880297	0.999991	0.103976	0.0859113	0.349466	ENSMUSG00000000711	RAB5B, member RAS oncogene family [Source:MGI Symbol;Acc:MGI:105938]	RAB5B
6.4188	6.50069	6.62551	6.33215	6.32259	6.38844	6.47122	6.32302	6.47008	6.41273	0.0257179	0.105683		1.03505e-06	0.39928		0.0114324	0.4009		ENSMUSG00000000730	DNA (cytosine-5-)-methyltransferase 3-like [Source:MGI Symbol;Acc:MGI:1859287]	DNMT3L
6.86502	6.92592	6.85248	6.68147	6.59927	6.69996	7.07	7.05384	6.7507	6.7368	0.0608733	0.0522157	0.300332	-5.93493e-07	0.80077	0.999991	0.06586	0.0215999	0.217837	ENSMUSG00000000731	autoimmune regulator (autoimmune polyendocrinopathy candidiasis ectodermal dystrophy) [Source:MGI Symbol;Acc:MGI:1338803]	AIRE
8.7128	8.65944	8.79296	8.69181	8.56124	8.81049	8.41767	8.68569	8.58493	8.61959	0.0169779	0.773279	0.897702	1.01234e-05	0.166126	0.999991	-0.06304	0.279722	0.575971	ENSMUSG00000000732	icos ligand [Source:MGI Symbol;Acc:MGI:1354701]	ICOSL
10.1156	10.1887	10.1238	10.2638	10.0082	10.5373	10.29	10.2027	9.86271	10.0104	-0.0579533	0.344074	0.633206	2.06079e-06	0.757074	0.999991	-0.0787909	0.186236	0.484117	ENSMUSG00000000738	SPG7, paraplegin matrix AAA peptidase subunit [Source:MGI Symbol;Acc:MGI:2385906]	SPG7
7.22277	6.8737	7.17066	6.89863	6.97224	7.13766	7.16211	7.16725	7.04995	6.95153	0.0254152	0.453473	0.716171	1.50847e-07	0.959024	0.999991	0.0229907	0.453705	0.72041	ENSMUSG00000000739	sulfotransferase family 5A, member 1 [Source:MGI Symbol;Acc:MGI:1931463]	SULT5A1
12.2759	12.5225	12.0584	12.5979	12.4778	13.2679	12.6101	12.3547	12.3547	11.9721	-0.291246	0.0139296	0.198049	-1.05763e-06	0.832704	0.999991	-0.258828	0.0156215	0.19249	ENSMUSG00000000740	ribosomal protein L13 [Source:MGI Symbol;Acc:MGI:105922]	RPL13
10.6422	10.7385	10.5423	10.8195	10.6265	10.9216	10.678	10.6658	10.5862	10.3448	-0.0826319	0.215691	0.513081	5.20419e-06	0.539867	0.999991	-0.14228	0.052745	0.297698	ENSMUSG00000000743	charged multivesicular body protein 1A [Source:MGI Symbol;Acc:MGI:1920159]	CHMP1A
10.2018	10.141	10.1791	10.2706	10.3244	10.0132	10.1544	10.197	10.2002	10.0179	-0.0208061	0.733285	0.880359	1.90604e-06	0.759027	0.999991	-0.0380342	0.501687	0.755815	ENSMUSG00000000751	replication protein A1 [Source:MGI Symbol;Acc:MGI:1915525]	RPA1
8.16598	8.12537	7.65444	8.54819	8.33927	8.84296	8.25253	8.6556	8.50037	8.36463	-0.736767	0.000551316	0.0414117	-1.18117e-05	0.00452676	0.600133	-0.0360484	0.402418	0.682352	ENSMUSG00000000753	serine (or cysteine) peptidase inhibitor, clade F, member 1 [Source:MGI Symbol;Acc:MGI:108080]	SERPINF1
9.88565	10.0135	9.58879	9.92084	9.92987	9.57231	9.91236	9.915	9.96756	9.89334	0.00992251	0.868148	0.942242	-4.30054e-06	0.510956	0.999991	0.0470363	0.404597	0.683961	ENSMUSG00000000759	tubulin, gamma complex associated protein 3 [Source:MGI Symbol;Acc:MGI:2183752]	TUBGCP3
6.63829	6.55253	6.734	6.37045	6.63171	6.54019	6.59585	6.53092	6.69228	6.82537	0.0206438	0.323087		-3.98699e-07	0.814325	0.999991	0.0236801	0.204557		ENSMUSG00000000766	opioid receptor, mu 1 [Source:MGI Symbol;Acc:MGI:97441]	OPRM1
8.78538	8.94179	8.763	8.68649	8.75583	9.25561	8.86876	8.93601	8.88194	8.82341	-0.0336511	0.545618	0.779184	-1.94523e-06	0.73566	0.999991	-0.0151301	0.758468	0.899229	ENSMUSG00000000776	polymerase (RNA) III (DNA directed) polypeptide D [Source:MGI Symbol;Acc:MGI:1914315]	POLR3D
7.29488	7.16076	7.266	7.30265	7.32998	7.33771	7.03577	7.13766	7.06384	7.43028	-0.026705	0.508043	0.753046	1.40599e-06	0.610525	0.999991	-0.0470909	0.223907	0.52573	ENSMUSG00000000782	transcription factor 7, T cell specific [Source:MGI Symbol;Acc:MGI:98507]	TCF7
11.9633	11.7877	12.0824	11.8874	11.9394	11.6669	11.9917	11.9655	11.975	12.057	0.0677828	0.289198	0.584795	-4.9085e-06	0.625036	0.999991	0.103869	0.104867	0.381334	ENSMUSG00000000787	DEAD box helicase 3, X-linked [Source:MGI Symbol;Acc:MGI:103064]	DDX3X
6.61518	6.62158	6.63693	6.84213	6.6427	6.65723	6.62819	6.60256	6.73292	6.55374	-0.0198756	0.42768		-1.68993e-07	0.930643	0.999991	-0.017745	0.438824		ENSMUSG00000000791	interleukin 12 receptor, beta 1 [Source:MGI Symbol;Acc:MGI:104579]	IL12RB1
9.45568	9.3467	9.0582	9.20345	9.43468	9.35488	9.43072	9.18612	9.09266	9.08081	-0.0149756	0.791673	0.907275	4.86875e-06	0.460266	0.999991	-0.0573762	0.307228	0.601927	ENSMUSG00000000792	solute carrier family 5 (sodium iodide symporter), member 5 [Source:MGI Symbol;Acc:MGI:2149330]	SLC5A5
9.24121	8.90587	9.30888	9.30495	9.22841	8.4826	9.21653	9.11136	9.1526	9.57693	0.024808	0.594194	0.807609	-2.27229e-06	0.55366	0.999991	0.0511832	0.245243	0.544861	ENSMUSG00000000794	potassium intermediate/small conductance calcium-activated channel, subfamily N, member 3 [Source:MGI Symbol;Acc:MGI:2153183]	KCNN3
11.0991	11.0452	11.4321	11.076	11.1758	10.8243	10.9587	11.2277	11.2556	11.3853	0.0730338	0.253706	0.552337	-6.45468e-07	0.926109	0.999991	0.078948	0.189261	0.487784	ENSMUSG00000000804	ubiquitin specific peptidase 32 [Source:MGI Symbol;Acc:MGI:2144475]	USP32
9.59381	9.67846	9.89081	9.58407	9.56067	9.66991	9.756	9.74225	9.58694	9.43596	0.06507	0.311034	0.604861	6.40617e-06	0.422582	0.999991	0.014026	0.781342	0.907062	ENSMUSG00000000805	carbonic anhydrase 4 [Source:MGI Symbol;Acc:MGI:1096574]	CAR4
7.43511	7.53428	7.47609	7.46963	7.61282	7.63255	7.78292	7.45903	7.44447	7.3621	-0.0335636	0.467299	0.724887	-2.99199e-06	0.72862	0.999991	-0.0175439	0.668231	0.857575	ENSMUSG00000000811	thioredoxin reductase 3 [Source:MGI Symbol;Acc:MGI:2386711]	TXNRD3
6.36646	6.42317	6.58586	6.24459	6.23405	6.37315	6.31554	6.24697	6.25582	6.40183	0.0158174	0.185726		1.10182e-06	0.243442		0.00273063	0.788886		ENSMUSG00000000817	Fas ligand (TNF superfamily, member 6) [Source:MGI Symbol;Acc:MGI:99255]	FASL
11.1681	11.2534	11.1015	10.9936	10.9538	10.7581	10.7471	11.0009	11.0148	10.9789	0.213846	0.0115721	0.18287	1.21712e-05	0.0182124	0.999991	0.0188225	0.735058	0.888965	ENSMUSG00000000823	zinc finger protein 512B [Source:MGI Symbol;Acc:MGI:2685478]	ZFP512B
12.518	12.4539	12.6072	12.3652	12.4666	12.1067	12.3343	12.4693	12.5505	12.6078	0.131265	0.0760485	0.341122	1.3197e-05	0.758519	0.999991	0.0981831	0.112082	0.392536	ENSMUSG00000000826	DnaJ heat shock protein family (Hsp40) member C5 [Source:MGI Symbol;Acc:MGI:892995]	DNAJC5
9.88325	9.88733	9.63792	9.68698	9.78751	10.009	9.89698	9.71541	9.69957	9.61751	-0.0118967	0.840879	0.930226	4.96521e-06	0.525422	0.999991	-0.0494411	0.394609	0.676503	ENSMUSG00000000827	tumor protein D52-like 2 [Source:MGI Symbol;Acc:MGI:1913564]	TPD52L2
10.2166	10.1889	10.4391	10.1669	10.0851	9.72639	10.2528	10.2339	10.2439	10.3929	0.192893	0.0297036	0.249553	3.40791e-06	0.983127	0.999991	0.195881	0.0213992	0.217197	ENSMUSG00000000838	fragile X messenger ribonucleoprotein 1 [Source:MGI Symbol;Acc:MGI:95564]	FMR1
11.2685	11.3755	11.4296	11.1533	11.3142	11.6845	11.4939	11.3454	11.3455	11.4131	-0.0182934	0.754599	0.888431	-4.2765e-06	0.737734	0.999991	8.57296e-06	0.999461	0.999567	ENSMUSG00000000861	B cell CLL/lymphoma 11A (zinc finger protein) [Source:MGI Symbol;Acc:MGI:106190]	BCL11A
8.4077	8.54305	8.54305	8.44359	8.54483	8.63036	8.44362	8.53119	8.5073	8.38159	-0.0243639	0.683196	0.853866	7.25408e-06	0.722675	0.999991	-0.0450242	0.425896	0.700248	ENSMUSG00000000876	peroxisomal membrane protein 4 [Source:MGI Symbol;Acc:MGI:1891701]	PXMP4
12.0152	11.9406	12.08	11.9923	11.903	12.0249	12.039	12.1053	12.0331	11.991	0.0284611	0.608818	0.814033	-5.92864e-06	0.674601	0.999991	0.0456245	0.333833	0.624123	ENSMUSG00000000881	discs large MAGUK scaffold protein 3 [Source:MGI Symbol;Acc:MGI:1888986]	DLG3
7.36581	7.39404	7.32189	7.27452	7.43373	7.44095	7.5148	7.26972	7.24735	7.42104	-0.00786175	0.860137	0.938129	-1.03091e-07	0.979189	0.999991	-0.00638385	0.872588	0.947466	ENSMUSG00000000884	guanine nucleotide binding protein (G protein), beta polypeptide 1-like [Source:MGI Symbol;Acc:MGI:1338057]	GNB1L
6.57546	6.41144	6.78381	6.62494	6.66464	6.67206	6.79428	6.69095	6.71637	6.7177	-0.0101026	0.664169		-2.13946e-06	0.253207	0.999991	0.0152775	0.488173		ENSMUSG00000000889	dopamine beta hydroxylase [Source:MGI Symbol;Acc:MGI:94864]	DBH
7.09198	7.12556	6.8582	7.19948	7.08836	7.31064	7.02423	7.56173	7.10753	7.0265	-0.0395305	0.241883	0.54021	-2.92043e-06	0.257865	0.999991	-0.00271457	0.92079	0.967027	ENSMUSG00000000901	matrix metallopeptidase 11 [Source:MGI Symbol;Acc:MGI:97008]	MMP11
10.248	10.3888	10.1748	10.3067	10.1885	10.676	10.3583	10.2071	10.3037	10.174	-0.0624005	0.323834	0.616652	7.01669e-07	0.926895	0.999991	-0.0684556	0.251595	0.549961	ENSMUSG00000000902	SWI/SNF related, matrix associated, actin dependent regulator of chromatin, subfamily b, member 1 [Source:MGI Symbol;Acc:MGI:1328366]	SMARCB1
6.31406	6.25443	6.08303	6.35882	6.3077	6.39103	6.27512	6.26973	6.08303	6.08303	-0.00786259	0.394658		2.58892e-07	0.662903		-0.0105412	0.189581		ENSMUSG00000000903	pre-B lymphocyte gene 3 [Source:MGI Symbol;Acc:MGI:98938]	VPREB3
10.5632	10.7492	10.6668	10.8602	10.663	10.8569	10.4695	10.5159	10.6848	10.4655	-0.0860669	0.191427	0.491019	1.32324e-05	0.187561	0.999991	-0.215426	0.00660651	0.147323	ENSMUSG00000000915	huntingtin interacting protein 1 related [Source:MGI Symbol;Acc:MGI:1352504]	HIP1R
8.541	8.69004	8.60143	8.56497	8.67679	8.63574	8.4762	8.59737	8.54128	8.46969	-0.00852333	0.886401	0.952155	8.6903e-06	0.296377	0.999991	-0.072855	0.23071	0.532283	ENSMUSG00000000916	NOL1/NOP2/Sun domain family, member 5 [Source:MGI Symbol;Acc:MGI:2140844]	NSUN5
8.57501	8.77623	8.92528	8.69312	8.62682	9.09437	8.799	8.77431	8.67523	8.70564	-0.0213557	0.696689	0.860035	1.13709e-06	0.846897	0.999991	-0.0310738	0.541457	0.783521	ENSMUSG00000000934	DNA topoisomerase 1, mitochondrial [Source:MGI Symbol;Acc:MGI:1920210]	TOP1MT
8.15302	8.14273	8.43278	8.08813	8.14944	7.97022	8.06045	8.27514	8.2986	8.1608	0.0960639	0.141111	0.432158	2.49557e-06	0.67435	0.999991	0.0641817	0.248444	0.548137	ENSMUSG00000000948	predicted gene, 38393 [Source:MGI Symbol;Acc:MGI:5613898]	GM38393
8.50564	8.74311	8.50028	8.69497	8.52248	9.14401	8.50293	8.39733	8.44321	8.28911	-0.0865067	0.153267	0.446362	4.00797e-06	0.198401	0.999991	-0.389783	0.0048427	0.127601	ENSMUSG00000000957	matrix metallopeptidase 14 (membrane-inserted) [Source:MGI Symbol;Acc:MGI:101900]	MMP14
6.84792	7.0468	6.91132	7.08467	6.98087	7.11484	6.97257	7.35884	7.2854	7.02941	-0.0363108	0.302761	0.596601	-5.38568e-06	0.0528248	0.999991	0.0276487	0.384827	0.669026	ENSMUSG00000000958	solute carrier family 7 (cationic amino acid transporter, y+ system), member 7 [Source:MGI Symbol;Acc:MGI:1337120]	SLC7A7
9.90011	9.78186	9.85925	9.9384	9.90483	10.3446	9.8351	9.75582	9.70752	9.84094	-0.143318	0.0664258	0.325748	4.19384e-06	0.592124	0.999991	-0.226675	0.0124212	0.176042	ENSMUSG00000000959	oxidase assembly 1-like [Source:MGI Symbol;Acc:MGI:1916339]	OXA1L
9.31775	9.16376	9.14393	9.07856	9.21775	8.90158	9.36618	9.3912	9.22751	9.3829	0.086888	0.198878	0.498722	-1.36751e-05	0.19492	0.999991	0.246254	0.0078082	0.153642	ENSMUSG00000000976	HEAT repeat containing 6 [Source:MGI Symbol;Acc:MGI:1919790]	HEATR6
6.43094	6.40833	6.53961	7.32298	7.26035	7.32774	7.01554	7.04404	7.28493	7.17994	-3.33323	1.19889e-12	1.97217e-09	-2.87063	2.73384e-10	4.87498e-07	-0.0562176	0.149397	0.442012	ENSMUSG00000000982	chemokine (C-C motif) ligand 3 [Source:MGI Symbol;Acc:MGI:98260]	CCL3
6.5739	6.59268	6.3449	6.68504	6.52821	6.56675	6.44682	6.47728	6.34484	6.45517	-0.012449	0.523227		1.25927e-06	0.384002		-0.0270866	0.122142		ENSMUSG00000000983	WAP four-disulfide core domain 18 [Source:MGI Symbol;Acc:MGI:107506]	WFDC18
6.61455	6.55429	6.70233	6.65334	6.79652	6.7581	6.67852	6.69318	6.5606	6.5244	-0.026696	0.300741		3.96528e-07	0.952269	0.999991	-0.0271893	0.245489		ENSMUSG00000001014	intercellular adhesion molecule 4, Landsteiner-Wiener blood group [Source:MGI Symbol;Acc:MGI:1925619]	ICAM4
10.4433	10.4175	10.3715	10.4715	10.3831	10.694	10.4585	10.4489	10.4443	10.335	-0.0715368	0.264858	0.561377	-1.21948e-06	0.904142	0.999991	-0.0627518	0.283904	0.580371	ENSMUSG00000001016	interleukin enhancer binding factor 2 [Source:MGI Symbol;Acc:MGI:1915031]	ILF2
11.0787	11.1386	10.9482	11.0286	11.052	11.2165	11.1369	11.0708	11.056	10.9614	-0.028964	0.646612	0.834494	-0.000189692	0.996114	0.999991	-0.0284996	0.620752	0.830625	ENSMUSG00000001017	chromatin target of PRMT1 [Source:MGI Symbol;Acc:MGI:1913761]	CHTOP
9.89867	9.86585	9.78806	9.93911	9.85013	9.85382	9.97909	9.89268	9.85963	9.76303	-0.0203582	0.738049	0.881499	-1.25495e-05	0.780309	0.999991	-0.00420161	0.93769	0.974463	ENSMUSG00000001018	SNAP-associated protein [Source:MGI Symbol;Acc:MGI:1333745]	SNAPIN
6.81148	6.96908	6.91549	7.12293	6.92222	7.27284	7.13184	7.06119	7.08414	6.99602	-0.0780895	0.0626823	0.320298	-4.59528e-06	0.117606	0.999991	-0.0134961	0.680779	0.86404	ENSMUSG00000001020	S100 calcium binding protein A4 [Source:MGI Symbol;Acc:MGI:1330282]	S100A4
6.42306	6.48139	6.57287	6.40137	6.46357	6.63793	6.47441	6.31934	6.37558	6.39601	-0.00287614	0.865901		1.23326e-06	0.36063		-0.0162549	0.285588		ENSMUSG00000001021	S100 calcium binding protein A3 [Source:MGI Symbol;Acc:MGI:1338849]	S100A3
7.81544	7.85414	7.8159	8.42104	7.97466	8.80476	8.36007	8.17115	8.39258	8.17458	-0.839861	0.000180722	0.0207893	-0.500235	0.0026564	0.438601	-0.0432043	0.320969	0.613981	ENSMUSG00000001025	S100 calcium binding protein A6 (calcyclin) [Source:MGI Symbol;Acc:MGI:1339467]	S100A6
6.42412	6.28712	6.94218	6.29695	6.08303	6.08303	6.08303	6.23826	6.24455	6.08303	0.019732	0.0174177		1.80299e-06	0.00664259		-0.00122891	0.872555		ENSMUSG00000001027	sodium channel, voltage-gated, type IV, alpha [Source:MGI Symbol;Acc:MGI:98250]	SCN4A
6.97072	6.92033	7.11144	6.78624	6.95774	7.05116	6.81354	6.73772	6.91175	6.83217	0.0161976	0.623916	0.821665	5.35166e-06	0.107966	0.999991	-0.0344079	0.265176	0.561193	ENSMUSG00000001029	intercellular adhesion molecule 2 [Source:MGI Symbol;Acc:MGI:96394]	ICAM2
9.33816	9.40208	9.58322	9.46504	9.34369	9.35544	9.56476	9.57191	9.40554	9.48429	0.033315	0.586086	0.80369	-6.42818e-06	0.484438	0.999991	0.0793447	0.20085	0.500926	ENSMUSG00000001034	mitogen-activated protein kinase 7 [Source:MGI Symbol;Acc:MGI:1346347]	MAPK7
11.5186	11.3412	11.8441	11.476	11.6484	11.1488	11.3016	11.572	11.7416	11.4443	0.048646	0.396173	0.675049	2.98562e-06	0.710741	0.999991	0.0277737	0.591864	0.813204	ENSMUSG00000001036	epsin 2 [Source:MGI Symbol;Acc:MGI:1333766]	EPN2
8.10544	7.97374	7.69877	8.17692	8.14781	8.12482	8.0654	8.1376	7.92097	8.22456	-0.115946	0.0885494	0.361092	-6.33342e-06	0.186934	0.999991	-0.0235475	0.62225	0.831791	ENSMUSG00000001039	B9 protein domain 1 [Source:MGI Symbol;Acc:MGI:1351471]	B9D1
10.4778	10.4592	10.6234	10.4152	10.3149	10.3562	10.3948	10.3255	10.2865	10.5408	0.11371	0.100071	0.375924	1.51959e-05	0.147609	0.999991	0.0171394	0.755807	0.898092	ENSMUSG00000001052	Sec24 related gene family, member B (S. cerevisiae) [Source:MGI Symbol;Acc:MGI:2139764]	SEC24B
8.83785	8.59294	8.62159	8.8213	8.83014	9.16367	8.69602	8.72305	8.55883	8.53556	-0.175971	0.0416453	0.279049	3.15631e-06	0.61404	0.999991	-0.293602	0.00729887	0.15	ENSMUSG00000001053	NEDD4 binding protein 3 [Source:MGI Symbol;Acc:MGI:2442218]	N4BP3
9.75849	9.90753	9.73727	9.86941	9.87028	9.46905	9.89462	9.77827	9.865	9.64436	0.0243448	0.673327	0.848558	-3.04262e-06	0.963674	0.999991	0.0226789	0.685627	0.86605	ENSMUSG00000001054	required for meiotic nuclear division 5 homolog B [Source:MGI Symbol;Acc:MGI:1913339]	RMND5B
9.08163	9.17533	8.92826	9.08503	8.98434	9.76362	9.33304	9.06307	9.00962	8.98267	-0.0776995	0.171446	0.46806	-1.03254e-06	0.825335	0.999991	-0.0608611	0.214497	0.515324	ENSMUSG00000001056	NHP2 ribonucleoprotein [Source:MGI Symbol;Acc:MGI:1098547]	NHP2
10.1117	10.3552	10.3122	10.0645	10.2736	10.0305	10.1445	10.1925	10.2799	10.3633	0.0826411	0.217414	0.514783	3.89689e-06	0.878486	0.999991	0.0723783	0.244407	0.544795	ENSMUSG00000001062	VPS9 domain containing 1 [Source:MGI Symbol;Acc:MGI:1914143]	VPS9D1
9.10837	9.13442	9.16483	9.10693	9.01734	8.79916	9.03455	9.14514	9.10475	8.95892	0.105081	0.138503	0.428011	4.13256e-06	0.457119	0.999991	0.0478824	0.402962	0.6826	ENSMUSG00000001065	zinc finger protein (C2H2 type) 276 [Source:MGI Symbol;Acc:MGI:1888495]	ZFP276
9.09693	9.19564	8.72176	8.94567	8.97449	8.87226	8.98022	8.85366	8.89132	8.78484	0.0425669	0.477256	0.731997	8.20078e-06	0.225217	0.999991	-0.024062	0.649027	0.846534	ENSMUSG00000001082	major facilitator superfamily domain containing 10 [Source:MGI Symbol;Acc:MGI:1915544]	MFSD10
10.9538	10.8774	11.251	10.9016	11.0174	10.6733	10.8141	10.9407	10.9841	11.1239	0.0796137	0.222996	0.521183	-9.58367e-06	0.602082	0.999991	0.0441008	0.434899	0.706566	ENSMUSG00000001089	leucine zipper protein 1 [Source:MGI Symbol;Acc:MGI:107629]	LUZP1
10.1798	10.0903	10.0346	10.0852	10.1764	10.1743	10.06	9.96991	10.0167	9.95699	-0.0300563	0.601213	0.810959	1.63537e-05	0.177525	0.999991	-0.118005	0.0562131	0.302686	ENSMUSG00000001098	potassium channel tetramerisation domain containing 10 [Source:MGI Symbol;Acc:MGI:2141207]	KCTD10
10.7077	10.8548	10.7697	10.8085	10.7964	10.7674	10.8161	10.7431	10.7919	10.694	-0.00858113	0.877074	0.947014	3.22693e-06	0.809936	0.999991	-0.0212037	0.684461	0.865594	ENSMUSG00000001100	polymerase (DNA-directed), delta interacting protein 2 [Source:MGI Symbol;Acc:MGI:1915061]	POLDIP2
7.49743	7.5739	7.49512	7.75244	7.50496	7.76813	7.35563	7.5731	7.53335	7.34695	-0.0749341	0.188285	0.487379	2.82138e-06	0.525162	0.999991	-0.136055	0.040626	0.271487	ENSMUSG00000001103	SEBOX homeobox [Source:MGI Symbol;Acc:MGI:108012]	SEBOX
9.44795	9.60507	9.29451	9.60233	9.66817	10.0351	9.478	9.41947	9.66549	9.26482	-0.210383	0.0277447	0.243256	-3.34914e-07	0.956681	0.999991	-0.214724	0.0215591	0.217837	ENSMUSG00000001105	intraflagellar transport 20 [Source:MGI Symbol;Acc:MGI:1915585]	IFT20
10.47	10.8477	10.7002	10.1273	10.5693	10.4301	10.4814	10.4445	10.5722	9.784	0.0926382	0.134681	0.424104	9.39795e-06	0.0727429	0.999991	-0.00889974	0.844827	0.933844	ENSMUSG00000001119	collagen, type VI, alpha 1 [Source:MGI Symbol;Acc:MGI:88459]	COL6A1
10.1242	10.0507	9.99516	9.84848	10.1429	10.275	10.0971	9.96816	10.0988	10.1688	-0.0205709	0.732476	0.879699	3.09726e-06	0.809867	0.999991	-0.00679338	0.901054	0.958781	ENSMUSG00000001120	poly(rC) binding protein 3 [Source:MGI Symbol;Acc:MGI:1890470]	PCBP3
7.83308	7.85614	7.58442	7.84809	7.9789	7.9501	7.98442	7.86291	8.07674	7.83101	-0.0866711	0.15958	0.454368	-2.88055e-06	0.105214	0.999991	0.00596176	0.898497	0.957644	ENSMUSG00000001123	lectin, galactose binding, soluble 9 [Source:MGI Symbol;Acc:MGI:109496]	LGALS9
11.2339	11.348	11.0957	11.2765	11.1991	11.0644	11.4017	11.31	11.2406	11.085	0.0256516	0.676021	0.850436	-2.96263e-06	0.749144	0.999991	0.044269	0.443409	0.713067	ENSMUSG00000001127	Araf proto-oncogene, serine/threonine kinase [Source:MGI Symbol;Acc:MGI:88065]	ARAF
8.08712	8.42175	8.39994	8.42397	8.45288	8.48048	8.21217	8.18964	8.21622	8.37776	-0.0793927	0.212974	0.510462	8.77222e-06	0.589954	0.999991	-0.137897	0.0601031	0.309388	ENSMUSG00000001128	complement factor properdin [Source:MGI Symbol;Acc:MGI:97545]	CFP
6.26143	6.36097	6.27459	6.56124	6.4571	6.48306	6.43876	6.42968	6.44427	6.32724	-0.0288176	0.0680044		-1.25754e-06	0.256086		-0.0128941	0.387533		ENSMUSG00000001131	tissue inhibitor of metalloproteinase 1 [Source:MGI Symbol;Acc:MGI:98752]	TIMP1
7.4441	7.23353	7.47237	7.4962	7.47021	7.65059	7.54163	7.4277	7.55001	7.30896	-0.0716619	0.166184	0.461855	-2.90541e-06	0.478745	0.999991	-0.0324471	0.446946	0.715042	ENSMUSG00000001134	ubiquitously expressed prefoldin like chaperone [Source:MGI Symbol;Acc:MGI:1277988]	UXT
9.74783	9.77057	9.57703	9.77169	9.61036	9.55041	9.54425	9.47418	9.37639	9.41928	0.0334744	0.584229	0.803196	2.84167e-05	0.00800382	0.834644	-0.150726	0.0391237	0.268127	ENSMUSG00000001138	cyclin M3 [Source:MGI Symbol;Acc:MGI:2151055]	CNNM3
9.98884	9.74586	9.9636	9.95262	10.0221	10.1129	9.84869	9.91952	9.95296	9.81083	-0.085797	0.193818	0.493427	1.94035e-06	0.843745	0.999991	-0.101816	0.11266	0.39364	ENSMUSG00000001143	lectin, mannose-binding 2-like [Source:MGI Symbol;Acc:MGI:2443010]	LMAN2L
10.2418	10.3311	10.0962	9.72355	10.4284	11.2153	10.0084	10.366	10.2052	10.0152	-0.0662168	0.184357	0.482296	1.10683e-06	0.773314	0.999991	-0.0717978	0.0879507	0.352102	ENSMUSG00000001150	minichromosome maintenance complex component 3 associated protein [Source:MGI Symbol;Acc:MGI:1930089]	MCM3AP
9.90342	10.0858	9.74785	9.78937	9.94616	10.0202	9.90318	9.68071	9.69653	9.88319	-0.000634916	0.991032	0.996667	9.10211e-06	0.260778	0.999991	-0.0672135	0.256795	0.554842	ENSMUSG00000001151	pericentrin (kendrin) [Source:MGI Symbol;Acc:MGI:102722]	PCNT
9.00758	9.24275	9.24366	8.96273	8.99216	8.86538	9.08029	9.10962	9.11246	9.1085	0.203624	0.0183024	0.212773	6.56305e-06	0.468754	0.999991	0.122435	0.0730376	0.332032	ENSMUSG00000001156	MAX dimerization protein 1 [Source:MGI Symbol;Acc:MGI:96908]	MXD1
9.30323	9.35467	9.48716	9.17102	9.41269	9.11806	9.33272	9.26379	9.27774	9.2652	0.0927519	0.175187	0.472585	8.66715e-06	0.319507	0.999991	0.0298007	0.651268	0.847428	ENSMUSG00000001157	germ cell-less, spermatogenesis associated 1 [Source:MGI Symbol;Acc:MGI:1345156]	GMCL1
9.24351	9.21848	9.20465	9.22495	9.08006	9.67137	9.35113	9.25105	9.17329	9.17152	-0.0518874	0.380135	0.66134	-7.67758e-07	0.901547	0.999991	-0.0437724	0.415257	0.692404	ENSMUSG00000001158	small nuclear ribonucleoprotein 27 (U4/U6.U5) [Source:MGI Symbol;Acc:MGI:1913868]	SNRNP27
6.65081	6.84826	6.6063	6.59121	6.67845	7.02772	6.80207	6.63014	6.65378	6.71096	-0.0120747	0.606165		7.36599e-08	0.923206	0.999991	-0.0137167	0.517441		ENSMUSG00000001166	2'-5' oligoadenylate synthetase 1C [Source:MGI Symbol;Acc:MGI:2149633]	OAS1C
10.7438	10.7311	10.7426	10.6926	10.6333	9.9866	10.6591	10.7747	10.7284	10.8059	0.124107	0.092869	0.366618	-1.61068e-07	0.978706	0.999991	0.128159	0.0683658	0.323286	ENSMUSG00000001173	OCRL, inositol polyphosphate-5-phosphatase [Source:MGI Symbol;Acc:MGI:109589]	OCRL
15.3121	15.2772	15.3614	15.2854	15.2424	15.1945	15.3548	15.3077	15.3027	15.2755	0.0656402	0.224331	0.522695	2.08001e-06	0.907225	0.999991	0.0559167	0.237045	0.539031	ENSMUSG00000001175	calmodulin 1 [Source:MGI Symbol;Acc:MGI:88251]	CALM1
12.1551	12.1545	12.3453	12.2429	12.1733	11.7653	11.9861	12.1579	12.2318	12.3215	0.0694413	0.299944	0.593966	5.47854e-05	0.752363	0.999991	0.0440829	0.428071	0.701942	ENSMUSG00000001211	1-acylglycerol-3-phosphate O-acyltransferase 3 [Source:MGI Symbol;Acc:MGI:1336186]	AGPAT3
6.38633	6.60985	6.57159	6.68066	6.50913	6.35494	6.44561	6.47473	6.57306	6.45742	-0.000382615	0.980652		5.7911e-07	0.678455		-0.00690135	0.661932		ENSMUSG00000001225	solute carrier family 26, member 3 [Source:MGI Symbol;Acc:MGI:107181]	SLC26A3
11.5372	11.5557	11.5411	11.3948	11.6687	11.8479	11.6976	11.6151	11.5953	11.5242	-0.0524255	0.370167	0.654125	-5.443e-06	0.551292	0.999991	-0.0204817	0.717372	0.881282	ENSMUSG00000001227	sema domain, transmembrane domain (TM), and cytoplasmic domain, (semaphorin) 6B [Source:MGI Symbol;Acc:MGI:1202889]	SEMA6B
6.76735	6.70696	6.62852	6.93153	6.84524	6.91197	6.65425	7.26681	6.91867	6.72155	-0.0379643	0.148383	0.440914	-3.09226e-06	0.107795	0.999991	0.00215593	0.927389	0.969889	ENSMUSG00000001228	ubiquitin-like, containing PHD and RING finger domains, 1 [Source:MGI Symbol;Acc:MGI:1338889]	UHRF1
10.4327	10.5479	10.4404	10.393	10.3658	10.2634	10.3543	10.4586	10.4537	10.4374	0.105357	0.0984173	0.373558	7.25403e-06	0.518842	0.999991	0.0625064	0.263012	0.559114	ENSMUSG00000001229	dipeptidylpeptidase 9 [Source:MGI Symbol;Acc:MGI:2443967]	DPP9
9.18281	8.93318	9.07694	8.98399	9.16532	9.31455	9.111	9.11284	9.05523	8.76756	-0.0407682	0.47675	0.731717	2.66805e-06	0.687299	0.999991	-0.0677965	0.245321	0.544861	ENSMUSG00000001240	receptor (calcitonin) activity modifying protein 2 [Source:MGI Symbol;Acc:MGI:1859650]	RAMP2
7.82385	7.59213	7.71956	7.78473	7.69126	8.27386	7.45053	7.52635	7.46113	7.5668	-0.0772994	0.130417	0.41999	6.47173e-06	0.100611	0.999991	-0.658832	0.00111002	0.0631561	ENSMUSG00000001247	lipolysis stimulated lipoprotein receptor [Source:MGI Symbol;Acc:MGI:1927471]	LSR
11.0849	11.343	11.0179	11.1896	11.2175	11.7515	11.2385	11.1271	11.2278	10.9827	-0.113928	0.112298	0.394555	4.93316e-05	0.954962	0.999991	-0.123278	0.0794604	0.34065	ENSMUSG00000001248	GRAM domain containing 1A [Source:MGI Symbol;Acc:MGI:105490]	GRAMD1A
7.02947	6.9143	6.74739	7.24613	6.9094	7.29564	7.01281	7.1106	7.32945	6.94913	-0.0662951	0.0577094	0.311063	-3.83585e-06	0.108294	0.999991	-0.0111696	0.690193	0.868649	ENSMUSG00000001249	hepsin [Source:MGI Symbol;Acc:MGI:1196620]	HPN
8.69912	8.85556	8.81683	9.14321	8.70145	8.75506	8.84371	8.63534	8.75903	8.97422	-0.0367508	0.517924	0.759684	-7.62185e-07	0.89808	0.999991	-0.028713	0.573708	0.802128	ENSMUSG00000001260	gamma-aminobutyric acid (GABA) A receptor, subunit gamma 1 [Source:MGI Symbol;Acc:MGI:103156]	GABRG1
13.9952	14.2361	13.708	14.2126	14.0389	14.5238	14.1135	13.9439	13.9714	13.7625	-0.127306	0.0883039	0.361092	1.93115e-06	0.778387	0.999991	-0.172965	0.0354214	0.25953	ENSMUSG00000001270	creatine kinase, brain [Source:MGI Symbol;Acc:MGI:88407]	CKB
9.38712	9.11409	9.73781	9.26006	9.26784	8.82303	8.94712	9.17612	9.38987	9.27151	0.109802	0.0933305	0.367192	6.83265e-06	0.175292	0.999991	0.0200041	0.661814	0.854004	ENSMUSG00000001280	trans-acting transcription factor 1 [Source:MGI Symbol;Acc:MGI:98372]	SP1
6.61197	6.71463	6.51096	6.51689	6.93368	7.18659	6.54717	7.01803	6.66114	6.52164	-0.0315731	0.0872211	0.359056	-9.15688e-07	0.520542	0.999991	-0.0201962	0.231691	0.533424	ENSMUSG00000001281	integrin beta 7 [Source:MGI Symbol;Acc:MGI:96616]	ITGB7
9.24442	9.34486	9.04207	9.2693	9.2141	9.50256	9.196	9.20297	9.19208	9.06018	-0.064438	0.314209	0.607158	3.90499e-06	0.619155	0.999991	-0.104839	0.114821	0.396175	ENSMUSG00000001285	melanocyte proliferating gene 1 [Source:MGI Symbol;Acc:MGI:1929864]	MYG1
8.3475	8.6791	8.53501	8.53922	8.39842	8.77086	8.20407	8.44833	8.51431	8.26087	-0.0181192	0.735723	0.880887	7.17567e-06	0.193653	0.999991	-0.104075	0.0951661	0.365681	ENSMUSG00000001288	retinoic acid receptor, gamma [Source:MGI Symbol;Acc:MGI:97858]	RARG
10.8406	11.124	10.6912	11.1375	10.9128	11.9676	11.072	11.0427	10.9393	10.8707	-0.232718	0.0199862	0.219036	-6.1951e-06	0.674263	0.999991	-0.151699	0.0387305	0.266688	ENSMUSG00000001289	prefoldin 5 [Source:MGI Symbol;Acc:MGI:1928753]	PFDN5
10.0237	9.95518	9.97443	9.33594	9.75321	9.4405	10.0525	9.69916	9.84266	9.9156	0.452856	0.000360065	0.0308493	6.10452e-06	0.410045	0.999991	0.324007	0.00282703	0.0993454	ENSMUSG00000001300	ephrin B2 [Source:MGI Symbol;Acc:MGI:105097]	EFNB2
7.88185	8.18255	8.4086	8.14216	8.1202	8.56622	8.38756	8.05844	8.20431	8.07248	-0.0332212	0.478674	0.732755	-3.92007e-07	0.925122	0.999991	-0.028107	0.507464	0.760757	ENSMUSG00000001305	ribosomal RNA processing 15 homolog [Source:MGI Symbol;Acc:MGI:1914473]	RRP15
9.94165	10.221	9.81909	10.0548	9.96451	10.8888	10.204	9.86439	9.8641	9.90819	-0.0986974	0.0945263	0.368016	5.85549e-06	0.852134	0.999991	-0.12883	0.0483784	0.290023	ENSMUSG00000001313	Rho family GTPase 2 [Source:MGI Symbol;Acc:MGI:1338755]	RND2
10.6819	10.6162	10.9954	10.5804	10.6582	9.76973	10.6202	10.6731	10.7134	10.8802	0.144055	0.0552261	0.305795	1.31728e-06	0.797263	0.999991	0.109911	0.0730971	0.332081	ENSMUSG00000001323	serine racemase [Source:MGI Symbol;Acc:MGI:1351636]	SRR
6.60366	6.53994	6.4068	6.70647	6.54453	6.44638	6.77787	6.6363	6.60186	6.82704	-0.00999683	0.633528		-2.93762e-06	0.0861547	0.999991	0.0244134	0.218815		ENSMUSG00000001333	syncoilin [Source:MGI Symbol;Acc:MGI:1916078]	SYNC
10.4087	10.5653	10.6606	10.5314	10.4554	10.9719	10.5086	10.4197	10.4263	10.3063	-0.0537285	0.384487	0.664748	7.31345e-06	0.315219	0.999991	-0.145153	0.0530612	0.298616	ENSMUSG00000001334	fibronectin type III domain containing 5 [Source:MGI Symbol;Acc:MGI:1917614]	FNDC5
6.58697	6.53159	6.53316	6.8212	6.73751	6.82719	6.67789	6.62791	6.6711	6.48867	-0.067547	0.0230718		-1.28601e-06	0.496401	0.999991	-0.044012	0.0835679		ENSMUSG00000001348	acid phosphatase 5, tartrate resistant [Source:MGI Symbol;Acc:MGI:87883]	ACP5
6.47827	6.45125	6.55512	6.39115	6.53067	6.59851	6.52204	6.59775	6.41095	6.61596	-0.0013786	0.937752		-7.79406e-07	0.664816		0.00536599	0.738624		ENSMUSG00000001349	calponin 1 [Source:MGI Symbol;Acc:MGI:104979]	CNN1
10.3916	10.5961	10.5038	10.5916	10.4762	10.7622	10.6849	10.3987	10.3758	10.5538	-0.0622119	0.335509	0.626676	3.14864e-06	0.936858	0.999991	-0.0558014	0.341936	0.631084	ENSMUSG00000001366	f-box protein 9 [Source:MGI Symbol;Acc:MGI:1918788]	FBXO9
10.3292	10.2663	10.3544	10.205	10.3094	10.2344	10.432	10.2433	10.134	10.2452	0.042414	0.489164	0.740817	5.81448e-06	0.57911	0.999991	0.0100691	0.852606	0.93765	ENSMUSG00000001376	VPS50 EARP/GARPII complex subunit [Source:MGI Symbol;Acc:MGI:1920538]	VPS50
10.4476	10.5233	10.5012	10.3409	10.4452	10.6802	10.6858	10.508	10.4939	10.452	-0.00230446	0.970406	0.987821	-4.15127e-06	0.651007	0.999991	0.0233885	0.6795	0.863348	ENSMUSG00000001380	histidyl-tRNA synthetase [Source:MGI Symbol;Acc:MGI:108087]	HARS
11.2906	11.3356	11.5751	11.3628	11.3778	12.1055	11.6309	11.497	11.422	11.4557	-0.0872936	0.165959	0.461464	-3.31694e-06	0.565489	0.999991	-0.0471111	0.364878	0.650932	ENSMUSG00000001383	zinc finger, matrin type 2 [Source:MGI Symbol;Acc:MGI:1913742]	ZMAT2
6.2565	6.48382	6.45549	6.37685	6.45365	6.4974	6.08303	6.08303	6.49381	6.45847	-0.00253375	0.828588		4.04985e-07	0.659292		-0.00721195	0.501367		ENSMUSG00000001403	ubiquitin-conjugating enzyme E2C [Source:MGI Symbol;Acc:MGI:1915862]	UBE2C
10.9075	10.8855	10.7967	10.7037	10.8677	11.0778	10.6155	10.8339	10.796	10.7205	-0.0138751	0.816792	0.919006	1.06207e-05	0.25063	0.999991	-0.0862508	0.162216	0.458103	ENSMUSG00000001415	SMG5 nonsense mediated mRNA decay factor [Source:MGI Symbol;Acc:MGI:2447364]	SMG5
10.5211	10.706	10.5042	10.9029	10.5054	11.1394	10.7287	10.5966	10.5265	10.5089	-0.156912	0.0524588	0.301001	-3.91558e-06	0.928699	0.999991	-0.154073	0.0472105	0.286891	ENSMUSG00000001416	chaperonin containing Tcp1, subunit 3 (gamma) [Source:MGI Symbol;Acc:MGI:104708]	CCT3
9.55833	9.52431	9.21843	9.8456	9.59339	10.0904	9.50045	9.53613	9.54375	9.27728	-0.348725	0.00485173	0.126697	2.095e-07	0.849035	0.999991	-0.328211	0.00481449	0.127601	ENSMUSG00000001418	glycosylated lysosomal membrane protein [Source:MGI Symbol;Acc:MGI:1913318]	GLMP
12.4373	12.2471	12.552	11.9659	12.2692	11.604	12.151	12.3086	12.353	12.6426	0.297239	0.0106633	0.178823	1.62441e-06	0.795205	0.999991	0.253356	0.013512	0.18264	ENSMUSG00000001419	myocyte enhancer factor 2D [Source:MGI Symbol;Acc:MGI:99533]	MEF2D
6.51937	6.59223	6.53116	6.57796	6.40936	6.52695	6.63289	6.51043	6.56982	6.50318	0.00775983	0.709318		-1.69838e-07	0.928335		0.00932534	0.621285		ENSMUSG00000001420	transmembrane protein 79 [Source:MGI Symbol;Acc:MGI:1919163]	TMEM79
10.8857	10.8723	10.9263	10.7691	10.6546	11.0617	10.7853	10.6661	10.7216	10.642	0.031168	0.611222	0.815326	-2.36112e-05	0.0694483	0.999991	-0.0780169	0.202372	0.502798	ENSMUSG00000001424	staphylococcal nuclease and tudor domain containing 1 [Source:MGI Symbol;Acc:MGI:1929266]	SND1
8.38252	7.78434	7.57854	8.62543	8.54266	8.33415	7.60629	8.03401	8.00304	7.68238	-0.377457	0.00902241	0.162918	2.30371e-06	0.495146	0.999991	-0.858973	0.000518565	0.0432951	ENSMUSG00000001435	collagen, type XVIII, alpha 1 [Source:MGI Symbol;Acc:MGI:88451]	COL18A1
8.96613	8.65983	8.58475	8.63375	8.87294	8.50665	8.40157	8.53879	8.52376	8.51198	0.0282802	0.610523	0.814749	1.26338e-05	0.0381066	0.999991	-0.09525	0.125245	0.410907	ENSMUSG00000001436	solute carrier family 19 (folate transporter), member 1 [Source:MGI Symbol;Acc:MGI:103182]	SLC19A1
11.7953	11.6989	11.8487	11.6804	11.6832	11.5921	11.7932	11.7692	11.809	11.8209	0.105484	0.0745983	0.339843	-3.73071e-06	0.808199	0.999991	0.120765	0.0316813	0.251645	ENSMUSG00000001440	karyopherin (importin) beta 1 [Source:MGI Symbol;Acc:MGI:107532]	KPNB1
11.5959	11.4331	11.615	11.4374	11.457	11.2582	11.355	11.4288	11.4904	11.6185	0.108234	0.116578	0.400334	1.94959e-05	0.449132	0.999991	0.0541556	0.35724	0.644576	ENSMUSG00000001441	aminopeptidase puromycin sensitive [Source:MGI Symbol;Acc:MGI:1101358]	NPEPPS
6.32761	6.44962	6.27106	6.42421	6.31742	6.40213	6.08303	6.54717	6.34015	6.42144	-0.00228198	0.855632		-3.06418e-07	0.747369		0.00147673	0.897053		ENSMUSG00000001444	T-box 21 [Source:MGI Symbol;Acc:MGI:1888984]	TBX21
9.83461	9.90889	9.82904	9.94705	9.91446	9.9422	10.0487	9.85349	9.80461	9.70348	-0.0461207	0.452342	0.715551	8.98296e-08	0.993659	0.999991	-0.0463002	0.417468	0.694225	ENSMUSG00000001445	mitochondrial ribosomal protein L10 [Source:MGI Symbol;Acc:MGI:1333801]	MRPL10
9.9605	9.92207	10.0908	10.0344	9.99872	10.141	10.1411	10.1431	10.0652	10.1719	-0.0461854	0.434949	0.704342	-1.83303e-05	0.0823393	0.999991	0.0510993	0.365274	0.651347	ENSMUSG00000001467	cytochrome P450, family 51 [Source:MGI Symbol;Acc:MGI:106040]	CYP51
13.307	13.4263	13.2824	13.3132	13.3519	13.5046	13.3886	13.3331	13.2856	13.2685	-0.0291487	0.539459	0.774692	3.33609e-06	0.797339	0.999991	-0.0494305	0.36135	0.648322	ENSMUSG00000001472	transcription factor 25 (basic helix-loop-helix) [Source:MGI Symbol;Acc:MGI:1914105]	TCF25
6.70474	6.57053	6.40836	6.83122	6.76584	7.01976	6.72657	6.86017	6.73478	6.73446	-0.0792154	0.0107834	0.178823	-3.57556e-06	0.0742736	0.999991	-0.0240128	0.34037	0.629683	ENSMUSG00000001473	tubulin, beta 6 class V [Source:MGI Symbol;Acc:MGI:1915201]	TUBB6
9.64682	9.69881	9.77985	9.64434	9.72265	9.45092	9.72033	9.65961	9.64776	9.72522	0.0648739	0.311252	0.604887	2.19436e-06	0.824186	0.999991	0.0492918	0.390683	0.672911	ENSMUSG00000001482	differentially expressed in FDCP 8 [Source:MGI Symbol;Acc:MGI:1346331]	DEF8
6.8767	6.94471	6.7022	6.9037	6.88478	6.91098	6.85138	6.58062	6.79186	6.64413	-0.0116858	0.694478	0.859648	2.84615e-06	0.231402	0.999991	-0.0463568	0.104924	0.381353	ENSMUSG00000001493	mesenchyme homeobox 1 [Source:MGI Symbol;Acc:MGI:103220]	MEOX1
6.46877	6.44878	6.27082	6.42293	6.4142	6.26613	6.56291	6.84224	6.26513	6.84782	0.00392898	0.774563		-2.0469e-06	0.0552424		0.0271266	0.0281918		ENSMUSG00000001494	sclerostin [Source:MGI Symbol;Acc:MGI:1921749]	SOST
6.72551	6.59543	6.8679	7.21751	6.82111	6.94786	6.96487	6.84469	7.00434	6.85638	-0.0741689	0.026486	0.239976	-3.65689e-06	0.104293	0.999991	-0.0202446	0.455566	0.72168	ENSMUSG00000001496	NK2 homeobox 1 [Source:MGI Symbol;Acc:MGI:108067]	NKX2-1
6.38554	6.24539	6.08303	6.08303	6.44786	6.08303	6.38943	6.08303	6.26675	6.32673	-0.000789827	0.916638		-8.42058e-08	0.894898		0.000156496	0.983349		ENSMUSG00000001497	paired box 9 [Source:MGI Symbol;Acc:MGI:97493]	PAX9
6.49811	6.20189	6.08303	6.29767	6.08303	6.76317	6.27344	6.3392	6.91346	6.08303	-0.00536966	0.43296		-5.60939e-07	0.279851		0.00167428	0.808708		ENSMUSG00000001504	Iroquois homeobox 2 [Source:MGI Symbol;Acc:MGI:1197526]	IRX2
7.8944	8.46741	7.41881	7.72257	7.72817	8.11941	8.07455	7.48783	7.78705	7.48959	0.0176246	0.586059	0.80369	3.32727e-06	0.212521	0.999991	-0.0192835	0.503967	0.757658	ENSMUSG00000001506	collagen, type I, alpha 1 [Source:MGI Symbol;Acc:MGI:88467]	COL1A1
9.0928	9.0369	8.63651	8.88965	9.35495	8.91048	8.95914	8.96997	8.92462	9.12145	-0.0469456	0.397982	0.675874	-2.18968e-06	0.68775	0.999991	-0.0242725	0.616906	0.8289	ENSMUSG00000001507	integrin alpha 3 [Source:MGI Symbol;Acc:MGI:96602]	ITGA3
6.30339	6.79225	6.08303	6.32347	6.37443	6.24355	6.31103	6.57085	6.41019	6.42289	0.0112349	0.274955		1.72728e-07	0.835046		0.00986955	0.327624		ENSMUSG00000001508	sarcoglycan, alpha (dystrophin-associated glycoprotein) [Source:MGI Symbol;Acc:MGI:894698]	SGCA
6.33006	6.24772	6.40858	6.3814	6.36575	6.2627	6.33719	6.43476	6.4006	6.25292	-0.00104881	0.930125		-2.79954e-07	0.765296		0.00233271	0.835644		ENSMUSG00000001510	distal-less homeobox 3 [Source:MGI Symbol;Acc:MGI:94903]	DLX3
6.8163	7.14517	7.04768	6.91416	7.34292	6.81623	7.2805	7.14239	6.68348	7.16508	-0.00543936	0.825985	0.923203	-9.06459e-07	0.64976	0.999991	0.00502432	0.823683	0.9253	ENSMUSG00000001517	forkhead box M1 [Source:MGI Symbol;Acc:MGI:1347487]	FOXM1
8.64235	8.96167	9.03746	8.9006	8.80757	8.78794	8.76219	8.6221	8.68776	8.8633	0.0257363	0.66589	0.844442	7.48892e-06	0.188162	0.999991	-0.0479387	0.386848	0.670725	ENSMUSG00000001518	integrin alpha FG-GAP repeat containing 2 [Source:MGI Symbol;Acc:MGI:1915450]	ITFG2
9.05278	9.0707	8.95977	8.94085	8.86932	9.10296	9.04884	9.04676	8.97173	8.96009	0.0374729	0.542684	0.777018	2.47117e-06	0.798135	0.999991	0.0220142	0.69311	0.869493	ENSMUSG00000001520	nuclear receptor interacting protein 2 [Source:MGI Symbol;Acc:MGI:1891884]	NRIP2
9.34355	9.42815	9.22405	9.55769	9.35281	9.26157	9.272	9.22056	9.38774	9.20967	-0.0336062	0.579183	0.799373	1.12675e-05	0.540064	0.999991	-0.0735389	0.227924	0.529468	ENSMUSG00000001521	tubby-like protein 3 [Source:MGI Symbol;Acc:MGI:1329045]	TULP3
8.32568	8.22972	8.24533	8.4411	8.15806	8.45251	8.37308	8.29005	8.31448	8.11103	-0.0435653	0.454463	0.716746	-1.02814e-06	0.942937	0.999991	-0.0380949	0.468785	0.730683	ENSMUSG00000001524	general transcription factor II H, polypeptide 4 [Source:MGI Symbol;Acc:MGI:1338799]	GTF2H4
12.625	12.7551	12.5849	12.6996	12.6476	13.0295	12.8097	12.6098	12.6837	12.6754	-0.0743591	0.216844	0.514615	-3.31066e-06	0.719472	0.999991	-0.0571452	0.336574	0.626456	ENSMUSG00000001525	tubulin, beta 5 class I [Source:MGI Symbol;Acc:MGI:107812]	TUBB5
9.01341	9.04882	9.10753	8.96321	9.07481	8.8442	9.02726	8.86217	9.13696	9.33929	0.0435563	0.467331	0.724887	-2.49382e-06	0.710703	0.999991	0.0666229	0.251052	0.549396	ENSMUSG00000001542	elongation factor for RNA polymerase II 2 [Source:MGI Symbol;Acc:MGI:2183438]	ELL2
9.55085	9.67553	9.4968	9.73236	9.83313	9.68454	9.76752	9.5684	9.64223	9.53861	-0.128706	0.0773202	0.342224	-5.95087e-06	0.568174	0.999991	-0.0804275	0.188861	0.487293	ENSMUSG00000001552	junction plakoglobin [Source:MGI Symbol;Acc:MGI:96650]	JUP
8.20723	8.00674	7.97189	8.19496	8.35937	8.22315	7.97824	8.1073	8.14136	7.99641	-0.137551	0.0727219	0.336883	9.55467e-07	0.92936	0.999991	-0.156878	0.0445687	0.280948	ENSMUSG00000001555	FK506 binding protein 10 [Source:MGI Symbol;Acc:MGI:104769]	FKBP10
6.52936	6.4443	6.08303	6.39591	6.54494	6.52114	6.40615	6.43832	6.34482	6.23848	-0.00803387	0.570274		4.71953e-07	0.652382		-0.0131543	0.292675		ENSMUSG00000001558	kelch-like 10 [Source:MGI Symbol;Acc:MGI:2181067]	KLHL10
9.59682	9.64238	9.46863	9.32597	9.37146	9.46641	9.82635	9.7876	9.84786	9.34503	0.0905346	0.173031	0.470232	-7.43586e-06	0.272193	0.999991	0.255833	0.0105986	0.167338	ENSMUSG00000001569	nucleolar protein with MIF4G domain 1 [Source:MGI Symbol;Acc:MGI:1861749]	NOM1
11.0242	11.0117	11.0527	10.8624	11.02	10.8318	10.9921	10.948	11.0075	10.9745	0.0951715	0.118618	0.403313	0.000149554	0.503628	0.999991	0.0539544	0.318131	0.611933	ENSMUSG00000001576	endoplasmic reticulum-golgi intermediate compartment (ERGIC) 1 [Source:MGI Symbol;Acc:MGI:1914708]	ERGIC1
6.48689	6.44834	6.4941	6.31922	6.49329	6.37905	6.4872	6.3347	6.38235	6.2688	0.00787301	0.603716		1.12053e-06	0.345846		-0.00475279	0.718018		ENSMUSG00000001583	tyrosine kinase, non-receptor, 1 [Source:MGI Symbol;Acc:MGI:1930958]	TNK1
6.42103	6.35871	6.43392	6.08303	6.33531	6.58207	6.56723	6.46641	6.50749	6.22318	-0.000435764	0.970096		-3.59184e-07	0.692657		0.00407846	0.713086		ENSMUSG00000001588	ArfGAP with coiled-coil, ankyrin repeat and PH domains 1 [Source:MGI Symbol;Acc:MGI:2388270]	ACAP1
6.89694	6.72023	6.53971	7.21645	7.09908	7.38129	6.7482	6.89947	6.87805	6.52636	-1.29352	0.000897761	0.0525558	-6.99548e-07	0.734325	0.999991	-0.141338	0.00115327	0.0638766	ENSMUSG00000001604	transcription elongation factor A (SII), 3 [Source:MGI Symbol;Acc:MGI:1196908]	TCEA3
6.60591	6.56099	6.73619	6.56225	6.57916	6.7439	6.51022	6.57453	6.53495	6.62598	0.00082279	0.973597		1.30287e-06	0.477466	0.999991	-0.014	0.498999		ENSMUSG00000001622	casein kappa [Source:MGI Symbol;Acc:MGI:107461]	CSN3
9.29801	9.46095	9.36318	9.51874	9.31355	9.56538	9.64188	9.43545	9.29266	9.39089	-0.0487735	0.431384	0.701629	-4.9595e-06	0.522579	0.999991	-0.0109512	0.8397	0.931427	ENSMUSG00000001627	interferon-related developmental regulator 1 [Source:MGI Symbol;Acc:MGI:1316717]	IFRD1
9.26088	9.17953	9.34108	9.26473	9.28917	8.87282	9.34071	9.23986	9.18863	9.36123	0.0513248	0.39658	0.675189	-1.43767e-06	0.839866	0.999991	0.0646263	0.268269	0.563841	ENSMUSG00000001630	serine/threonine kinase 38 like [Source:MGI Symbol;Acc:MGI:1922250]	STK38L
9.89694	9.87111	9.99955	9.87743	9.83981	9.36956	9.8665	9.97265	9.93065	10.0903	0.110537	0.123679	0.409114	-2.419e-06	0.730122	0.999991	0.150904	0.0465722	0.284009	ENSMUSG00000001632	bromodomain and PHD finger containing, 1 [Source:MGI Symbol;Acc:MGI:1926033]	BRPF1
9.38935	9.20624	9.11041	9.37963	9.12853	10.0884	9.52019	9.36236	9.25329	9.18264	-0.103671	0.0854036	0.355848	-2.2738e-06	0.609767	0.999991	-0.0648439	0.183812	0.482346	ENSMUSG00000001642	aldo-keto reductase family 1, member B3 (aldose reductase) [Source:MGI Symbol;Acc:MGI:1353494]	AKR1B3
8.05798	7.95003	7.73939	8.1273	7.96432	8.33031	8.01309	7.7368	7.81284	7.74468	-0.102957	0.101015	0.377896	3.78314e-06	0.428916	0.999991	-0.311297	0.0108845	0.169234	ENSMUSG00000001663	glutathione S-transferase, theta 1 [Source:MGI Symbol;Acc:MGI:107379]	GSTT1
7.52916	7.32855	7.48552	7.71271	7.64477	7.2058	7.31804	7.39845	7.55109	7.39254	-0.0285048	0.492955	0.743751	9.01856e-07	0.802241	0.999991	-0.0382473	0.324417	0.616596	ENSMUSG00000001665	glutathione S-transferase, theta 3 [Source:MGI Symbol;Acc:MGI:2143526]	GSTT3
8.51584	8.91603	8.43243	8.79646	8.64334	9.26098	8.6345	8.55185	8.58942	8.47373	-0.105228	0.0939426	0.367695	2.41645e-06	0.615654	0.999991	-0.212626	0.0219222	0.219356	ENSMUSG00000001666	D-dopachrome tautomerase [Source:MGI Symbol;Acc:MGI:1298381]	DDT
6.46455	6.47108	6.64415	6.42693	6.44245	6.4119	6.08303	6.51015	6.41258	6.30057	0.0115019	0.458336		1.62694e-06	0.147647		-0.00919801	0.475878		ENSMUSG00000001670	tyrosine aminotransferase [Source:MGI Symbol;Acc:MGI:98487]	TAT
6.8191	6.35562	6.30583	7.00245	6.74663	6.66497	6.44011	6.66196	6.46441	6.32937	-0.0232597	0.134012		4.65195e-07	0.693025	0.999991	-0.0281102	0.0505802		ENSMUSG00000001672	MARVEL (membrane-associating) domain containing 3 [Source:MGI Symbol;Acc:MGI:1920858]	MARVELD3
8.70134	8.6467	8.65908	8.57733	8.55596	8.8861	8.95909	8.77156	9.10298	8.53271	-0.00317605	0.949832	0.97789	-7.10032e-06	0.18579	0.999991	0.067897	0.207628	0.509099	ENSMUSG00000001674	DEAD box helicase 18 [Source:MGI Symbol;Acc:MGI:1914192]	DDX18
11.3605	11.2877	11.5532	11.3186	11.4833	11.5916	11.4943	11.4694	11.4303	11.329	-0.0367611	0.548392	0.780906	-2.72115e-06	0.781758	0.999991	-0.0200167	0.715553	0.880388	ENSMUSG00000001687	ubiquitin-like 3 [Source:MGI Symbol;Acc:MGI:1344373]	UBL3
8.43417	8.55994	8.28726	8.74424	8.33951	8.63143	8.43324	8.41273	8.37693	8.39803	-0.0746272	0.232897	0.531266	1.9015e-06	0.799508	0.999991	-0.0962213	0.126163	0.411947	ENSMUSG00000001700	GRAM domain containing 3 [Source:MGI Symbol;Acc:MGI:1914815]	GRAMD3
8.62651	8.78161	8.67427	8.63791	8.49379	8.41344	8.68281	8.71936	8.35892	8.41497	0.0934184	0.156023	0.449804	7.70293e-06	0.217594	0.999991	0.014723	0.77858	0.905892	ENSMUSG00000001707	eukaryotic translation elongation factor 1 epsilon 1 [Source:MGI Symbol;Acc:MGI:1913393]	EEF1E1
11.6272	11.507	11.6677	11.4448	11.5521	11.9367	11.6438	11.5479	11.5179	11.6825	-0.0264224	0.65522	0.838848	1.69749e-07	0.984537	0.999991	-0.0274161	0.619397	0.830221	ENSMUSG00000001729	thymoma viral proto-oncogene 1 [Source:MGI Symbol;Acc:MGI:87986]	AKT1
6.23329	6.32621	6.24649	6.23086	6.08303	6.43267	6.39777	6.5667	6.08303	6.2315	-0.00221705	0.805248		1.44117e-07	0.457598		0.0037652	0.622931		ENSMUSG00000001739	claudin 15 [Source:MGI Symbol;Acc:MGI:1913103]	CLDN15
9.71756	9.47262	9.98141	9.69192	9.72219	9.44292	9.59048	9.92114	9.89257	9.65116	0.0492311	0.448992	0.713817	-1.42653e-06	0.819412	0.999991	0.0573004	0.299406	0.595111	ENSMUSG00000001741	interleukin 16 [Source:MGI Symbol;Acc:MGI:1270855]	IL16
8.8735	8.83968	8.34224	8.99765	8.88398	9.34633	9.20952	8.96676	8.83792	8.78723	-0.198094	0.027874	0.243561	-7.58608e-06	0.117829	0.999991	-0.0363791	0.434428	0.706309	ENSMUSG00000001750	T cell, immune regulator 1, ATPase, H+ transporting, lysosomal V0 protein A3 [Source:MGI Symbol;Acc:MGI:1350931]	TCIRG1
8.36216	8.01902	8.04206	8.62273	8.39084	8.60913	8.2215	8.29806	8.15912	8.14148	-0.464364	0.00150002	0.0705007	-1.0088e-05	0.62507	0.999991	-0.370833	0.00356278	0.112707	ENSMUSG00000001751	alpha-N-acetylglucosaminidase (Sanfilippo disease IIIB) [Source:MGI Symbol;Acc:MGI:1351641]	NAGLU
9.01105	9.15236	8.82909	9.06399	9.12174	9.32209	9.03301	8.9498	8.98827	8.88103	-0.101265	0.147247	0.439822	-9.23791e-06	0.690266	0.999991	-0.147567	0.0511485	0.294917	ENSMUSG00000001755	Coenzyme A synthase [Source:MGI Symbol;Acc:MGI:1918993]	COASY
9.04936	8.99102	8.96051	9.22445	9.08884	8.91429	8.84753	9.0001	8.98188	8.79676	-0.0466393	0.45068	0.714711	7.20441e-06	0.3601	0.999991	-0.119449	0.0851026	0.34781	ENSMUSG00000001761	smoothened, frizzled class receptor [Source:MGI Symbol;Acc:MGI:108075]	SMO
9.6206	9.34998	9.39047	9.76703	9.56778	9.99515	9.38298	9.54782	9.33375	9.30385	-0.254861	0.0133902	0.194988	3.68578e-06	0.601498	0.999991	-0.36602	0.00154354	0.0720953	ENSMUSG00000001763	tetraspanin 33 [Source:MGI Symbol;Acc:MGI:1919012]	TSPAN33
8.81487	8.50181	8.9294	8.63521	8.65593	8.84334	8.6582	8.78628	8.73868	8.88516	0.0115482	0.737005	0.881214	-4.31474e-06	0.910831	0.999991	0.0245134	0.637425	0.839709	ENSMUSG00000001767	crooked neck pre-mRNA splicing factor 1 [Source:MGI Symbol;Acc:MGI:1914127]	CRNKL1
9.3965	9.17257	9.58046	9.57838	9.47504	9.67397	9.41766	9.57911	9.61456	9.44096	-0.110999	0.123181	0.408311	-2.91091e-05	0.271234	0.999991	-0.0298374	0.584624	0.809927	ENSMUSG00000001768	Ras and Rab interactor 2 [Source:MGI Symbol;Acc:MGI:1921280]	RIN2
8.00985	7.58252	7.91751	7.5285	7.65638	7.67637	7.66375	7.61422	7.75396	7.89583	0.101796	0.0865903	0.358116	3.90033e-06	0.380778	0.999991	0.0423065	0.337538	0.627435	ENSMUSG00000001773	folate hydrolase 1 [Source:MGI Symbol;Acc:MGI:1858193]	FOLH1
10.2906	10.2474	10.7231	10.1596	10.1619	10.3315	10.3038	10.3663	10.3136	10.7311	0.0962525	0.16468	0.459929	4.56573e-07	0.976339	0.999991	0.0943229	0.129726	0.416878	ENSMUSG00000001774	cysteine and histidine-rich domain (CHORD)-containing, zinc-binding protein 1 [Source:MGI Symbol;Acc:MGI:1914167]	CHORDC1
10.6874	10.7255	10.7296	10.7913	10.7073	11.1961	10.8166	10.7115	10.7258	10.7883	-0.118461	0.110526	0.39163	-3.20525e-06	0.687626	0.999991	-0.0805433	0.192316	0.491395	ENSMUSG00000001783	RNA 2',3'-cyclic phosphate and 5'-OH ligase [Source:MGI Symbol;Acc:MGI:106379]	RTCB
8.85803	8.69134	8.81164	8.82408	8.79191	8.63117	8.84877	8.91216	8.67424	8.76251	0.0202295	0.736145	0.880954	-2.15656e-06	0.873637	0.999991	0.0287106	0.60383	0.820193	ENSMUSG00000001785	PWP1 homolog, endonuclein [Source:MGI Symbol;Acc:MGI:1914735]	PWP1
8.97241	8.9682	8.78261	9.26731	9.1407	9.26169	9.1897	9.02011	9.01069	8.90242	-0.310417	0.00331196	0.104202	-1.01429e-05	0.215295	0.999991	-0.138812	0.0575371	0.305222	ENSMUSG00000001786	F-box protein 7 [Source:MGI Symbol;Acc:MGI:1917004]	FBXO7
11.2588	11.307	11.281	11.5162	11.3973	11.9992	11.5983	11.4123	11.274	11.3052	-0.255633	0.0134373	0.194988	-5.78486e-06	0.398751	0.999991	-0.126412	0.0720959	0.331041	ENSMUSG00000001794	calpain, small subunit 1 [Source:MGI Symbol;Acc:MGI:88266]	CAPNS1
10.7091	10.7777	10.6085	10.5381	10.7515	10.8548	10.8105	10.7381	10.797	10.6729	-0.011895	0.848655	0.932853	-5.65614e-06	0.569024	0.999991	0.0202783	0.714932	0.880248	ENSMUSG00000001802	low density lipoprotein receptor-related protein 3 [Source:MGI Symbol;Acc:MGI:3584516]	LRP3
9.18402	6.79323	6.82377	9.13182	8.94947	9.03296	6.79317	8.48209	8.05386	6.97116	-0.0100969	0.327797	0.620086	4.36449e-07	0.616066	0.999991	-0.0145371	0.121427	0.405561	ENSMUSG00000001827	folate receptor 1 (adult) [Source:MGI Symbol;Acc:MGI:95568]	FOLR1
9.88616	9.99827	10.1753	10.0944	9.93116	10.362	10.0051	10.0048	10.0461	9.94906	-0.0586049	0.354377	0.640957	2.36723e-06	0.847136	0.999991	-0.0733228	0.236792	0.538871	ENSMUSG00000001829	ClpB caseinolytic peptidase B [Source:MGI Symbol;Acc:MGI:1100517]	CLPB
12.3707	12.2906	12.4249	12.3042	12.3912	12.3592	12.5169	12.3791	12.3619	12.4838	0.00772794	0.891961	0.954355	-1.40972e-05	0.317569	0.999991	0.0647818	0.252169	0.550521	ENSMUSG00000001833	septin 7 [Source:MGI Symbol;Acc:MGI:1335094]	SEPTIN7
9.22117	9.16317	9.1034	9.17695	9.32808	9.25431	9.25987	9.33583	9.25178	9.16216	-0.0632478	0.318227	0.611	-1.08042e-05	0.2925	0.999991	-0.000393491	0.993483	0.997789	ENSMUSG00000001844	zinc finger, DHHC domain containing 4 [Source:MGI Symbol;Acc:MGI:1920131]	ZDHHC4
12.562	12.4602	12.6236	12.4999	12.4808	12.333	12.5992	12.5039	12.5056	12.4827	0.0794968	0.188543	0.487774	0.000161348	0.736115	0.999991	0.05868	0.285337	0.582139	ENSMUSG00000001847	Rac family small GTPase 1 [Source:MGI Symbol;Acc:MGI:97845]	RAC1
10.0464	10.2292	9.60803	9.92039	9.88404	10.5664	10.1902	9.99777	10.0852	9.44325	-0.0344681	0.451514	0.715443	5.95688e-07	0.891136	0.999991	-0.0414142	0.346691	0.635227	ENSMUSG00000001855	nucleoporin 214 [Source:MGI Symbol;Acc:MGI:1095411]	NUP214
8.13499	8.5228	8.29354	8.48317	8.2104	8.4995	8.02284	8.134	8.2433	8.2161	-0.032712	0.548048	0.780906	8.41081e-06	0.163819	0.999991	-0.160087	0.0401762	0.270306	ENSMUSG00000001864	allograft inflammatory factor 1-like [Source:MGI Symbol;Acc:MGI:1919598]	AIF1L
7.84713	7.96299	7.61865	7.96812	7.95509	8.17939	7.93089	7.75767	8.10139	7.97645	-0.110458	0.0855601	0.355869	-5.04759e-06	0.286897	0.999991	-0.035265	0.446047	0.714387	ENSMUSG00000001870	latent transforming growth factor beta binding protein 1 [Source:MGI Symbol;Acc:MGI:109151]	LTBP1
10.226	10.3252	10.313	10.4446	10.2248	10.4353	10.3449	10.2375	10.2826	10.2043	-0.0533967	0.374915	0.65729	-1.87643e-05	0.811075	0.999991	-0.0712237	0.234497	0.536472	ENSMUSG00000001891	UDP-glucose pyrophosphorylase 2 [Source:MGI Symbol;Acc:MGI:2183447]	UGP2
6.9598	6.96945	6.82721	6.99306	7.0636	6.91849	6.99725	6.99606	7.06072	7.0966	-0.0264495	0.485843	0.737829	-2.95404e-06	0.243617	0.999991	0.0149076	0.666204	0.856574	ENSMUSG00000001901	potassium voltage-gated channel, subfamily H (eag-related), member 6 [Source:MGI Symbol;Acc:MGI:2684139]	KCNH6
10.3603	10.628	10.3173	10.4416	10.446	10.8328	10.4814	10.4147	10.4246	10.3417	-0.0709568	0.278622	0.57468	1.67005e-06	0.83021	0.999991	-0.0859284	0.169845	0.466671	ENSMUSG00000001909	tRNA methyltransferase 1 [Source:MGI Symbol;Acc:MGI:1289155]	TRMT1
11.469	11.3487	11.5206	11.3069	11.5492	11.5012	11.3554	11.4578	11.3493	11.456	-0.00534771	0.926089	0.969111	2.30138e-06	0.638088	0.999991	-0.0309894	0.568806	0.799936	ENSMUSG00000001910	nucleus accumbens associated 1, BEN and BTB (POZ) domain containing [Source:MGI Symbol;Acc:MGI:1914080]	NACC1
13.1166	12.9212	13.1547	12.668	13.1437	13.2688	12.8969	13.0147	12.9558	13.102	0.010242	0.900109	0.957625	3.95305e-06	0.595944	0.999991	-0.0189828	0.692033	0.869004	ENSMUSG00000001911	nuclear factor I/X [Source:MGI Symbol;Acc:MGI:97311]	NFIX
7.24618	6.95086	7.43422	7.19773	7.18177	7.27303	7.45552	7.17976	7.51974	7.11053	-0.00314395	0.926199	0.969111	-2.37454e-06	0.391223	0.999991	0.0247291	0.436059	0.707228	ENSMUSG00000001918	solute carrier family 1 (neutral amino acid transporter), member 5 [Source:MGI Symbol;Acc:MGI:105305]	SLC1A5
12.5303	12.6923	12.6571	12.6283	12.5971	12.8675	12.7231	12.6383	12.5183	12.4885	-0.0430431	0.490801	0.742271	-1.18944e-05	0.742098	0.999991	-0.0663298	0.286573	0.583413	ENSMUSG00000001924	ubiquitin-like modifier activating enzyme 1 [Source:MGI Symbol;Acc:MGI:98890]	UBA1
8.61949	8.70503	8.42713	8.68947	8.46068	9.48049	8.78924	8.60338	8.47317	8.68867	-0.0885211	0.0886377	0.361092	-1.07659e-06	0.779153	0.999991	-0.0695292	0.125315	0.410911	ENSMUSG00000001930	Von Willebrand factor [Source:MGI Symbol;Acc:MGI:98941]	VWF
8.389	8.60809	8.46228	8.61193	8.5614	8.5202	8.52991	8.52801	8.57092	8.54894	-0.0492556	0.429705	0.700004	5.86148e-07	0.546401	0.999991	-0.0129225	0.812393	0.920239	ENSMUSG00000001942	sialic acid acetylesterase [Source:MGI Symbol;Acc:MGI:104803]	SIAE
6.96616	7.1692	6.86753	6.84339	6.9785	6.9755	6.73462	6.78897	7.04571	7.01621	0.0191795	0.54522	0.779184	2.21546e-06	0.36197	0.999991	-0.00736298	0.78721	0.909953	ENSMUSG00000001943	V-set and immunoglobulin domain containing 2 [Source:MGI Symbol;Acc:MGI:1928009]	VSIG2
8.3167	8.48064	8.11531	8.11685	8.23265	8.06495	7.86018	7.94272	8.07347	8.07475	0.0934752	0.150527	0.443758	0.321664	0.0037978	0.559689	-0.0777343	0.17127	0.468111	ENSMUSG00000001946	endothelial cell-specific adhesion molecule [Source:MGI Symbol;Acc:MGI:1916774]	ESAM
7.16977	7.06178	6.95359	7.34697	7.1356	7.68685	7.06038	6.98149	6.99887	6.98283	-0.129623	0.0135557	0.195606	1.49442e-06	0.604321	0.999991	-0.821263	0.00146223	0.0704259	ENSMUSG00000001948	sperm autoantigenic protein 17 [Source:MGI Symbol;Acc:MGI:1333778]	SPA17
9.22228	9.18896	9.17156	9.21977	9.03035	9.67214	9.33522	9.21503	9.21853	9.13354	-0.0547686	0.350101	0.636995	-1.4198e-06	0.812367	0.999991	-0.0401467	0.446613	0.714746	ENSMUSG00000001962	family with sequence similarity 50, member A [Source:MGI Symbol;Acc:MGI:1351626]	FAM50A
9.29778	9.20752	9.10832	9.11724	9.25654	8.94296	9.3178	9.26191	9.17852	9.18932	0.0557678	0.377497	0.659427	-2.55918e-06	0.758308	0.999991	0.0767136	0.211402	0.512194	ENSMUSG00000001964	emerin [Source:MGI Symbol;Acc:MGI:108117]	EMD
7.80956	7.95554	8.08606	8.00152	8.1249	8.09466	8.05202	7.99494	8.08192	8.07165	-0.0740876	0.236649	0.534976	5.52034e-06	0.310983	0.999991	-0.012637	0.804343	0.916575	ENSMUSG00000001983	translational activator of mitochondrially encoded cytochrome c oxidase I [Source:MGI Symbol;Acc:MGI:1917457]	TACO1
10.5742	10.3776	10.1918	10.1771	10.4008	9.76208	10.3202	10.2675	10.4364	10.9661	0.0704475	0.211552	0.509803	-3.47901e-06	0.47665	0.999991	0.153446	0.0406653	0.271487	ENSMUSG00000001985	glutamate receptor, ionotropic, kainate 3 [Source:MGI Symbol;Acc:MGI:95816]	GRIK3
11.972	11.8779	12.1036	11.6845	11.746	11.2897	11.7842	11.8849	11.8354	11.9904	0.328368	0.00205249	0.0825512	7.62016e-06	0.359508	0.999991	0.200864	0.0173817	0.20132	ENSMUSG00000001986	glutamate receptor, ionotropic, AMPA3 (alpha 3) [Source:MGI Symbol;Acc:MGI:95810]	GRIA3
8.54171	8.64578	8.58631	8.24081	8.54613	8.83773	8.56111	8.61561	8.34756	8.41162	0.0114496	0.827053	0.923544	-1.50425e-05	0.441648	0.999991	-0.0226123	0.592256	0.813204	ENSMUSG00000001988	neuronal PAS domain protein 1 [Source:MGI Symbol;Acc:MGI:109205]	NPAS1
10.7243	10.2922	10.6583	10.1324	10.4166	9.79138	10.3954	10.6404	10.6964	10.6412	0.31209	0.00957124	0.16948	-1.04889e-06	0.859913	0.999991	0.373762	0.00323206	0.106856	ENSMUSG00000001995	signal-induced proliferation-associated 1 like 2 [Source:MGI Symbol;Acc:MGI:2676970]	SIPA1L2
8.90255	8.57834	8.77231	8.49404	8.57996	8.39793	8.41917	8.73902	8.68961	8.79362	0.178351	0.0407551	0.277722	4.35241e-06	0.469342	0.999991	0.087938	0.144034	0.435384	ENSMUSG00000001998	adaptor-related protein complex AP-4, epsilon 1 [Source:MGI Symbol;Acc:MGI:1336993]	AP4E1
8.12077	8.11486	8.10696	8.1059	7.9991	8.43021	8.1473	8.02263	8.17163	7.96299	-0.031997	0.554	0.784787	2.86315e-06	0.750362	0.999991	-0.0486687	0.341631	0.63079	ENSMUSG00000001999	biliverdin reductase A [Source:MGI Symbol;Acc:MGI:88170]	BLVRA
11.24	11.3439	11.1705	11.2598	11.1005	11.5501	11.3903	11.2779	11.1744	11.2743	-0.0302596	0.617876	0.818126	-2.03491e-06	0.810271	0.999991	-0.0162462	0.769469	0.903813	ENSMUSG00000002006	PDZ domain containing 4 [Source:MGI Symbol;Acc:MGI:2443483]	PDZD4
7.85069	7.90212	7.71415	7.94013	7.74794	8.223	7.7833	7.61282	7.56609	7.65923	-0.0590299	0.258354	0.556278	6.59543e-06	0.14949	0.999991	-0.373779	0.0073588	0.150223	ENSMUSG00000002007	serine/arginine-rich protein specific kinase 3 [Source:MGI Symbol;Acc:MGI:1891338]	SRPK3
11.2139	11.3009	11.0536	11.3017	11.1508	11.7176	11.2679	11.1598	11.1474	11.2429	-0.108515	0.126447	0.414209	-6.71566e-07	0.927032	0.999991	-0.0994758	0.123089	0.407631	ENSMUSG00000002010	isocitrate dehydrogenase 3 (NAD+), gamma [Source:MGI Symbol;Acc:MGI:1099463]	IDH3G
10.2467	10.5255	10.0053	10.2882	10.2242	10.4468	10.4744	10.2177	10.3049	10.0659	-0.0178534	0.754471	0.888431	3.87507e-07	0.983086	0.999991	-0.0187374	0.722222	0.884298	ENSMUSG00000002012	pregnancy upregulated non-ubiquitously expressed CaM kinase [Source:MGI Symbol;Acc:MGI:1347357]	PNCK
9.3373	9.34971	9.27415	9.60422	9.52697	9.65881	9.56913	9.3644	9.4367	9.36377	-0.266719	0.00273902	0.0958658	4.06525e-06	0.186496	0.999991	-0.128013	0.061099	0.310307	ENSMUSG00000002014	signal sequence receptor, delta [Source:MGI Symbol;Acc:MGI:1099464]	SSR4
9.55611	9.55899	9.49872	9.87293	9.63816	9.63915	9.61759	9.6762	9.57973	9.39976	-0.12626	0.0869745	0.358489	-5.04146e-06	0.739985	0.999991	-0.0963317	0.134316	0.42293	ENSMUSG00000002015	B cell receptor associated protein 31 [Source:MGI Symbol;Acc:MGI:1350933]	BCAP31
9.52152	9.59462	9.59308	9.40495	9.46565	9.54555	9.5569	9.64076	9.45935	9.58888	0.0711455	0.264174	0.561019	2.05015e-06	0.936866	0.999991	0.0656081	0.265007	0.561193	ENSMUSG00000002017	family with sequence similarity 98, member A [Source:MGI Symbol;Acc:MGI:1919972]	FAM98A
6.45019	6.61117	6.36329	6.40642	6.76082	6.88814	6.70417	6.21944	6.35873	6.99039	-0.0152397	0.241811		-7.51343e-07	0.426583	0.999991	-0.00483782	0.665037		ENSMUSG00000002020	latent transforming growth factor beta binding protein 2 [Source:MGI Symbol;Acc:MGI:99502]	LTBP2
12.232	12.0018	12.5192	11.6636	12.0786	11.2291	11.5665	12.0195	12.0391	12.4154	0.294001	0.0143087	0.20044	-6.03942e-06	0.300373	0.999991	0.0873992	0.113443	0.395018	ENSMUSG00000002028	lysine (K)-specific methyltransferase 2A [Source:MGI Symbol;Acc:MGI:96995]	KMT2A
9.37627	9.44119	9.34474	9.94145	9.51774	9.8202	9.60241	9.45362	9.29121	9.3779	-0.347443	0.00272431	0.0957586	-2.91276e-06	0.687318	0.999991	-0.291826	0.00502266	0.129503	ENSMUSG00000002031	intraflagellar transport 46 [Source:MGI Symbol;Acc:MGI:1923818]	IFT46
10.1157	10.2659	10.1009	10.0082	10.1328	9.71724	10.013	10.0379	10.0582	10.003	0.130336	0.0812875	0.348951	1.00978e-05	0.206177	0.999991	0.0306993	0.549583	0.78807	ENSMUSG00000002032	transmembrane protein 25 [Source:MGI Symbol;Acc:MGI:1918937]	TMEM25
6.31926	6.5051	6.26016	6.2471	6.30208	6.54029	6.32107	6.4341	6.33091	6.40197	-0.00360575	0.75055		-1.9044e-07	0.826378		-0.00141724	0.900618		ENSMUSG00000002033	CD3 antigen, gamma polypeptide [Source:MGI Symbol;Acc:MGI:88333]	CD3G
7.88502	7.67328	7.35414	7.88584	7.70954	8.37382	7.6227	7.55493	7.63465	7.43366	-0.101881	0.0423576	0.280509	2.12214e-06	0.528065	0.999991	-0.54112	0.00500751	0.129503	ENSMUSG00000002043	trafficking protein particle complex 6A [Source:MGI Symbol;Acc:MGI:1914341]	TRAPPC6A
12.2528	12.161	12.3642	12.1521	12.1627	12.4353	12.2909	12.2932	12.2278	12.2564	0.00155741	0.954375	0.980359	-6.30389e-07	0.95214	0.999991	0.00819698	0.903555	0.959583	ENSMUSG00000002052	SPT6, histone chaperone and transcription elongation factor [Source:MGI Symbol;Acc:MGI:107726]	SUPT6
8.11106	8.44069	8.0352	7.82603	8.19205	7.63987	8.1687	8.10421	8.1248	7.90653	0.122942	0.0499483	0.2971	3.70869e-06	0.378402	0.999991	0.0536589	0.223397	0.525133	ENSMUSG00000002055	sperm associated antigen 5 [Source:MGI Symbol;Acc:MGI:1927470]	SPAG5
9.13264	9.08469	8.91762	9.23721	9.15529	9.49726	9.28638	8.9626	8.98236	9.02976	-0.164125	0.0494329	0.295928	-1.26577e-06	0.856895	0.999991	-0.143418	0.0550997	0.300919	ENSMUSG00000002058	unc-119 lipid binding chaperone [Source:MGI Symbol;Acc:MGI:1328357]	UNC119
8.98844	8.84337	8.77357	8.95399	9.03823	9.21404	9.02211	8.90386	8.92475	8.76917	-0.138151	0.0737409	0.338416	2.26335e-06	0.7339	0.999991	-0.103994	0.115962	0.397671	ENSMUSG00000002059	RAB34, member RAS oncogene family [Source:MGI Symbol;Acc:MGI:104606]	RAB34
9.14341	9.08333	8.94087	9.27824	9.2762	9.47136	9.27639	9.20998	9.11831	8.96673	-0.246791	0.0119144	0.184999	-6.38227e-06	0.4059	0.999991	-0.134305	0.0641158	0.314764	ENSMUSG00000002064	stromal cell derived factor 2 [Source:MGI Symbol;Acc:MGI:108019]	SDF2
8.29623	8.34467	8.44742	7.95156	8.28738	8.2827	8.31983	8.34572	8.32984	8.19808	0.108665	0.116878	0.400468	1.84764e-06	0.558186	0.999991	0.0598615	0.278212	0.573796	ENSMUSG00000002068	cyclin E1 [Source:MGI Symbol;Acc:MGI:88316]	CCNE1
6.45634	6.36276	6.4007	6.4279	6.42764	6.35539	6.4423	6.56024	6.47139	6.3767	-0.000728582	0.96212		-7.50564e-07	0.534495		0.00934669	0.537434		ENSMUSG00000002076	heat shock transcription factor 2 binding protein [Source:MGI Symbol;Acc:MGI:1921627]	HSF2BP
8.15211	8.31024	8.40399	8.05323	8.37145	8.39051	8.30761	8.32369	8.29785	8.19964	0.00588142	0.915609	0.964691	6.56385e-06	0.957336	0.999991	0.00277897	0.952294	0.980118	ENSMUSG00000002083	BCL2 binding component 3 [Source:MGI Symbol;Acc:MGI:2181667]	BBC3
6.57152	6.66793	6.46192	6.37916	6.62202	6.39596	6.26429	6.4334	6.59696	6.38008	0.0119072	0.479379		1.5165e-06	0.243396		-0.00595566	0.678008		ENSMUSG00000002100	myosin binding protein C, cardiac [Source:MGI Symbol;Acc:MGI:102844]	MYBPC3
11.1292	11.177	11.176	11.2431	11.1443	11.8377	11.3884	11.243	11.1386	11.1343	-0.126343	0.0876382	0.359513	-2.85636e-06	0.653198	0.999991	-0.083568	0.168696	0.466088	ENSMUSG00000002102	proteasome (prosome, macropain) 26S subunit, ATPase 3 [Source:MGI Symbol;Acc:MGI:1098754]	PSMC3
10.6602	10.5669	10.8446	10.71	10.7348	10.7391	10.6135	10.7719	10.8082	10.8428	-0.0210247	0.735566	0.880783	-2.69701e-06	0.4737	0.999991	0.0194308	0.721484	0.883819	ENSMUSG00000002103	acid phosphatase 2, lysosomal [Source:MGI Symbol;Acc:MGI:87882]	ACP2
6.56269	6.43816	6.41098	6.58017	6.49085	6.6323	6.75907	6.62961	6.4603	6.42546	-0.0147865	0.430979		-1.38518e-06	0.340881		0.00210699	0.903162		ENSMUSG00000002104	receptor-associated protein of the synapse [Source:MGI Symbol;Acc:MGI:99422]	RAPSN
9.2204	9.25296	8.80763	9.34254	9.52561	9.35298	9.00858	9.26775	9.10157	9.02382	-0.209708	0.0270209	0.240921	3.64583e-07	0.956477	0.999991	-0.231567	0.0153607	0.191373	ENSMUSG00000002105	solute carrier family 39 (metal ion transporter), member 13 [Source:MGI Symbol;Acc:MGI:1915677]	SLC39A13
13.0518	12.8901	13.386	12.8897	12.9088	12.4386	12.8742	12.9918	13.0299	13.2365	0.207667	0.0274951	0.242441	4.13622e-06	0.581092	0.999991	0.131752	0.0711205	0.328817	ENSMUSG00000002107	CUGBP, Elav-like family member 2 [Source:MGI Symbol;Acc:MGI:1338822]	CELF2
7.30805	7.33882	7.25948	7.46661	7.24971	7.66358	7.03957	7.26999	7.03853	7.19859	-0.0543092	0.214087	0.511063	5.00463e-06	0.153913	0.999991	-0.493296	0.00578338	0.138683	ENSMUSG00000002108	nuclear receptor subfamily 1, group H, member 3 [Source:MGI Symbol;Acc:MGI:1352462]	NR1H3
8.55927	8.51034	8.20933	8.48028	8.40863	8.57209	8.51889	8.48972	8.59229	8.26432	-0.0218618	0.69075	0.857311	-1.65786e-06	0.780677	0.999991	-0.00691755	0.884099	0.952346	ENSMUSG00000002109	damage specific DNA binding protein 2 [Source:MGI Symbol;Acc:MGI:1355314]	DDB2
7.50182	7.6975	7.53441	7.68263	7.79704	7.91957	7.72638	7.90153	7.63437	7.70886	-0.134907	0.0583704	0.312106	-7.57262e-06	0.137267	0.999991	-0.0246485	0.59624	0.814982	ENSMUSG00000002111	spleen focus forming virus (SFFV) proviral integration oncogene [Source:MGI Symbol;Acc:MGI:98282]	SPI1
10.5469	10.5836	10.6779	10.4433	10.5326	10.5434	10.4269	10.5227	10.5243	10.6667	0.0667318	0.284397	0.580222	1.26045e-05	0.436977	0.999991	0.0200759	0.714615	0.88016	ENSMUSG00000002129	splicing factor 3a, subunit 1 [Source:MGI Symbol;Acc:MGI:1914715]	SF3A1
8.32006	8.21024	8.19743	8.30289	8.60224	8.34254	7.83848	8.07186	8.41265	8.53044	-0.0514117	0.293943	0.588888	1.23756e-07	0.97778	0.999991	-0.0519167	0.250473	0.549147	ENSMUSG00000002147	signal transducer and activator of transcription 6 [Source:MGI Symbol;Acc:MGI:103034]	STAT6
8.50924	8.47337	8.56663	8.44567	8.43365	8.20229	8.44644	8.53804	8.59356	8.60849	0.102811	0.144555	0.436502	1.55246e-06	0.739095	0.999991	0.139275	0.0590121	0.307405	ENSMUSG00000002190	calmegin [Source:MGI Symbol;Acc:MGI:107472]	CLGN
6.66628	6.29121	6.08303	6.48135	6.3394	6.41176	6.4076	6.47169	6.36896	6.39085	-8.78956e-05	0.992432		-3.53282e-08	0.96824		0.000376771	0.975947		ENSMUSG00000002204	napsin A aspartic peptidase [Source:MGI Symbol;Acc:MGI:109365]	NAPSA
8.91846	8.8401	8.91696	9.00891	8.96241	9.164	8.72628	8.89452	8.70959	8.82423	-0.110524	0.121464	0.406929	1.03688e-05	0.266348	0.999991	-0.251959	0.00561518	0.137383	ENSMUSG00000002205	vaccinia related kinase 3 [Source:MGI Symbol;Acc:MGI:2182465]	VRK3
9.47019	9.58857	9.15776	9.29102	9.28907	9.88555	9.41823	9.29208	9.28178	9.4592	-0.0299623	0.561882	0.788986	1.83308e-06	0.736201	0.999991	-0.0488685	0.338379	0.62811	ENSMUSG00000002210	SMG9 nonsense mediated mRNA decay factor [Source:MGI Symbol;Acc:MGI:1919247]	SMG9
10.0209	9.60396	10.2317	9.92819	10.013	9.93291	10.103	9.99264	10.163	10.1759	0.00542483	0.926517	0.969111	-2.46025e-05	0.306988	0.999991	0.0635748	0.263505	0.559743	ENSMUSG00000002221	PAX interacting (with transcription-activation domain) protein 1 [Source:MGI Symbol;Acc:MGI:1890430]	PAXIP1
11.1044	11.1329	11.2255	11.1392	11.0616	10.9349	11.1334	11.1615	11.1071	11.2479	0.0765612	0.217602	0.514783	4.86863e-06	0.912965	0.999991	0.0831807	0.153918	0.448379	ENSMUSG00000002222	required for meiotic nuclear division 5 homolog A [Source:MGI Symbol;Acc:MGI:1915727]	RMND5A
8.80495	8.88375	8.76301	8.92758	8.61858	8.75125	8.83339	8.87354	8.82558	8.71028	0.0279886	0.64487	0.833447	-1.69356e-07	0.934104	0.999991	0.0223796	0.681776	0.864484	ENSMUSG00000002227	Mov10 RISC complex RNA helicase [Source:MGI Symbol;Acc:MGI:97054]	MOV10
6.47102	6.6035	6.08303	6.36812	6.44705	6.38765	6.49055	6.37942	6.34853	6.36788	0.00631832	0.652873		6.8942e-07	0.543716		-0.00186854	0.878813		ENSMUSG00000002228	protein phosphatase 1J [Source:MGI Symbol;Acc:MGI:1919137]	PPM1J
8.17457	8.26502	8.18676	8.45359	8.45885	8.99461	8.16331	8.26364	8.2716	8.18098	-0.51376	0.00151638	0.0708651	-1.2418e-05	0.933399	0.999991	-0.513495	0.000916158	0.0584141	ENSMUSG00000002233	ras homolog family member C [Source:MGI Symbol;Acc:MGI:106028]	RHOC
7.5261	7.57814	7.43919	7.72834	7.7415	7.78636	7.34212	7.5231	7.41842	7.6127	-0.18449	0.0324045	0.255037	1.82104e-06	0.689862	0.999991	-0.360804	0.00686282	0.147564	ENSMUSG00000002249	TEA domain family member 3 [Source:MGI Symbol;Acc:MGI:109241]	TEAD3
9.26668	9.2879	9.27375	9.15905	9.36488	9.08969	9.17984	9.19411	9.31077	9.29012	0.0410291	0.506564	0.751953	3.05512e-06	0.735344	0.999991	0.0204561	0.710859	0.878288	ENSMUSG00000002250	peroxisome proliferator activator receptor delta [Source:MGI Symbol;Acc:MGI:101884]	PPARD
7.10519	7.11911	6.92492	6.87622	7.22869	7.52261	6.9751	7.07812	7.09323	6.94823	-0.042573	0.198713	0.498722	5.92749e-07	0.817134	0.999991	-0.0503022	0.107284	0.384542	ENSMUSG00000002257	differentially expressed in FDCP 6 [Source:MGI Symbol;Acc:MGI:1346328]	DEF6
12.7746	12.6911	12.7917	12.5625	12.6868	12.1253	12.5459	12.6714	12.6388	12.9639	0.137224	0.0724609	0.336433	1.96073e-06	0.784289	0.999991	0.113949	0.0996804	0.373178	ENSMUSG00000002265	paternally expressed 3 [Source:MGI Symbol;Acc:MGI:104748]	PEG3
7.49365	8.14153	8.29375	8.19978	7.58584	7.17484	7.48587	7.82481	7.69737	8.05549	0.0333164	0.261127	0.558426	2.30667e-06	0.33684	0.999991	0.00641665	0.809817	0.91938	ENSMUSG00000002266	zinc finger, imprinted 1 [Source:MGI Symbol;Acc:MGI:1341879]	ZIM1
9.74285	9.7736	9.50287	10.2581	10.037	10.6284	9.83605	9.80391	9.76994	9.33784	-0.625028	0.000174327	0.0203098	-7.40125e-07	0.893521	0.999991	-0.606892	0.000105011	0.0190239	ENSMUSG00000002274	meteorin, glial cell differentiation regulator [Source:MGI Symbol;Acc:MGI:1917333]	METRN
8.66052	8.56569	8.63779	8.81274	8.59116	9.07029	8.69415	8.66458	8.75705	8.71376	-0.135255	0.0765455	0.341152	-4.88269e-06	0.44236	0.999991	-0.0645576	0.262033	0.558928	ENSMUSG00000002279	lipase maturation factor 1 [Source:MGI Symbol;Acc:MGI:1923733]	LMF1
9.19691	9.15249	9.01663	9.1877	9.01942	9.22694	9.1293	9.01358	9.08952	8.95941	-0.0122949	0.837728	0.928899	5.63734e-06	0.409648	0.999991	-0.0631023	0.296182	0.591933	ENSMUSG00000002280	cytosolic iron-sulfur assembly component 3 [Source:MGI Symbol;Acc:MGI:1914813]	CIAO3
6.96964	7.05801	6.86366	6.86723	7.02042	6.85937	6.9731	6.69892	6.80963	6.79944	0.0143555	0.660656	0.841715	3.81902e-06	0.175439	0.999991	-0.0266183	0.36822	0.653853	ENSMUSG00000002289	angiopoietin-like 4 [Source:MGI Symbol;Acc:MGI:1888999]	ANGPTL4
7.22924	7.19577	7.13812	7.3035	7.2491	7.34689	7.13919	7.23668	7.30104	7.23498	-0.0515864	0.286833	0.582748	-1.57642e-06	0.700197	0.999991	-0.031739	0.451629	0.718638	ENSMUSG00000002297	DBF4 zinc finger [Source:MGI Symbol;Acc:MGI:1351328]	DBF4
9.14351	9.16733	9.11686	9.09812	9.04	9.39558	9.11841	8.99816	9.00373	8.98519	-0.0218766	0.71413	0.870052	1.03731e-05	0.254255	0.999991	-0.10075	0.124772	0.410251	ENSMUSG00000002307	Fas death domain-associated protein [Source:MGI Symbol;Acc:MGI:1197015]	DAXX
8.13124	7.94256	7.83593	8.20643	8.14148	8.38535	8.05114	8.07876	8.19961	7.86463	-0.200514	0.0299002	0.250082	-1.0683e-05	0.512237	0.999991	-0.0999404	0.0984222	0.371275	ENSMUSG00000002308	CD320 antigen [Source:MGI Symbol;Acc:MGI:1860083]	CD320
10.5095	10.6793	10.6331	10.5907	10.6292	10.963	10.7658	10.5096	10.5428	10.5628	-0.0670761	0.302084	0.595977	7.74752e-07	0.926728	0.999991	-0.0723754	0.232231	0.533996	ENSMUSG00000002319	importin 4 [Source:MGI Symbol;Acc:MGI:1923001]	IPO4
9.41955	9.37901	9.16045	9.47045	9.5226	9.35917	9.34111	9.42804	9.52097	9.43551	-0.0837435	0.209799	0.508437	-1.30736e-05	0.265872	0.999991	-0.0120565	0.82451	0.925636	ENSMUSG00000002320	transmembrane 9 superfamily member 1 [Source:MGI Symbol;Acc:MGI:1921390]	TM9SF1
7.47947	7.59478	6.78729	7.79429	7.37115	7.56931	7.21027	7.4591	7.31718	7.34582	-0.0387864	0.221085	0.518764	-2.34698e-07	0.943927	0.999991	-0.0409564	0.16595	0.462301	ENSMUSG00000002324	REC8 meiotic recombination protein [Source:MGI Symbol;Acc:MGI:1929645]	REC8
8.49431	8.73208	8.47584	8.61666	8.6003	8.44683	8.67582	8.68968	8.73415	8.69258	0.00940351	0.874526	0.945659	-1.16837e-05	0.201833	0.999991	0.0926309	0.146512	0.437618	ENSMUSG00000002325	interferon regulatory factor 9 [Source:MGI Symbol;Acc:MGI:107587]	IRF9
8.5957	8.6674	8.55879	8.55765	8.5964	8.62947	8.63948	8.69903	8.41896	8.72303	0.0083971	0.887681	0.952662	-1.09516e-06	0.882528	0.999991	0.0162731	0.764604	0.901748	ENSMUSG00000002326	guanosine monophosphate reductase 2 [Source:MGI Symbol;Acc:MGI:1917903]	GMPR2
9.66693	9.80806	9.60866	9.76363	9.64015	10.1844	9.98606	9.68349	9.68605	9.5676	-0.0733129	0.237446	0.536029	-1.74317e-06	0.77411	0.999991	-0.0530839	0.329323	0.62076	ENSMUSG00000002329	magnesium-dependent phosphatase 1 [Source:MGI Symbol;Acc:MGI:1915131]	MDP1
9.69442	9.92688	9.92402	10.1561	9.92468	10.6467	10.2452	10.1547	10.0059	9.91127	-0.282248	0.0136409	0.196047	-8.29372e-06	0.141826	0.999991	-0.0639911	0.243372	0.54423	ENSMUSG00000002332	dehydrogenase/reductase (SDR family) member 1 [Source:MGI Symbol;Acc:MGI:1196314]	DHRS1
11.9326	11.8235	12.0944	11.8995	11.859	12.0495	11.9387	11.946	12.0193	12.0638	0.00953408	0.871507	0.944047	-8.611e-05	0.672409	0.999991	0.0330688	0.55121	0.789292	ENSMUSG00000002341	neurocan [Source:MGI Symbol;Acc:MGI:104694]	NCAN
9.30885	9.24746	9.05368	8.99606	9.27345	9.34265	9.20795	8.99833	9.13044	9.16775	-0.00105141	0.984418	0.993634	5.14593e-06	0.479968	0.999991	-0.0404786	0.464553	0.728007	ENSMUSG00000002342	transmembrane protein 161A [Source:MGI Symbol;Acc:MGI:2384577]	TMEM161A
8.98785	9.07282	8.96925	8.97921	9.15043	9.01761	9.00443	8.91877	8.91565	8.85186	-0.0247438	0.676647	0.850436	1.05665e-05	0.302734	0.999991	-0.0949059	0.137965	0.427407	ENSMUSG00000002343	armadillo repeat containing 6 [Source:MGI Symbol;Acc:MGI:1924063]	ARMC6
8.88145	8.93699	8.65031	8.94703	8.88433	9.17715	8.81975	8.7337	8.63492	8.83044	-0.103022	0.139491	0.429626	1.6111e-06	0.507149	0.999991	-0.195441	0.0248021	0.227803	ENSMUSG00000002345	BLOC-1 related complex subunit 8 [Source:MGI Symbol;Acc:MGI:1919618]	BORCS8
9.99438	9.91694	10.1736	9.81284	9.97132	9.66855	9.88251	9.92195	9.96932	10.1324	0.135195	0.0761647	0.341122	3.88024e-06	0.641415	0.999991	0.0914295	0.15299	0.447183	ENSMUSG00000002346	solute carrier family 25, member 42 [Source:MGI Symbol;Acc:MGI:1920345]	SLC25A42
8.71424	8.61488	8.78996	8.95734	9.00833	8.80438	8.66012	8.87025	8.73191	8.73605	-0.185968	0.0312855	0.252429	-3.42815e-06	0.633071	0.999991	-0.13051	0.0679026	0.322868	ENSMUSG00000002365	sorting nexin 9 [Source:MGI Symbol;Acc:MGI:1913866]	SNX9
10.5614	10.6573	10.5064	10.5549	10.5969	10.7184	10.6332	10.5129	10.5383	10.3501	-0.0290375	0.630926	0.826464	7.1951e-06	0.483027	0.999991	-0.0700215	0.223983	0.525834	ENSMUSG00000002372	RAN binding protein 3 [Source:MGI Symbol;Acc:MGI:1919060]	RANBP3
10.0377	10.1477	9.69478	10.3256	10.108	10.8107	10.2874	10.0717	9.99529	9.64125	-0.255927	0.0192652	0.217078	-5.03547e-06	0.814648	0.999991	-0.202715	0.0233579	0.221832	ENSMUSG00000002379	NADH:ubiquinone oxidoreductase subunit A11 [Source:MGI Symbol;Acc:MGI:1917125]	NDUFA11
6.462	6.45727	6.36909	6.42052	6.21931	6.35952	6.47854	6.29068	6.45572	6.46811	0.0123101	0.359597		7.42274e-08	0.949908		0.010982	0.356171		ENSMUSG00000002384	bone morphogenetic protein 8b [Source:MGI Symbol;Acc:MGI:107335]	BMP8B
9.41533	9.59639	9.38365	9.51287	9.42028	9.67714	9.53402	9.59035	9.33882	9.20326	-0.0323189	0.585938	0.803625	2.73104e-06	0.705509	0.999991	-0.0548508	0.337552	0.627435	ENSMUSG00000002393	nuclear receptor subfamily 2, group F, member 6 [Source:MGI Symbol;Acc:MGI:1352453]	NR2F6
9.65558	9.81881	9.46189	9.93676	9.81946	10.5607	9.85817	9.7203	9.70132	9.60872	-0.379043	0.00594874	0.137689	-2.32683e-06	0.664123	0.999991	-0.281857	0.0121861	0.174705	ENSMUSG00000002395	unconventional SNARE in the ER 1 homolog (S. cerevisiae) [Source:MGI Symbol;Acc:MGI:1914273]	USE1
8.69044	8.62231	8.77979	8.46468	8.90277	8.6429	8.6538	8.64447	8.55766	8.74256	0.00804792	0.88618	0.952104	2.57425e-06	0.692774	0.999991	-0.0124471	0.807468	0.917798	ENSMUSG00000002396	occludin/ELL domain containing 1 [Source:MGI Symbol;Acc:MGI:1924340]	OCEL1
9.5408	9.54559	9.56973	9.38302	9.51039	9.69035	9.47966	9.63204	9.53459	9.47569	0.011612	0.847518	0.932404	1.96887e-06	0.83137	0.999991	-2.15937e-05	0.993832	0.997789	ENSMUSG00000002409	dual-specificity tyrosine-(Y)-phosphorylation regulated kinase 1b [Source:MGI Symbol;Acc:MGI:1330302]	DYRK1B
11.6149	11.3988	11.9211	11.5329	11.5543	11.0016	11.5718	11.6161	11.624	11.796	0.119743	0.100813	0.377591	2.44923e-07	0.970269	0.999991	0.118019	0.086012	0.349703	ENSMUSG00000002413	Braf transforming gene [Source:MGI Symbol;Acc:MGI:88190]	BRAF
9.68534	9.78062	9.39648	9.89524	9.69225	10.4344	9.8421	9.68013	9.60815	9.24613	-0.157223	0.0390503	0.271581	3.1382e-06	0.907126	0.999991	-0.227576	0.0202069	0.212618	ENSMUSG00000002416	NADH:ubiquinone oxidoreductase subunit B2 [Source:MGI Symbol;Acc:MGI:1915448]	NDUFB2
9.09613	9.18322	9.34009	9.26714	9.03168	9.39863	9.02295	9.10783	9.16617	9.23024	-0.0137325	0.81397	0.917894	1.09173e-05	0.503946	0.999991	-0.0526642	0.356015	0.643866	ENSMUSG00000002428	helicase-like transcription factor [Source:MGI Symbol;Acc:MGI:1196437]	HLTF
10.2229	10.2836	10.3267	10.339	10.2575	10.6827	10.3706	10.3335	10.2822	10.1837	-0.0890174	0.184012	0.481853	-1.17e-06	0.887384	0.999991	-0.0781767	0.200993	0.501035	ENSMUSG00000002455	pre-mRNA splicing factor 6 [Source:MGI Symbol;Acc:MGI:1922946]	PRPF6
8.81371	8.80815	8.81207	8.69332	8.74798	9.10346	8.95859	8.78027	8.82077	8.63736	-0.019378	0.731227	0.878968	1.68532e-07	0.943018	0.999991	-0.0225586	0.660511	0.853451	ENSMUSG00000002458	regulator of G-protein signaling 19 [Source:MGI Symbol;Acc:MGI:1915153]	RGS19
8.67124	8.7361	8.56792	8.73317	8.72262	8.60163	8.82411	8.56753	8.76879	8.84439	-0.0148518	0.801189	0.911899	-6.34408e-06	0.345507	0.999991	0.0377821	0.497739	0.753001	ENSMUSG00000002459	regulator of G-protein signaling 20 [Source:MGI Symbol;Acc:MGI:1929866]	RGS20
9.77395	9.73631	9.89664	9.91706	9.916	9.82411	9.9822	9.80254	9.90789	9.86635	-0.0592387	0.340224	0.630424	-3.08852e-06	0.286371	0.999991	0.00336189	0.961264	0.983933	ENSMUSG00000002475	abhydrolase domain containing 3 [Source:MGI Symbol;Acc:MGI:2147183]	ABHD3
9.30478	9.31088	9.36764	9.21886	9.2568	9.97037	9.43993	9.34963	9.19381	9.42132	-0.0630413	0.263473	0.560622	-7.90157e-07	0.869335	0.999991	-0.0515845	0.30262	0.597827	ENSMUSG00000002477	small nuclear ribonucleoprotein D1 [Source:MGI Symbol;Acc:MGI:98344]	SNRPD1
8.61868	8.39653	8.52149	8.65583	8.70657	8.99982	8.28268	8.73759	8.37264	8.57706	-0.15408	0.0507763	0.297906	4.94483e-07	0.928419	0.999991	-0.186872	0.0294599	0.243525	ENSMUSG00000002486	trichoplein, keratin filament binding [Source:MGI Symbol;Acc:MGI:1925082]	TCHP
11.4756	11.2384	11.3687	11.005	11.225	10.8621	11.3921	11.4841	11.4107	11.473	0.273	0.00335092	0.104202	4.30615e-05	0.462115	0.999991	0.369706	0.000109716	0.0192885	ENSMUSG00000002489	T cell lymphoma invasion and metastasis 1 [Source:MGI Symbol;Acc:MGI:103306]	TIAM1
11.5351	11.7981	11.7855	11.6524	11.5327	11.9115	11.5298	11.64	11.5861	11.6816	-0.000599066	0.971291	0.98811	1.2662e-05	0.370769	0.999991	-0.049391	0.391955	0.673737	ENSMUSG00000002496	TSC complex subunit 2 [Source:MGI Symbol;Acc:MGI:102548]	TSC2
6.48531	6.34772	6.48258	6.50926	6.40655	6.73996	6.42862	6.37303	6.38348	6.4053	-0.0174361	0.310507		6.3184e-07	0.618089		-0.0249602	0.111183		ENSMUSG00000002500	ribosomal protein L3-like [Source:MGI Symbol;Acc:MGI:1913461]	RPL3L
9.47233	9.64	9.37851	9.29021	9.59568	9.98228	9.46559	9.29159	9.41679	9.48349	-0.0545144	0.348327	0.635893	3.4481e-06	0.559018	0.999991	-0.0999848	0.112322	0.392877	ENSMUSG00000002504	solute carrier family 9 (sodium/hydrogen exchanger), member 3 regulator 2 [Source:MGI Symbol;Acc:MGI:1890662]	SLC9A3R2
11.1088	11.2146	11.0659	11.144	11.0839	11.6032	11.1415	11.1731	11.0808	10.8842	-0.0737417	0.252541	0.550984	3.13584e-06	0.669153	0.999991	-0.110271	0.098754	0.371633	ENSMUSG00000002524	poly-U binding splicing factor 60 [Source:MGI Symbol;Acc:MGI:1915209]	PUF60
11.2563	11.2714	11.2478	11.15	11.2736	11.4336	11.1134	11.2925	11.2125	11.224	-0.0198137	0.737185	0.8813	5.75036e-06	0.597574	0.999991	-0.0491512	0.374745	0.659725	ENSMUSG00000002546	golgi autoantigen, golgin subfamily a, 2 [Source:MGI Symbol;Acc:MGI:2139395]	GOLGA2
9.69891	9.5461	9.35867	9.51202	9.4593	9.271	9.54439	9.47439	9.66906	9.26468	0.0575002	0.349315	0.636697	2.67324e-06	0.702522	0.999991	0.0334519	0.537535	0.781073	ENSMUSG00000002550	uridine-cytidine kinase 1 [Source:MGI Symbol;Acc:MGI:98904]	UCK1
6.77641	6.56476	6.69848	6.602	6.53572	6.64629	6.77994	6.70378	6.62439	6.64317	0.0206995	0.406897		-7.22947e-08	0.939307	0.999991	0.0217283	0.337938		ENSMUSG00000002565	scinderin [Source:MGI Symbol;Acc:MGI:1306794]	SCIN
8.93214	8.94591	9.12032	8.70892	8.86598	8.66615	8.98599	8.99746	8.82743	9.24623	0.179001	0.0399379	0.274427	-1.63124e-06	0.862288	0.999991	0.219796	0.0178685	0.204835	ENSMUSG00000002578	IKAROS family zinc finger 4 [Source:MGI Symbol;Acc:MGI:1343139]	IKZF4
9.18415	9.33019	8.99435	9.436	9.22358	9.53092	9.33371	9.25704	9.21427	9.05577	-0.137037	0.0765674	0.341152	-4.08824e-06	0.731954	0.999991	-0.101286	0.121087	0.404961	ENSMUSG00000002580	migration and invasion enhancer 1 [Source:MGI Symbol;Acc:MGI:1913678]	MIEN1
6.85403	6.08303	6.08303	6.85918	6.83356	6.59799	6.08303	6.62464	6.38022	6.08303	-0.00332168	0.578661		2.44961e-07	0.617976		-0.00573381	0.275617		ENSMUSG00000002588	paraoxonase 1 [Source:MGI Symbol;Acc:MGI:103295]	PON1
9.85082	9.9366	9.80315	10.1637	10.1147	9.84336	9.92088	10.1648	10.3682	10.1143	-0.097884	0.158218	0.453119	-1.58759e-05	0.0191297	0.999991	0.0473116	0.402112	0.682352	ENSMUSG00000002602	AXL receptor tyrosine kinase [Source:MGI Symbol;Acc:MGI:1347244]	AXL
7.63881	7.96047	7.83283	8.19635	8.33151	8.58105	8.09665	8.03619	8.14523	8.1487	-0.828936	8.49692e-06	0.00232957	-1.33301e-05	0.0111164	0.999991	-0.197722	0.0261983	0.232575	ENSMUSG00000002603	transforming growth factor, beta 1 [Source:MGI Symbol;Acc:MGI:98725]	TGFB1
9.92649	10.1784	10.0742	9.94824	9.94727	10.1369	9.93984	9.93889	10.018	10.0781	0.0303185	0.619612	0.818682	6.96247e-06	0.470243	0.999991	-0.0105219	0.847194	0.934635	ENSMUSG00000002608	coiled-coil domain containing 97 [Source:MGI Symbol;Acc:MGI:1196455]	CCDC97
9.11253	8.86625	9.16757	8.89869	8.97454	8.80371	8.98684	9.11642	8.78017	9.14405	0.081869	0.208885	0.50716	2.18255e-06	0.747382	0.999991	0.0577799	0.307046	0.601872	ENSMUSG00000002617	zinc finger protein 40 [Source:MGI Symbol;Acc:MGI:99185]	ZFP40
12.0729	12.1797	11.9522	12.0422	12.1117	12.4153	11.9592	12.0039	11.9894	11.9844	-0.0721169	0.257636	0.555873	8.02522e-06	0.405803	0.999991	-0.146579	0.0412055	0.272622	ENSMUSG00000002625	A kinase (PRKA) anchor protein 8-like [Source:MGI Symbol;Acc:MGI:1860606]	AKAP8L
6.97586	7.04095	6.98966	6.79354	7.10538	6.93238	7.10798	6.94716	6.90112	7.07841	0.0145097	0.676679	0.850436	-1.1378e-07	0.926117	0.999991	0.0167941	0.591664	0.813204	ENSMUSG00000002633	sonic hedgehog [Source:MGI Symbol;Acc:MGI:98297]	SHH
8.18591	8.19381	7.98461	8.16138	8.15519	8.17564	8.21012	8.15468	8.12262	8.14962	-0.0208167	0.722658	0.87443	-1.1002e-05	0.742084	0.999991	0.000676445	0.961263	0.983933	ENSMUSG00000002635	programmed cell death 2-like [Source:MGI Symbol;Acc:MGI:1915329]	PDCD2L
10.3757	10.4913	10.4103	10.3241	10.4107	11.2021	10.536	10.4298	10.33	10.3957	-0.0883261	0.15116	0.444413	6.32504e-08	0.991822	0.999991	-0.0911798	0.122334	0.406464	ENSMUSG00000002658	general transcription factor IIF, polypeptide 1 [Source:MGI Symbol;Acc:MGI:1923848]	GTF2F1
9.73783	9.9166	9.51579	9.99284	9.78939	10.3499	10.0355	9.77588	9.78375	9.58678	-0.154829	0.0480607	0.293009	-2.62535e-06	0.64759	0.999991	-0.10779	0.097675	0.369454	ENSMUSG00000002660	caseinolytic mitochondrial matrix peptidase proteolytic subunit [Source:MGI Symbol;Acc:MGI:1858213]	CLPP
7.94268	8.10081	7.79655	8.06694	7.97233	8.082	8.07194	7.89889	7.90131	7.75853	-0.038684	0.479409	0.733026	4.84652e-06	0.671827	0.999991	-0.0625771	0.238397	0.540098	ENSMUSG00000002661	alkB homolog 7 [Source:MGI Symbol;Acc:MGI:1913650]	ALKBH7
7.3444	7.25194	7.29762	7.38261	7.44249	7.40179	7.19333	7.33116	7.28686	7.26496	-0.0562568	0.275166	0.570804	2.82963e-06	0.72473	0.999991	-0.0814321	0.120146	0.403678	ENSMUSG00000002668	DENN/MADD domain containing 1C [Source:MGI Symbol;Acc:MGI:1918035]	DENND1C
8.40875	8.35855	8.38966	8.3301	8.21827	8.43968	8.54238	8.29339	8.28591	8.39647	0.0309173	0.598603	0.809854	1.10619e-07	0.988042	0.999991	0.0292637	0.584251	0.809701	ENSMUSG00000002679	mediator complex subunit 6 [Source:MGI Symbol;Acc:MGI:1917042]	MED6
8.3053	8.35406	8.34602	8.3751	8.28186	8.31822	8.41287	8.28389	8.28932	8.38422	0.00663567	0.912793	0.963022	-7.85967e-07	0.919707	0.999991	0.0118124	0.827623	0.926716	ENSMUSG00000002688	protein kinase D1 [Source:MGI Symbol;Acc:MGI:99879]	PRKD1
7.25289	7.39304	7.56544	7.28212	7.3952	7.77805	7.51	7.51662	7.44072	7.63818	-0.0273998	0.498426	0.746527	-2.62793e-06	0.329992	0.999991	0.00952076	0.799105	0.914749	ENSMUSG00000002699	lymphocyte cytosolic protein 2 [Source:MGI Symbol;Acc:MGI:1321402]	LCP2
9.87902	10.0012	10.0814	9.8424	9.74568	10.1892	10.102	9.92214	9.88678	9.89187	0.025322	0.671326	0.847205	2.27453e-06	0.764374	0.999991	0.00835666	0.877322	0.949574	ENSMUSG00000002718	chromosome segregation 1-like (S. cerevisiae) [Source:MGI Symbol;Acc:MGI:1339951]	CSE1L
9.59121	9.47466	9.31098	9.66526	9.47953	9.32363	9.61013	9.4514	9.40852	9.41823	-0.016008	0.786433	0.904924	-6.69009e-07	0.929778	0.999991	-0.0106291	0.840502	0.931751	ENSMUSG00000002728	N(alpha)-acetyltransferase 20, NatB catalytic subunit [Source:MGI Symbol;Acc:MGI:1915127]	NAA20
8.44401	8.41299	8.42479	8.44376	8.48459	8.51918	8.57389	8.43226	8.57751	8.44071	-0.0369219	0.546962	0.780358	-1.01822e-05	0.354712	0.999991	0.0157113	0.775503	0.905009	ENSMUSG00000002731	protein kinase, interferon inducible double stranded RNA dependent activator [Source:MGI Symbol;Acc:MGI:1344375]	PRKRA
7.17741	7.16102	7.2813	7.34145	7.12531	7.31505	6.98524	6.99064	7.1557	7.08074	-0.0212342	0.610892	0.815031	5.39585e-06	0.134016	0.999991	-0.103797	0.0402779	0.270658	ENSMUSG00000002732	FK506 binding protein 7 [Source:MGI Symbol;Acc:MGI:1336879]	FKBP7
9.89081	9.70639	9.85985	9.65424	9.88836	9.57109	10.0256	9.81457	9.92112	9.87016	0.0625771	0.329507	0.621269	-7.27051e-06	0.394588	0.999991	0.136099	0.058562	0.307291	ENSMUSG00000002733	pleckstrin homology domain-containing, family A (phosphoinositide binding specific) member 3 [Source:MGI Symbol;Acc:MGI:1932515]	PLEKHA3
10.5401	10.5268	10.43	10.5388	10.4684	10.7755	10.6475	10.4664	10.4925	10.5156	-0.060605	0.33872	0.629347	-3.363e-06	0.742286	0.999991	-0.0400545	0.48793	0.745413	ENSMUSG00000002741	YKT6 v-SNARE homolog (S. cerevisiae) [Source:MGI Symbol;Acc:MGI:1927550]	YKT6
11.616	11.4409	11.6195	11.3502	11.4982	11.3055	11.4163	11.5699	11.4365	11.6558	0.117911	0.0924356	0.366137	4.03414e-06	0.696753	0.999991	0.0865416	0.158886	0.454213	ENSMUSG00000002748	bromodomain adjacent to zinc finger domain, 1B [Source:MGI Symbol;Acc:MGI:1353499]	BAZ1B
10.1515	10.2519	9.82667	10.1699	10.0313	10.3725	9.98162	9.97165	10.1339	9.81335	-0.0459234	0.439199	0.70693	5.98571e-06	0.397997	0.999991	-0.113248	0.0945392	0.364379	ENSMUSG00000002763	peroxisomal biogenesis factor 6 [Source:MGI Symbol;Acc:MGI:2385054]	PEX6
9.11765	9.17536	8.83125	9.19484	9.05174	9.33327	9.18944	9.13183	9.10888	9.08923	-0.0829226	0.211992	0.510208	-3.27976e-06	0.468327	0.999991	-0.0333016	0.544262	0.785543	ENSMUSG00000002767	mitochondrial ribosomal protein L2 [Source:MGI Symbol;Acc:MGI:1351622]	MRPL2
9.77619	9.9927	9.59364	9.94089	9.74708	10.389	9.96819	9.83769	9.76941	9.72658	-0.103673	0.123569	0.408994	-1.16557e-06	0.841126	0.999991	-0.0859683	0.148158	0.440327	ENSMUSG00000002768	male enhanced antigen 1 [Source:MGI Symbol;Acc:MGI:96957]	MEA1
6.89322	6.5852	6.60299	7.07044	6.97567	7.04628	6.55243	6.76639	6.76989	6.55193	-0.0766199	0.0158054	0.203726	1.09051e-06	0.723795	0.999991	-0.101579	0.00310359	0.105483	ENSMUSG00000002769	glycine N-methyltransferase [Source:MGI Symbol;Acc:MGI:1202304]	GNMT
9.04544	8.98519	8.98649	8.91623	8.95523	8.79188	8.85231	8.93213	9.12286	9.01796	0.0788624	0.248051	0.546755	1.90931e-06	0.823125	0.999991	0.059302	0.314402	0.608317	ENSMUSG00000002771	glutamate receptor, ionotropic, NMDA2D (epsilon 4) [Source:MGI Symbol;Acc:MGI:95823]	GRIN2D
10.1602	10.1616	10.1568	10.1551	10.243	10.4072	10.26	10.1306	10.0128	10.0699	-0.0722002	0.262761	0.56021	4.07358e-06	0.681362	0.999991	-0.103981	0.107686	0.385424	ENSMUSG00000002778	KDEL (Lys-Asp-Glu-Leu) endoplasmic reticulum protein retention receptor 1 [Source:MGI Symbol;Acc:MGI:1915387]	KDELR1
8.77166	8.56441	8.75377	8.57497	8.88678	8.85305	8.59631	8.47214	8.9422	8.74317	-0.0309658	0.571068	0.794559	-2.92032e-06	0.997647	0.999991	-0.0304344	0.54364	0.785354	ENSMUSG00000002781	transmembrane protein 143 [Source:MGI Symbol;Acc:MGI:1917459]	TMEM143
8.63219	8.74453	8.7303	8.71164	8.68655	9.1493	8.80491	8.58602	8.47894	8.33984	-0.058585	0.29755	0.591758	5.46254e-06	0.306064	0.999991	-0.177445	0.0324778	0.253926	ENSMUSG00000002797	gamma-glutamyl cyclotransferase [Source:MGI Symbol;Acc:MGI:95700]	GGCT
10.3222	10.2451	10.0313	9.91625	10.0475	9.73307	9.91022	9.84578	10.1504	10.1748	0.210953	0.0237762	0.231375	1.06053e-05	0.153862	0.999991	0.0570122	0.322091	0.614215	ENSMUSG00000002799	jagged 2 [Source:MGI Symbol;Acc:MGI:1098270]	JAG2
9.70934	10.0828	9.91949	9.67051	10.1434	10.0738	10.0803	10.06	9.83919	9.95413	-0.0253232	0.659179	0.841173	6.43649e-07	0.584253	0.999991	0.00408836	0.938699	0.974664	ENSMUSG00000002803	BTB (POZ) domain containing 6 [Source:MGI Symbol;Acc:MGI:3026623]	BTBD6
7.70425	7.69116	7.57891	8.06705	7.87705	8.21399	7.74733	7.61448	7.70274	7.43405	-0.5516	0.00153498	0.0709282	1.46124e-06	0.755293	0.999991	-0.660948	0.000230613	0.0296355	ENSMUSG00000002804	nudix (nucleoside diphosphate linked moiety X)-type motif 14 [Source:MGI Symbol;Acc:MGI:1913424]	NUDT14
10.8992	10.9189	11.0695	11.1261	10.9484	10.6258	11.1928	11.0548	11.0355	10.8521	0.0212375	0.721986	0.873907	-1.11527e-06	0.564343	0.999991	0.0548237	0.338637	0.628271	ENSMUSG00000002808	ependymin related protein 1 (zebrafish) [Source:MGI Symbol;Acc:MGI:2145369]	EPDR1
10.1627	10.5172	10.1905	10.4535	10.4157	10.9019	10.1979	10.2247	9.98447	10.0784	-0.171071	0.0442943	0.285294	8.36567e-06	0.21037	0.999991	-0.433414	0.00066506	0.0486232	ENSMUSG00000002812	flightless I actin binding protein [Source:MGI Symbol;Acc:MGI:1342286]	FLII
7.86413	8.04632	7.97252	8.04067	7.8964	7.81366	7.67119	7.92646	7.8487	7.97518	0.0191176	0.720968	0.873493	4.96542e-06	0.352268	0.999991	-0.026864	0.576415	0.803971	ENSMUSG00000002814	topoisomerase (DNA) III alpha [Source:MGI Symbol;Acc:MGI:1197527]	TOP3A
8.87243	9.02478	8.85258	9.02649	9.03605	9.17272	8.76439	8.91479	9.00529	8.7385	-0.104009	0.139848	0.43002	7.74594e-06	0.541556	0.999991	-0.178971	0.028881	0.24167	ENSMUSG00000002820	autophagy related 4D, cysteine peptidase [Source:MGI Symbol;Acc:MGI:2444308]	ATG4D
8.28843	8.54728	8.21504	8.32328	8.55413	8.60403	8.44353	8.33211	8.27699	8.2683	-0.0691806	0.259614	0.557098	1.4757e-06	0.807346	0.999991	-0.087961	0.147099	0.438921	ENSMUSG00000002825	queuine tRNA-ribosyltransferase catalytic subunit 1 [Source:MGI Symbol;Acc:MGI:1931441]	QTRT1
8.45264	7.5295	8.40624	7.59	8.7788	7.54177	8.27528	8.59975	8.46186	8.30052	0.00494335	0.826422	0.923298	-9.90571e-07	0.561868	0.999991	0.015928	0.415274	0.692404	ENSMUSG00000002831	perilipin 4 [Source:MGI Symbol;Acc:MGI:1929709]	PLIN4
11.0193	11.062	10.9468	10.9871	10.9611	11.3874	11.0264	11.1038	10.9571	11.0302	-0.0593374	0.343677	0.632805	-1.50212e-06	0.860277	0.999991	-0.0482861	0.403202	0.68277	ENSMUSG00000002833	HDGF like 2 [Source:MGI Symbol;Acc:MGI:1194492]	HDGFL2
7.88126	7.96063	7.92932	7.93663	7.80452	7.94525	7.75402	7.78396	8.07252	7.75258	0.0136759	0.797908	0.909919	-4.70482e-06	0.423479	0.999991	-0.0257068	0.596286	0.814982	ENSMUSG00000002835	chromatin assembly factor 1, subunit A (p150) [Source:MGI Symbol;Acc:MGI:1351331]	CHAF1A
10.3531	10.4566	10.4006	10.2856	10.2758	10.1142	10.4288	10.271	10.3602	10.1774	0.13048	0.0683279	0.327886	1.05217e-05	0.310599	0.999991	0.05353	0.349924	0.63853	ENSMUSG00000002844	ADP-ribosylarginine hydrolase [Source:MGI Symbol;Acc:MGI:1098234]	ADPRH
8.00146	8.00408	8.18045	8.12858	8.14288	8.10714	8.1507	8.18158	8.17049	8.21558	-0.043381	0.47164	0.727959	1.51471e-05	0.17542	0.999991	0.0317294	0.559777	0.794556	ENSMUSG00000002845	transmembrane protein 39a [Source:MGI Symbol;Acc:MGI:1915096]	TMEM39A
8.51153	8.63002	8.67595	8.84249	8.59307	9.18255	8.63306	8.76064	8.52806	8.51704	-0.158486	0.0494403	0.295928	2.02178e-07	0.962162	0.999991	-0.161674	0.0400047	0.269593	ENSMUSG00000002846	translocase of inner mitochondrial membrane domain containing 1 [Source:MGI Symbol;Acc:MGI:1922139]	TIMMDC1
6.90543	6.79713	6.79462	7.08258	6.81283	6.70528	6.88204	7.12969	6.86754	6.76546	-0.00581342	0.833945	0.92673	-1.52486e-06	0.513476	0.999991	0.0105171	0.677422	0.862307	ENSMUSG00000002847	phospholipase A1 member A [Source:MGI Symbol;Acc:MGI:1934677]	PLA1A
7.54646	7.56593	7.97072	7.56298	7.74213	7.43912	7.484	7.50325	7.63299	8.04561	0.0250245	0.5252	0.765204	-7.42723e-08	0.908567	0.999991	0.0199597	0.571861	0.801287	ENSMUSG00000002870	minichromosome maintenance complex component 2 [Source:MGI Symbol;Acc:MGI:105380]	MCM2
9.1866	9.334	8.91195	9.68198	9.08386	9.01577	8.98889	8.9964	9.26023	9.05555	-0.0394819	0.444807	0.710611	2.36046e-06	0.63865	0.999991	-0.066874	0.198592	0.498914	ENSMUSG00000002871	transmembrane protein, adipocyte asscociated 1 [Source:MGI Symbol;Acc:MGI:1345190]	TPRA1
9.35949	9.3926	9.51738	9.41664	9.34902	9.50297	9.30662	9.38748	9.33855	9.48076	-0.000339215	0.998889	0.999863	4.77593e-06	0.624184	0.999991	-0.0246441	0.620764	0.830625	ENSMUSG00000002881	Ngfi-A binding protein 1 [Source:MGI Symbol;Acc:MGI:107564]	NAB1
8.34017	8.38612	8.29201	8.08818	8.44769	8.49317	8.10357	8.34278	8.52083	8.27853	-0.00526062	0.918062	0.965362	9.35905e-07	0.860943	0.999991	-0.0132836	0.775491	0.905009	ENSMUSG00000002885	adhesion G protein-coupled receptor E5 [Source:MGI Symbol;Acc:MGI:1347095]	ADGRE5
8.74636	8.66196	8.46115	8.43979	8.40914	8.59501	8.20202	8.44588	8.4575	8.42274	0.080948	0.210262	0.508437	2.03671e-05	0.0248229	0.999991	-0.0503328	0.359488	0.646846	ENSMUSG00000002897	interleukin 17 receptor A [Source:MGI Symbol;Acc:MGI:107399]	IL17RA
9.7115	9.2916	9.7095	9.46149	9.54556	10.252	9.80975	9.64523	9.88849	9.53925	-0.0555068	0.290633	0.58568	-3.63248e-06	0.439127	0.999991	-0.0156567	0.72235	0.884324	ENSMUSG00000002900	laminin B1 [Source:MGI Symbol;Acc:MGI:96743]	LAMB1
8.89171	8.75149	8.45061	8.79021	8.84934	8.95799	8.54744	8.91171	8.77932	8.66152	-0.0708957	0.244827	0.543753	1.55889e-05	0.872618	0.999991	-0.0588504	0.279906	0.576076	ENSMUSG00000002908	potassium intermediate/small conductance calcium-activated channel, subfamily N, member 1 [Source:MGI Symbol;Acc:MGI:1933993]	KCNN1
8.61641	8.62601	8.32375	8.49771	8.66827	8.44653	8.40074	8.6399	8.56791	8.36004	-0.00515733	0.932841	0.971463	-1.31735e-06	0.766792	0.999991	-0.0196871	0.697654	0.871803	ENSMUSG00000002910	arrestin domain containing 2 [Source:MGI Symbol;Acc:MGI:1918057]	ARRDC2
6.47398	6.78694	6.27045	6.65252	7.31211	6.52619	6.43625	6.51159	6.74381	6.08303	-0.0190149	0.133936		3.27994e-07	0.752533	0.999991	-0.0228078	0.0551318		ENSMUSG00000002930	protein phosphatase 1, regulatory subunit 17 [Source:MGI Symbol;Acc:MGI:1333876]	PPP1R17
6.76591	6.77191	6.84148	6.56308	6.75435	6.90904	7.06192	6.87173	6.80319	6.77768	0.00823964	0.765366	0.893751	-1.74139e-06	0.414265	0.999991	0.0289798	0.258682	0.556452	ENSMUSG00000002944	CD36 molecule [Source:MGI Symbol;Acc:MGI:107899]	CD36
11.1915	11.1426	11.2354	10.9008	11.2312	11.2688	11.1163	11.2458	11.121	11.2047	0.0292355	0.66416	0.843728	1.6082e-06	0.867476	0.999991	0.016057	0.766315	0.902677	ENSMUSG00000002948	mitogen-activated protein kinase kinase 7 [Source:MGI Symbol;Acc:MGI:1346871]	MAP2K7
10.1311	10.2893	10.071	10.1894	10.1462	10.5875	10.1749	10.225	10.1785	10.2734	-0.0799777	0.227332	0.524782	-3.04154e-06	0.696922	0.999991	-0.0517315	0.36786	0.653506	ENSMUSG00000002949	translocase of inner mitochondrial membrane 44 [Source:MGI Symbol;Acc:MGI:1343262]	TIMM44
12.2636	12.2656	12.3512	12.2049	12.2855	12.0392	12.353	12.3282	12.3383	12.2876	0.0821934	0.177194	0.474819	-0.000339606	0.67396	0.999991	0.110793	0.0624805	0.311756	ENSMUSG00000002957	adaptor-related protein complex 2, alpha 2 subunit [Source:MGI Symbol;Acc:MGI:101920]	AP2A2
9.04021	9.23383	8.96025	8.91881	9.00116	9.23986	8.90237	9.05904	9.00746	8.63189	0.0106599	0.862609	0.939357	8.25734e-06	0.179395	0.999991	-0.065514	0.245379	0.544861	ENSMUSG00000002963	polynucleotide kinase 3'- phosphatase [Source:MGI Symbol;Acc:MGI:1891698]	PNKP
11.0053	10.933	10.9991	10.8888	11.0252	11.0071	10.8226	10.9867	10.7956	11.0152	0.0027625	0.963159	0.984396	9.47461e-06	0.410717	0.999991	-0.0432559	0.438614	0.708901	ENSMUSG00000002968	mediator complex subunit 25 [Source:MGI Symbol;Acc:MGI:1922863]	MED25
8.93159	8.71432	8.36423	8.919	8.92785	9.2428	8.18185	8.6375	8.7394	8.42877	-0.12774	0.0563942	0.307996	5.03643e-06	0.270433	0.999991	-0.541159	0.00166622	0.074838	ENSMUSG00000002980	basal cell adhesion molecule [Source:MGI Symbol;Acc:MGI:1929940]	BCAM
11.7089	11.6674	11.5707	11.663	11.6154	11.4224	11.6087	11.7003	11.6046	11.4826	0.0496757	0.413971	0.688209	5.93197e-06	0.58866	0.999991	0.0183464	0.739968	0.890973	ENSMUSG00000002981	cleft lip and palate associated transmembrane protein 1 [Source:MGI Symbol;Acc:MGI:1927155]	CLPTM1
8.03253	8.01861	8.11109	7.92224	8.15671	8.34988	8.03909	8.11992	8.12195	7.78318	-0.0382294	0.467308	0.724887	1.34509e-06	0.794314	0.999991	-0.0510382	0.299981	0.595556	ENSMUSG00000002983	avian reticuloendotheliosis viral (v-rel) oncogene related B [Source:MGI Symbol;Acc:MGI:103289]	RELB
10.2747	10.3837	10.1477	10.1887	10.2727	10.5479	10.3329	10.2377	10.1782	10.1267	-0.0366548	0.548343	0.780906	4.00077e-06	0.636681	0.999991	-0.067045	0.265213	0.561193	ENSMUSG00000002984	translocase of outer mitochondrial membrane 40 [Source:MGI Symbol;Acc:MGI:1858259]	TOMM40
15.1148	15.2379	14.9133	15.5527	15.3548	16.5887	15.4332	15.2837	15.2514	15.0157	-0.663184	0.000853996	0.0509577	-2.90583e-06	0.502424	0.999991	-0.494836	0.00380066	0.115565	ENSMUSG00000002985	apolipoprotein E [Source:MGI Symbol;Acc:MGI:88057]	APOE
9.11778	9.14347	9.03503	9.19706	9.1764	8.85477	9.12023	9.13064	9.24921	9.29875	0.00806756	0.892468	0.954373	-7.12826e-06	0.347309	0.999991	0.0644238	0.27677	0.572327	ENSMUSG00000002996	high mobility group box transcription factor 1 [Source:MGI Symbol;Acc:MGI:894659]	HBP1
9.476	9.5039	9.29278	9.40715	9.37098	9.09143	9.60198	9.36479	9.39019	9.60203	0.0688977	0.284019	0.580024	-4.27317e-06	0.567212	0.999991	0.119041	0.0861206	0.349758	ENSMUSG00000002997	protein kinase, cAMP dependent regulatory, type II beta [Source:MGI Symbol;Acc:MGI:97760]	PRKAR2B
10.0079	9.92155	10.083	10.0449	9.98829	10.1979	9.99329	9.95621	9.91685	9.92141	-0.0492265	0.413384	0.687572	8.80808e-06	0.493019	0.999991	-0.0962143	0.11921	0.402422	ENSMUSG00000003031	cyclin-dependent kinase inhibitor 1B [Source:MGI Symbol;Acc:MGI:104565]	CDKN1B
7.58645	7.60146	8.18442	7.28987	7.52639	7.60786	7.40094	7.69884	7.50734	7.65935	0.103743	0.0394241	0.27286	5.35316e-06	0.115014	0.999991	0.0217449	0.531029	0.775655	ENSMUSG00000003032	Kruppel-like factor 4 (gut) [Source:MGI Symbol;Acc:MGI:1342287]	KLF4
10.4112	10.4218	10.3883	10.3557	10.3148	10.302	10.4121	10.3847	10.455	10.4424	0.0682726	0.227476	0.524822	1.07775e-05	0.802579	0.999991	0.0829632	0.123427	0.408189	ENSMUSG00000003033	adaptor-related protein complex AP-1, mu subunit 1 [Source:MGI Symbol;Acc:MGI:102776]	AP1M1
9.47805	9.41582	9.65152	9.49765	9.38526	9.74781	9.38761	9.44329	9.4674	9.70025	-0.0164143	0.788936	0.905716	7.69184e-07	0.915679	0.999991	-0.0216115	0.694364	0.870213	ENSMUSG00000003037	RAB8A, member RAS oncogene family [Source:MGI Symbol;Acc:MGI:96960]	RAB8A
10.5382	10.5651	10.4764	10.5207	10.5425	10.6529	10.7556	10.5785	10.6018	10.3375	-0.024654	0.682819	0.853654	-1.5161e-05	0.644642	0.999991	0.00218153	0.980043	0.993531	ENSMUSG00000003038	high mobility group nucleosomal binding domain 2 [Source:MGI Symbol;Acc:MGI:96136]	HMGN2
10.3568	10.3457	10.3717	10.4045	10.3627	10.5924	10.515	10.3849	10.2819	10.3376	-0.0630087	0.312273	0.605651	-2.78516e-06	0.786684	0.999991	-0.046046	0.418495	0.694905	ENSMUSG00000003039	family with sequence similarity 32, member A [Source:MGI Symbol;Acc:MGI:1915172]	FAM32A
9.26964	9.45923	9.27937	9.46531	9.37725	9.31211	9.51567	9.35498	9.34608	9.12918	-0.0218475	0.67902	0.851574	-1.54199e-07	0.983343	0.999991	-0.0226883	0.673787	0.860173	ENSMUSG00000003062	STARD3 N-terminal like [Source:MGI Symbol;Acc:MGI:1923455]	STARD3NL
10.41	10.6255	10.3432	10.6091	10.6109	11.2347	10.6126	10.3893	10.4591	10.2941	-0.229198	0.0238078	0.231375	8.45211e-07	0.889519	0.999991	-0.278521	0.0106154	0.167338	ENSMUSG00000003068	serine/threonine kinase 11 [Source:MGI Symbol;Acc:MGI:1341870]	STK11
8.15772	8.14431	8.35647	8.09121	8.26464	8.20212	8.30753	8.20269	8.17336	8.16687	0.0178835	0.758152	0.890765	4.72292e-07	0.945022	0.999991	0.013164	0.795242	0.913047	ENSMUSG00000003070	ephrin A2 [Source:MGI Symbol;Acc:MGI:102707]	EFNA2
11.4532	11.6414	11.3277	11.65	11.603	12.264	11.6589	11.5451	11.4774	11.2676	-0.210293	0.0271605	0.241007	-5.01088e-07	0.93242	0.999991	-0.210316	0.0227881	0.220746	ENSMUSG00000003072	ATP synthase, H+ transporting, mitochondrial F1 complex, delta subunit [Source:MGI Symbol;Acc:MGI:1913293]	ATP5D
10.7994	11.1023	10.9853	10.9977	11.0832	10.9943	11.0173	10.8533	10.9303	10.9555	-0.0358619	0.552764	0.783944	-4.77755e-06	0.765376	0.999991	-0.0538349	0.350814	0.63971	ENSMUSG00000003099	protein phosphatase 5, catalytic subunit [Source:MGI Symbol;Acc:MGI:102666]	PPP5C
9.24296	9.40529	9.29254	9.14081	9.23833	8.89657	9.15026	9.22068	9.30014	9.4398	0.138664	0.0729536	0.337482	2.19426e-06	0.769915	0.999991	0.110494	0.104602	0.380771	ENSMUSG00000003119	cyclin-dependent kinase 12 [Source:MGI Symbol;Acc:MGI:1098802]	CDK12
8.10252	8.12395	8.07642	8.30486	8.03461	8.53731	8.18206	8.2677	8.38137	8.03386	-0.0900019	0.137624	0.427267	-4.63888e-06	0.352588	0.999991	-0.0307586	0.515718	0.766494	ENSMUSG00000003123	lipase, hormone sensitive [Source:MGI Symbol;Acc:MGI:96790]	LIPE
11.7847	11.6259	12.153	11.6154	11.711	11.3334	11.8139	11.5636	11.6475	11.9705	0.155094	0.0567649	0.308995	4.96441e-06	0.454817	0.999991	0.0767794	0.197307	0.49727	ENSMUSG00000003131	platelet-activating factor acetylhydrolase, isoform 1b, subunit 2 [Source:MGI Symbol;Acc:MGI:108415]	PAFAH1B2
8.84231	8.74543	8.53344	8.43694	8.75871	8.67595	8.74982	8.55528	9.00305	8.70691	0.0331797	0.547529	0.780624	-1.96984e-06	0.728466	0.999991	0.0521325	0.322011	0.614215	ENSMUSG00000003134	TBC1 domain family, member 8 [Source:MGI Symbol;Acc:MGI:1927225]	TBC1D8
9.53732	9.33445	9.4458	9.38257	9.44013	9.67307	9.60333	9.43705	9.41579	9.48962	-0.0345682	0.570827	0.794379	-3.87471e-06	0.64235	0.999991	-0.00772333	0.888168	0.953427	ENSMUSG00000003135	CCR4-NOT transcription complex, subunit 11 [Source:MGI Symbol;Acc:MGI:106580]	CNOT11
11.3431	11.2596	11.3093	11.0756	11.2765	10.7392	11.3152	11.2775	11.1913	11.2055	0.165397	0.0442709	0.285294	-1.14926e-05	0.63963	0.999991	0.115871	0.0925469	0.361493	ENSMUSG00000003153	solute carrier family 2 (facilitated glucose transporter), member 3 [Source:MGI Symbol;Acc:MGI:95757]	SLC2A3
9.84909	9.80722	10.0472	9.72814	9.90673	9.31379	9.86344	9.89889	9.9057	10.1181	0.107404	0.119802	0.40567	-2.07822e-06	0.745202	0.999991	0.152725	0.0468577	0.285274	ENSMUSG00000003154	forkhead box J2 [Source:MGI Symbol;Acc:MGI:1926805]	FOXJ2
9.81971	10.0198	9.90476	9.84778	9.74632	10.0904	10.0765	9.93417	9.908	10.0739	0.00909493	0.880453	0.948486	-6.54161e-06	0.438178	0.999991	0.0548699	0.348668	0.637358	ENSMUSG00000003161	sorcin [Source:MGI Symbol;Acc:MGI:98419]	SRI
11.1908	11.1942	11.1898	11.0778	11.1702	10.6526	11.0911	11.1342	11.2518	11.0442	0.119908	0.113354	0.395953	1.50346e-05	0.628298	0.999991	0.0724268	0.226898	0.528925	ENSMUSG00000003166	DiGeorge syndrome critical region gene 2 [Source:MGI Symbol;Acc:MGI:892866]	DGCR2
8.90748	8.92253	8.88714	9.23329	8.99923	9.3558	9.00285	9.05194	9.12186	8.76769	-0.240179	0.0168114	0.207493	-4.88911e-06	0.460964	0.999991	-0.13079	0.0689325	0.324527	ENSMUSG00000003184	interferon regulatory factor 3 [Source:MGI Symbol;Acc:MGI:1859179]	IRF3
7.07526	7.15396	7.14726	6.9996	7.20683	7.19523	7.01628	7.00618	7.19262	6.8772	-0.00373394	0.919182	0.965499	9.6841e-06	0.348236	0.999991	-0.0373017	0.292188	0.589103	ENSMUSG00000003190	BCL2-like 12 (proline rich) [Source:MGI Symbol;Acc:MGI:1922986]	BCL2L12
7.60223	7.45383	7.46606	7.41296	7.54351	7.3893	7.48818	7.45517	7.60474	7.45759	0.0270911	0.592281	0.807192	-5.31503e-06	0.952699	0.999991	0.0233952	0.607713	0.822586	ENSMUSG00000003198	zinc finger protein 959 [Source:MGI Symbol;Acc:MGI:2385058]	ZFP959
10.2213	10.503	10.2934	10.336	10.3001	10.9284	10.3826	10.2824	10.3233	10.1026	-0.0783578	0.214311	0.511374	2.69608e-06	0.658655	0.999991	-0.122437	0.0766355	0.335906	ENSMUSG00000003199	MPN domain containing [Source:MGI Symbol;Acc:MGI:1915297]	MPND
9.71089	9.74923	9.66128	9.83529	9.77989	9.38509	9.80435	9.72325	9.80852	9.72601	0.0134478	0.826625	0.923408	-4.04363e-06	0.606536	0.999991	0.0423756	0.453482	0.720132	ENSMUSG00000003200	SH3-domain GRB2-like 1 [Source:MGI Symbol;Acc:MGI:700010]	SH3GL1
6.82477	6.84956	6.77857	6.7951	6.84048	7.06664	6.94927	6.94756	6.82029	6.81674	-0.0253091	0.434319	0.703758	-1.57808e-06	0.521896	0.999991	-0.00548371	0.847794	0.93483	ENSMUSG00000003206	Epstein-Barr virus induced gene 3 [Source:MGI Symbol;Acc:MGI:1354171]	EBI3
8.08982	7.98861	8.02587	8.19587	7.91305	8.20414	8.03323	8.12856	7.95061	7.89828	-0.0358297	0.51778	0.759608	-3.60481e-06	0.781977	0.999991	-0.0514113	0.331776	0.622263	ENSMUSG00000003208	YJU2 splicing factor [Source:MGI Symbol;Acc:MGI:1920136]	YJU2
10.9947	10.8561	11.3481	10.87	10.9548	10.7984	11.0217	11.0765	11.1001	11.35	0.108568	0.141353	0.432205	-1.33937e-07	0.634514	0.999991	0.159098	0.0406337	0.271487	ENSMUSG00000003226	RAN binding protein 2 [Source:MGI Symbol;Acc:MGI:894323]	RANBP2
6.4713	6.36477	6.27273	6.84267	6.54196	6.44497	6.48175	6.60873	6.40033	6.38095	-0.0325409	0.0476338		-1.05828e-06	0.367009		-0.0195284	0.209934		ENSMUSG00000003227	ectodysplasin-A receptor [Source:MGI Symbol;Acc:MGI:1343498]	EDAR
8.34802	8.35962	8.17583	8.97848	8.38421	8.18137	8.38644	8.27602	8.29658	8.62372	-0.0748504	0.148423	0.440953	-2.28392e-06	0.522316	0.999991	-0.0388246	0.365409	0.651394	ENSMUSG00000003228	G protein-coupled receptor kinase 5 [Source:MGI Symbol;Acc:MGI:109161]	GRK5
10.5135	10.5878	10.6916	10.297	10.5569	10.2254	10.4202	10.6027	10.509	10.7115	0.155172	0.0509723	0.297906	2.61897e-06	0.760509	0.999991	0.123832	0.0749294	0.333733	ENSMUSG00000003233	dishevelled segment polarity protein 3 [Source:MGI Symbol;Acc:MGI:108100]	DVL3
10.2354	10.2868	10.1118	10.1946	10.1253	10.3295	10.1934	10.2425	10.0803	10.2281	-0.00236722	0.967269	0.986459	2.59339e-06	0.762701	0.999991	-0.0190613	0.728993	0.886429	ENSMUSG00000003234	ATP-binding cassette, sub-family F (GCN20), member 3 [Source:MGI Symbol;Acc:MGI:1351656]	ABCF3
9.83894	9.99346	9.72109	10.0311	9.99946	10.3633	10.0555	9.86615	9.85943	9.80535	-0.199981	0.026621	0.240084	-2.74272e-06	0.717032	0.999991	-0.156194	0.044786	0.281195	ENSMUSG00000003235	eukaryotic translation initiation factor 2B, subunit 5 epsilon [Source:MGI Symbol;Acc:MGI:2446176]	EIF2B5
10.3377	10.3295	10.2965	10.2881	10.3258	10.4232	10.51	10.3164	10.1743	10.3302	-0.0158091	0.802879	0.912552	5.75437e-06	0.863889	0.999991	-0.00500163	0.924098	0.968551	ENSMUSG00000003269	cytohesin 2 [Source:MGI Symbol;Acc:MGI:1334255]	CYTH2
8.17871	7.93832	7.86792	7.95314	7.86751	7.90228	8.03339	7.86343	7.97146	7.7949	0.0461713	0.409148	0.684479	7.08921e-05	0.432989	0.999991	0.00456208	0.926496	0.969628	ENSMUSG00000003271	sulfotransferase family, cytosolic, 2B, member 1 [Source:MGI Symbol;Acc:MGI:1926342]	SULT2B1
11.1132	11.372	11.1241	11.1385	11.2811	11.7035	11.2606	11.2108	11.2236	11.1973	-0.0880023	0.192151	0.491507	-8.10333e-07	0.911431	0.999991	-0.0782891	0.199472	0.49965	ENSMUSG00000003273	carbonic anhydrase 11 [Source:MGI Symbol;Acc:MGI:1336193]	CAR11
13.5311	13.455	13.8084	13.1789	13.517	13.3288	13.4913	13.5523	13.6393	13.7227	0.162745	0.0423323	0.280509	1.6859e-07	0.985673	0.999991	0.165844	0.0313753	0.250789	ENSMUSG00000003279	DLG associated protein 1 [Source:MGI Symbol;Acc:MGI:1346065]	DLGAP1
7.58192	7.37109	7.47615	7.2562	7.50892	6.87409	7.2842	7.24753	7.36528	7.4352	0.0581611	0.134863	0.424353	2.98944e-06	0.337306	0.999991	0.020542	0.521378	0.769692	ENSMUSG00000003282	pleiomorphic adenoma gene 1 [Source:MGI Symbol;Acc:MGI:1891916]	PLAG1
7.03191	7.18179	7.06069	7.25074	7.14547	7.48149	7.24275	7.06111	7.37128	6.96974	-0.0603431	0.127502	0.415187	-1.87884e-06	0.526125	0.999991	-0.0336759	0.31966	0.612868	ENSMUSG00000003283	hemopoietic cell kinase [Source:MGI Symbol;Acc:MGI:96052]	HCK
9.71659	10.003	9.68621	9.94233	9.78316	10.2209	9.96039	9.82914	9.76429	9.59467	-0.0815152	0.207993	0.506438	8.71727e-07	0.896733	0.999991	-0.0919433	0.139967	0.430219	ENSMUSG00000003299	mitochondrial ribosomal protein L4 [Source:MGI Symbol;Acc:MGI:2137210]	MRPL4
10.4852	10.6072	10.6209	10.555	10.6207	10.8696	10.662	10.561	10.5998	10.573	-0.0731785	0.256059	0.554602	-2.85453e-06	0.774853	0.999991	-0.0545093	0.353867	0.642472	ENSMUSG00000003308	kelch-like ECH-associated protein 1 [Source:MGI Symbol;Acc:MGI:1858732]	KEAP1
6.61514	6.67475	6.29634	6.6888	6.8558	7.16897	6.80297	6.61708	6.56773	6.89492	-0.0495193	0.0180153	0.211571	-1.98747e-06	0.175455	0.999991	-0.0213639	0.250531	0.549147	ENSMUSG00000003309	adaptor protein complex AP-1, mu 2 subunit [Source:MGI Symbol;Acc:MGI:1336974]	AP1M2
11.9728	11.8189	12.176	11.7997	11.9605	11.3673	11.7628	11.916	12.051	12.1526	0.120333	0.104521	0.384646	7.99405e-07	0.904237	0.999991	0.105346	0.106342	0.383533	ENSMUSG00000003316	golgi apparatus protein 1 [Source:MGI Symbol;Acc:MGI:104967]	GLG1
6.4881	6.37934	6.34217	6.37106	6.46986	6.51341	6.386	6.46388	6.3533	6.39262	-0.00695381	0.662554		-2.05113e-07	0.95168		-0.00767262	0.595461		ENSMUSG00000003341	ATPase, class I, type 8B, member 3 [Source:MGI Symbol;Acc:MGI:1914581]	ATP8B3
10.5497	10.7274	10.6614	10.6433	10.5997	10.8477	10.5809	10.5756	10.5679	10.5327	-0.033299	0.578196	0.798809	1.04758e-05	0.338363	0.999991	-0.0976937	0.120396	0.403861	ENSMUSG00000003344	BTB (POZ) domain containing 2 [Source:MGI Symbol;Acc:MGI:1933831]	BTBD2
11.5396	11.6039	11.6747	11.6016	11.5534	12.0125	11.5979	11.5944	11.5316	11.5525	-0.0692362	0.290413	0.585642	2.84138e-06	0.743818	0.999991	-0.0939457	0.14515	0.436119	ENSMUSG00000003345	casein kinase 1, gamma 2 [Source:MGI Symbol;Acc:MGI:1920014]	CSNK1G2
10.9094	11.1081	10.9235	10.9255	11.0855	11.4208	11.1296	10.9077	10.8747	10.7948	-0.0808004	0.217486	0.514783	2.89534e-06	0.696016	0.999991	-0.11734	0.0874943	0.351727	ENSMUSG00000003346	abhydrolase domain containing 17A [Source:MGI Symbol;Acc:MGI:106388]	ABHD17A
8.05758	8.2678	8.16455	8.29172	8.39483	8.60277	8.13792	8.27789	8.43942	8.554	-0.170207	0.0417421	0.279291	-8.76352e-06	0.114443	0.999991	-0.0293981	0.55186	0.78957	ENSMUSG00000003348	MOB kinase activator 3A [Source:MGI Symbol;Acc:MGI:3050117]	MOB3A
12.0726	12.1825	12.1053	11.913	11.907	12.2719	11.9861	12.0179	11.976	11.9302	0.0449936	0.465017	0.723278	1.37414e-05	0.163928	0.999991	-0.035742	0.540956	0.783063	ENSMUSG00000003352	calcium channel, voltage-dependent, beta 3 subunit [Source:MGI Symbol;Acc:MGI:103307]	CACNB3
7.68097	7.781	7.54473	7.94092	7.75973	7.9995	7.61186	7.56522	7.80497	7.6845	-0.14285	0.0540054	0.303757	4.07337e-07	0.935236	0.999991	-0.168563	0.0326038	0.254113	ENSMUSG00000003354	coiled-coil domain containing 65 [Source:MGI Symbol;Acc:MGI:2146001]	CCDC65
6.91716	6.7748	6.08303	6.93466	6.80099	7.04304	6.57864	6.70601	6.68437	6.49648	-0.022959	0.231065	0.529213	9.61527e-07	0.517038	0.999991	-0.0348593	0.0530103	0.298492	ENSMUSG00000003355	FK506 binding protein 11 [Source:MGI Symbol;Acc:MGI:1913370]	FKBP11
10.3244	10.4763	10.4505	10.4388	10.5064	10.8691	10.2691	10.3589	10.4514	10.4031	-0.116481	0.107625	0.388914	4.48729e-06	0.684675	0.999991	-0.167206	0.0334322	0.255031	ENSMUSG00000003360	DEAD box helicase 23 [Source:MGI Symbol;Acc:MGI:1921601]	DDX23
13.0493	13.1122	13.1779	12.9125	13.0425	13.0454	13.2546	13.0676	13.0389	13.1481	0.0791335	0.202563	0.501176	-9.9909e-06	0.849441	0.999991	0.0921637	0.120665	0.404021	ENSMUSG00000003363	phospholipase D family, member 3 [Source:MGI Symbol;Acc:MGI:1333782]	PLD3
12.4973	12.3746	12.4663	12.1173	12.4835	12.3932	12.4348	12.5052	12.4253	12.3291	0.0664604	0.320543	0.613346	2.18907e-06	0.828339	0.999991	0.0510219	0.398157	0.679428	ENSMUSG00000003378	glutamate receptor, ionotropic, kainate 5 (gamma 2) [Source:MGI Symbol;Acc:MGI:95818]	GRIK5
6.66683	6.54919	6.3502	6.50817	6.36078	6.71236	6.43598	6.6407	6.63731	6.50074	-0.000528688	0.974167		1.28762e-06	0.886		0.001774	0.912582		ENSMUSG00000003379	CD79A antigen (immunoglobulin-associated alpha) [Source:MGI Symbol;Acc:MGI:101774]	CD79A
10.5921	10.7198	10.1915	10.7504	10.6445	11.0825	10.7241	10.539	10.5892	10.1408	-0.127793	0.0785438	0.344637	-8.29745e-06	0.974945	0.999991	-0.136872	0.0558982	0.302277	ENSMUSG00000003380	Rab acceptor 1 (prenylated) [Source:MGI Symbol;Acc:MGI:1201692]	RABAC1
9.52021	9.43391	9.59165	9.37554	9.36115	8.86747	9.39731	9.39095	9.48274	9.51821	0.201457	0.0298488	0.250082	3.55651e-06	0.598055	0.999991	0.126815	0.0729239	0.332032	ENSMUSG00000003382	ets variant 3 [Source:MGI Symbol;Acc:MGI:1350926]	ETV3
10.5795	10.5923	10.5008	10.6281	10.6067	11.1762	10.6099	10.5844	10.5076	10.444	-0.148036	0.064262	0.322834	3.76598e-06	0.880731	0.999991	-0.178398	0.0332771	0.255031	ENSMUSG00000003402	protein kinase C substrate 80K-H [Source:MGI Symbol;Acc:MGI:107877]	PRKCSH
12.5329	12.5088	12.7118	12.3462	12.5336	12.77	12.4117	12.4779	12.5424	12.6326	0.013958	0.826268	0.923252	2.2739e-06	0.549116	0.999991	-0.0217239	0.715418	0.880388	ENSMUSG00000003410	ELAV like RNA binding protein 3 [Source:MGI Symbol;Acc:MGI:109157]	ELAVL3
9.987	10.2091	9.67256	9.69897	10.0335	10.1902	10.2623	9.96368	9.84128	10.0817	-0.00464519	0.9322	0.971253	-2.60973e-06	0.64961	0.999991	0.0173188	0.71628	0.880458	ENSMUSG00000003411	RAB3B, member RAS oncogene family [Source:MGI Symbol;Acc:MGI:1917158]	RAB3B
7.70099	7.25536	7.97594	7.92851	7.80044	7.77126	7.71549	7.87799	7.8732	8.02164	-0.0411905	0.328593	0.620805	-4.53795e-06	0.192585	0.999991	0.00921999	0.793243	0.912274	ENSMUSG00000003418	ST8 alpha-N-acetyl-neuraminide alpha-2,8-sialyltransferase 6 [Source:MGI Symbol;Acc:MGI:2386797]	ST8SIA6
8.74816	8.52439	8.28079	8.74442	8.64217	9.02849	8.49268	8.40834	8.50419	8.31311	-0.156119	0.0502978	0.297906	4.34001e-06	0.431767	0.999991	-0.384654	0.00391897	0.117641	ENSMUSG00000003420	Fc fragment of IgG receptor and transporter [Source:MGI Symbol;Acc:MGI:103017]	FCGRT
9.74274	9.87002	9.71692	9.8408	9.77082	10.2397	9.90063	9.84468	9.83026	9.72454	-0.100037	0.14795	0.440105	-2.93578e-06	0.692149	0.999991	-0.0688722	0.250152	0.549147	ENSMUSG00000003421	nitric oxide synthase interacting protein [Source:MGI Symbol;Acc:MGI:1913644]	NOSIP
8.51644	8.73673	8.36298	8.74533	8.4403	9.21032	8.57352	8.64319	8.63478	8.526	-0.100085	0.098569	0.373838	-1.04318e-05	0.77126	0.999991	-0.0765763	0.14051	0.430651	ENSMUSG00000003423	PIH1 domain containing 1 [Source:MGI Symbol;Acc:MGI:1916095]	PIH1D1
10.7611	10.9715	10.624	11.1633	10.8848	11.3931	11.0198	10.8305	10.9147	10.7091	-0.259456	0.0121684	0.186063	-4.08504e-06	0.560749	0.999991	-0.170867	0.0358624	0.260235	ENSMUSG00000003429	ribosomal protein S11 [Source:MGI Symbol;Acc:MGI:1351329]	RPS11
11.6437	11.6897	11.6771	11.5507	11.5808	11.8263	11.5194	11.6042	11.597	11.7156	0.00771737	0.897765	0.956366	3.5633e-05	0.517162	0.999991	-0.0286165	0.609406	0.823793	ENSMUSG00000003435	suppressor of Ty 5, DSIF elongation factor subunit [Source:MGI Symbol;Acc:MGI:1202400]	SUPT5
6.81452	7.05076	6.9664	7.04674	6.8496	6.97174	7.2135	7.00033	6.94576	6.88558	-0.00238839	0.936975	0.972813	-1.64853e-06	0.546311	0.999991	0.0150576	0.604634	0.820645	ENSMUSG00000003436	delta like canonical Notch ligand 3 [Source:MGI Symbol;Acc:MGI:1096877]	DLL3
10.2871	10.4094	10.6134	10.3339	10.2238	11.2769	10.5891	10.4275	10.3553	10.5638	-0.0570949	0.266633	0.563044	-9.50073e-07	0.831446	0.999991	-0.0446446	0.329692	0.621028	ENSMUSG00000003437	Paf1, RNA polymerase II complex component [Source:MGI Symbol;Acc:MGI:1923988]	PAF1
8.99345	9.15021	8.99562	9.13941	9.08386	9.31444	8.91331	8.96046	8.94464	8.73415	-0.0813728	0.221698	0.519845	1.27875e-05	0.109686	0.999991	-0.287714	0.00358899	0.113101	ENSMUSG00000003438	translocase of inner mitochondrial membrane 50 [Source:MGI Symbol;Acc:MGI:1913775]	TIMM50
8.3154	8.42899	8.33703	8.47529	8.24891	8.87979	8.4351	8.04554	8.36678	8.03197	-0.0610801	0.243923	0.542601	3.81905e-06	0.391372	0.999991	-0.133766	0.0353551	0.259176	ENSMUSG00000003444	mediator complex subunit 29 [Source:MGI Symbol;Acc:MGI:1914474]	MED29
9.87225	9.72465	10.1913	9.76211	9.73695	9.18979	9.75579	9.76728	9.92894	10.0552	0.178405	0.0386231	0.270476	2.05496e-06	0.714143	0.999991	0.124296	0.0650087	0.315972	ENSMUSG00000003452	BICD cargo adaptor 1 [Source:MGI Symbol;Acc:MGI:1101760]	BICD1
10.2626	10.3883	10.3772	10.3426	10.407	9.85755	10.2922	10.3882	10.4117	10.3698	0.0548127	0.376735	0.658585	3.87089e-05	0.86063	0.999991	0.0656432	0.262709	0.559114	ENSMUSG00000003458	nicastrin [Source:MGI Symbol;Acc:MGI:1891700]	NCSTN
10.3873	10.4436	10.3675	10.3646	10.4175	10.2381	10.4613	10.3675	10.4158	10.4059	0.0426182	0.474266	0.729879	-2.07147e-06	0.867316	0.999991	0.0515161	0.351016	0.639944	ENSMUSG00000003464	peroxisomal biogenesis factor 19 [Source:MGI Symbol;Acc:MGI:1334458]	PEX19
13.5856	13.5846	13.7646	13.4142	13.5268	13.6801	13.6297	13.6629	13.5792	13.6022	0.0675758	0.276558	0.572356	-0.000466662	0.747349	0.999991	0.0468332	0.400358	0.681154	ENSMUSG00000003469	phytanoyl-CoA hydroxylase interacting protein [Source:MGI Symbol;Acc:MGI:1860417]	PHYHIP
7.83577	7.1927	6.97996	8.22548	7.92924	7.72521	7.21326	7.70126	7.67125	7.21719	-0.0842329	0.014573	0.200846	-8.38409e-07	0.717622	0.999991	-0.0710254	0.0242739	0.225918	ENSMUSG00000003476	corticotropin releasing hormone receptor 2 [Source:MGI Symbol;Acc:MGI:894312]	CRHR2
7.46802	6.59981	7.09762	7.28166	7.53749	7.07219	7.31108	7.11466	7.22842	6.95723	-0.0234227	0.353376	0.639991	-3.91546e-07	0.842264	0.999991	-0.0182607	0.42758	0.701678	ENSMUSG00000003477	indolethylamine N-methyltransferase [Source:MGI Symbol;Acc:MGI:102963]	INMT
6.3605	6.08303	6.08303	6.30631	6.29947	6.3779	6.37528	6.68129	6.32291	6.08303	-0.00648764	0.474101		-8.77788e-07	0.176506		0.00547763	0.512655		ENSMUSG00000003484	cytochrome P450, family 4, subfamily f, polypeptide 18 [Source:MGI Symbol;Acc:MGI:1919304]	CYP4F18
9.61891	9.75654	9.53861	9.33865	9.6512	9.70297	9.67115	9.51057	9.63629	9.52649	0.0358477	0.554656	0.785083	3.95513e-06	0.618863	0.999991	0.00726031	0.893496	0.955284	ENSMUSG00000003500	inosine monophosphate dehydrogenase 1 [Source:MGI Symbol;Acc:MGI:96567]	IMPDH1
11.5973	11.5877	11.5319	11.595	11.5411	11.4904	11.4675	11.6145	11.6492	11.4015	0.0196203	0.740093	0.881981	5.07597e-06	0.66709	0.999991	-0.00403849	0.939439	0.974701	ENSMUSG00000003518	dual specificity phosphatase 3 (vaccinia virus phosphatase VH1-related) [Source:MGI Symbol;Acc:MGI:1919599]	DUSP3
9.2599	9.30644	9.01384	9.34872	9.46364	9.69181	9.02532	9.15784	9.21406	9.07693	-0.254133	0.0121586	0.186063	5.52065e-07	0.473442	0.999991	-0.392777	0.000672154	0.048709	ENSMUSG00000003526	proline dehydrogenase [Source:MGI Symbol;Acc:MGI:97770]	PRODH
9.32232	9.50415	9.42125	9.34118	9.50101	9.5002	9.4007	9.44995	9.451	9.40011	-0.0206453	0.729677	0.878196	-1.07031e-06	0.93664	0.999991	-0.0160892	0.771893	0.904049	ENSMUSG00000003527	ess-2 splicing factor [Source:MGI Symbol;Acc:MGI:107854]	ESS2
9.51769	9.49412	9.49399	9.58269	9.71314	9.77895	9.86011	9.65786	9.58613	9.45753	-0.124617	0.0920843	0.365537	-3.96555e-05	0.173664	0.999991	-0.0241128	0.662693	0.854535	ENSMUSG00000003528	solute carrier family 25 (mitochondrial carrier, citrate transporter), member 1 [Source:MGI Symbol;Acc:MGI:1345283]	SLC25A1
9.64561	9.7342	9.38068	9.77328	9.53765	10.292	9.59652	9.53558	9.53745	9.36718	-0.125227	0.079603	0.346302	2.52364e-06	0.600706	0.999991	-0.239175	0.0164833	0.196084	ENSMUSG00000003531	DiGeorge syndrome critical region gene 6 [Source:MGI Symbol;Acc:MGI:1202877]	DGCR6
10.8085	10.7021	10.6299	11.1878	11.1257	10.9727	10.6504	10.9003	10.9194	10.6549	-0.342483	0.000692791	0.0462625	-3.11367e-06	0.498144	0.999991	-0.261628	0.00318586	0.106736	ENSMUSG00000003534	discoidin domain receptor family, member 1 [Source:MGI Symbol;Acc:MGI:99216]	DDR1
7.40102	7.61622	7.32805	7.38461	7.52636	7.42004	7.49315	7.36414	7.32911	7.55005	0.00536753	0.907411	0.960623	8.04913e-07	0.849847	0.999991	-0.00261624	0.94805	0.977954	ENSMUSG00000003541	immediate early response 3 [Source:MGI Symbol;Acc:MGI:104814]	IER3
8.43087	8.48574	8.54843	8.05012	8.25033	7.64476	8.14706	8.19035	7.98891	8.31903	0.572169	0.00170428	0.0751618	4.76728e-06	0.0277222	0.999991	0.0544511	0.247604	0.547381	ENSMUSG00000003545	FBJ osteosarcoma oncogene B [Source:MGI Symbol;Acc:MGI:95575]	FOSB
8.95995	9.00551	8.71148	9.16617	9.01743	9.16068	8.88708	8.82364	8.80345	8.86018	-0.170628	0.0397553	0.273747	3.51735e-06	0.549961	0.999991	-0.265425	0.00511255	0.13039	ENSMUSG00000003546	kinesin light chain 4 [Source:MGI Symbol;Acc:MGI:1922014]	KLC4
8.72495	8.939	8.71303	8.83598	8.51047	9.07946	8.76576	8.59283	8.86138	8.73334	-0.0103405	0.845486	0.931317	2.33119e-06	0.67852	0.999991	-0.0309381	0.533153	0.777239	ENSMUSG00000003549	excision repair cross-complementing rodent repair deficiency, complementation group 1 [Source:MGI Symbol;Acc:MGI:95412]	ERCC1
8.05275	8.0465	7.91492	8.43177	8.16466	8.53288	8.0683	8.14752	8.17929	8.09616	-0.477716	0.00102241	0.0564786	-6.10168e-06	0.266296	0.999991	-0.240591	0.0160305	0.194082	ENSMUSG00000003559	arsenite methyltransferase [Source:MGI Symbol;Acc:MGI:1929882]	AS3MT
10.1368	10.0572	10.5708	10.1501	10.4449	10.4294	10.3297	10.4517	10.1467	10.1714	-0.0284147	0.620172	0.819018	-3.79948e-07	0.952349	0.999991	-0.024959	0.638517	0.840222	ENSMUSG00000003573	homer scaffolding protein 3 [Source:MGI Symbol;Acc:MGI:1347359]	HOMER3
12.474	12.3446	12.8045	12.159	12.4097	11.5964	12.1715	12.5075	12.4798	12.6017	0.24899	0.0193588	0.217078	3.1644e-06	0.568833	0.999991	0.140547	0.0535955	0.299472	ENSMUSG00000003575	CREB regulated transcription coactivator 1 [Source:MGI Symbol;Acc:MGI:2142523]	CRTC1
9.11385	9.1327	9.00046	9.05428	9.14532	9.30327	9.03445	9.14027	9.1005	9.05507	-0.0560454	0.377648	0.659539	1.90617e-07	0.983699	0.999991	-0.0562305	0.335322	0.625615	ENSMUSG00000003581	ring finger protein 215 [Source:MGI Symbol;Acc:MGI:1918923]	RNF215
10.4813	10.4129	10.6705	10.4396	10.3612	10.6581	10.4827	10.7495	10.5356	10.4747	0.0167175	0.782201	0.902251	-2.9136e-06	0.725923	0.999991	0.0370331	0.517972	0.768179	ENSMUSG00000003585	SEC14-like lipid binding 2 [Source:MGI Symbol;Acc:MGI:1915065]	SEC14L2
7.86546	7.80085	7.7	7.89831	7.86015	8.26632	7.95861	7.87945	7.79995	7.69728	-0.11327	0.0799303	0.346675	-1.81965e-06	0.70145	0.999991	-0.0797564	0.135629	0.424647	ENSMUSG00000003604	apoptosis, caspase activation inhibitor [Source:MGI Symbol;Acc:MGI:1921518]	AVEN
8.69305	8.37819	8.30926	8.33339	8.42882	8.86053	8.36028	8.44298	8.51156	8.44513	-0.0298887	0.558409	0.78693	1.10761e-06	0.829765	0.999991	-0.0406726	0.400066	0.68092	ENSMUSG00000003617	ceruloplasmin [Source:MGI Symbol;Acc:MGI:88476]	CP
9.22358	9.16751	9.36556	9.25499	9.13791	9.26882	9.14671	9.17414	9.20482	9.21784	0.020317	0.732247	0.879551	7.61171e-06	0.440317	0.999991	-0.0226771	0.683228	0.864933	ENSMUSG00000003623	carnitine O-octanoyltransferase [Source:MGI Symbol;Acc:MGI:1921364]	CROT
8.76814	8.69343	8.4899	9.08476	8.83662	8.91833	8.68694	8.76658	8.82027	8.73128	-0.281696	0.00755458	0.152555	9.95801e-07	0.351345	0.999991	-0.143256	0.0550812	0.300919	ENSMUSG00000003644	ribosomal protein S6 kinase polypeptide 1 [Source:MGI Symbol;Acc:MGI:104558]	RPS6KA1
9.35211	9.46795	9.45497	9.782	9.61339	9.83794	9.70338	9.57141	9.47245	9.69823	-0.307848	0.00185962	0.0788422	-1.04328e-05	0.0494334	0.999991	-0.0849709	0.174652	0.471683	ENSMUSG00000003657	calbindin 2 [Source:MGI Symbol;Acc:MGI:101914]	CALB2
11.1649	11.1991	11.3665	11.2166	11.2652	11.2361	11.1762	11.3384	11.2992	11.3954	0.00404761	0.946405	0.976496	-7.96333e-06	0.488953	0.999991	0.0423368	0.445584	0.714152	ENSMUSG00000003660	small nuclear ribonucleoprotein 200 (U5) [Source:MGI Symbol;Acc:MGI:2444401]	SNRNP200
9.65509	9.81335	9.68754	9.72534	9.62546	9.86816	9.90473	9.7459	9.62086	9.61783	-0.0102182	0.848576	0.932853	-4.40492e-07	0.957591	0.999991	-0.00821874	0.879964	0.951094	ENSMUSG00000003662	cytosolic iron-sulfur protein assembly 1 [Source:MGI Symbol;Acc:MGI:1346998]	CIAO1
6.6484	6.63868	6.41159	6.45935	6.52047	6.26782	6.49076	6.4339	6.44371	6.56723	0.022719	0.21273		1.22382e-06	0.402099		0.00768656	0.617378		ENSMUSG00000003665	hyaluronan synthase 1 [Source:MGI Symbol;Acc:MGI:106590]	HAS1
8.27753	8.48035	8.19185	8.39934	8.53896	8.72	8.36942	8.39335	8.47602	8.20623	-0.147292	0.0608433	0.317148	1.17862e-05	0.735065	0.999991	-0.107928	0.0963469	0.367536	ENSMUSG00000003680	TATA-box binding protein associated factor 6 like [Source:MGI Symbol;Acc:MGI:2444957]	TAF6L
9.7825	9.80763	9.73633	9.67911	9.6744	9.20698	9.70805	9.71326	9.77629	9.56609	0.142725	0.0692513	0.33014	4.87642e-06	0.499178	0.999991	0.075988	0.205614	0.506685	ENSMUSG00000003721	insulin induced gene 2 [Source:MGI Symbol;Acc:MGI:1920249]	INSIG2
11.0698	10.9102	11.135	11.0157	11.0401	10.8092	11.0067	11.0516	11.0546	11.0903	0.0532894	0.397733	0.675874	-1.25114e-06	0.907019	0.999991	0.0590351	0.307529	0.6021	ENSMUSG00000003731	karyopherin (importin) alpha 6 [Source:MGI Symbol;Acc:MGI:1100836]	KPNA6
10.3064	10.1751	10.5402	10.3113	10.2563	9.87266	10.2236	10.2907	10.2527	10.2785	0.0962326	0.161926	0.456579	1.66505e-05	0.493472	0.999991	0.0453333	0.417967	0.694322	ENSMUSG00000003746	mannosidase 1, alpha [Source:MGI Symbol;Acc:MGI:104677]	MAN1A
7.99697	8.15476	8.24247	8.21212	7.95885	8.37315	8.04088	7.9939	8.09683	8.10615	-0.0247999	0.642955	0.832215	8.9517e-07	0.526262	0.999991	-0.0604025	0.256266	0.554313	ENSMUSG00000003752	inositol 1,4,5-trisphosphate 3-kinase C [Source:MGI Symbol;Acc:MGI:2442554]	ITPKC
9.31349	9.24241	8.83303	9.51646	9.28936	9.76056	9.1368	9.02391	9.01429	9.04201	-0.306834	0.00979684	0.171335	8.70032e-06	0.502063	0.999991	-0.485919	0.00059297	0.0466716	ENSMUSG00000003762	coenzyme Q8B [Source:MGI Symbol;Acc:MGI:1924139]	COQ8B
10.2571	10.1521	10.3007	10.2217	10.2261	9.92032	10.1859	10.3242	10.1924	10.2194	0.0650156	0.313103	0.606232	5.33436e-07	0.955203	0.999991	0.0608138	0.306976	0.601807	ENSMUSG00000003778	bromodomain containing 8 [Source:MGI Symbol;Acc:MGI:1925906]	BRD8
6.37108	6.64887	6.52217	6.62665	6.50727	6.49879	6.52429	6.61072	6.60425	6.61908	-0.00289195	0.887727		-7.99418e-07	0.598388		0.00707265	0.701477		ENSMUSG00000003779	kinesin family member 20A [Source:MGI Symbol;Acc:MGI:1201682]	KIF20A
9.56236	9.59848	9.47683	9.63088	9.53221	9.66787	9.54174	9.5103	9.55782	9.42322	-0.0438672	0.471731	0.727959	7.76976e-06	0.626155	0.999991	-0.0746164	0.209675	0.511083	ENSMUSG00000003808	phenylalanyl-tRNA synthetase, alpha subunit [Source:MGI Symbol;Acc:MGI:1913840]	FARSA
9.44814	9.52661	9.12797	9.22581	9.23593	9.25808	9.23341	9.30013	9.14102	9.13745	0.0815603	0.220489	0.518224	8.32042e-06	0.102163	0.999991	-0.018136	0.737389	0.889954	ENSMUSG00000003809	glutaryl-Coenzyme A dehydrogenase [Source:MGI Symbol;Acc:MGI:104541]	GCDH
11.2892	11.2762	11.3085	11.1364	11.3516	11.097	11.113	11.162	11.275	11.3142	0.0583345	0.347737	0.635659	8.63268e-06	0.424381	0.999991	0.0121354	0.838331	0.930855	ENSMUSG00000003810	microtubule associated serine/threonine kinase 2 [Source:MGI Symbol;Acc:MGI:894676]	MAST2
7.61234	7.52035	7.60062	8.05967	7.99739	8.23127	7.64313	7.73682	7.73985	7.65017	-0.883623	6.33799e-07	0.000248238	-6.9877e-06	0.206323	0.999991	-0.633499	4.34885e-05	0.0127748	ENSMUSG00000003812	deoxyribonuclease II alpha [Source:MGI Symbol;Acc:MGI:1329019]	DNASE2A
10.1731	10.2592	10.0484	10.2041	10.2353	10.3221	10.2368	10.1612	10.2207	10.0346	-0.0596291	0.341018	0.631018	4.14173e-07	0.989849	0.999991	-0.0584124	0.314553	0.608466	ENSMUSG00000003813	RAD23 homolog A, nucleotide excision repair protein [Source:MGI Symbol;Acc:MGI:105126]	RAD23A
12.5347	12.4409	12.597	12.5988	12.3782	13.1006	12.3665	12.4103	12.3401	12.4855	-0.0817737	0.210496	0.508702	5.74315e-06	0.404526	0.999991	-0.18942	0.0298067	0.244424	ENSMUSG00000003814	calreticulin [Source:MGI Symbol;Acc:MGI:88252]	CALR
7.45227	7.35488	7.49644	7.43523	7.35225	7.65431	7.59413	7.29406	7.38407	7.16908	-0.0153996	0.712077	0.869096	1.35739e-05	0.553184	0.999991	-0.0382096	0.32754	0.619591	ENSMUSG00000003824	synaptonemal complex central element protein 2 [Source:MGI Symbol;Acc:MGI:1919096]	SYCE2
11.3823	11.2101	11.7302	11.1839	11.3253	10.7374	11.1687	11.4141	11.3997	11.7322	0.143923	0.06004	0.315445	4.57406e-07	0.936144	0.999991	0.136614	0.0536272	0.299472	ENSMUSG00000003847	nuclear factor of activated T cells 5 [Source:MGI Symbol;Acc:MGI:1859333]	NFAT5
9.26616	9.26593	9.26969	9.35499	9.21551	9.1274	9.22448	9.34295	9.20998	9.32878	0.0203689	0.73421	0.880403	-6.22371e-05	0.901561	0.999991	0.0271499	0.626782	0.834661	ENSMUSG00000003848	NIN1/RPN12 binding protein 1 homolog [Source:MGI Symbol;Acc:MGI:1914869]	NOB1
7.59662	7.41681	7.21176	7.86592	7.68414	7.6434	7.2879	7.40038	7.49835	7.19924	-0.182865	0.0205789	0.220252	-4.48482e-06	0.540032	0.999991	-0.606952	0.0019865	0.0816949	ENSMUSG00000003849	NAD(P)H dehydrogenase, quinone 1 [Source:MGI Symbol;Acc:MGI:103187]	NQO1
11.8214	12.115	11.7088	11.7925	11.9507	12.4775	12.0518	11.9457	11.7275	11.6476	-0.07084	0.250681	0.549535	1.37095e-06	0.816065	0.999991	-0.089318	0.144124	0.435429	ENSMUSG00000003863	protein tyrosine phosphatase, receptor type, f polypeptide (PTPRF), interacting protein (liprin), alpha 3 [Source:MGI Symbol;Acc:MGI:1924037]	PPFIA3
9.34324	9.03498	8.99033	9.20918	9.22417	9.17527	9.03722	9.0395	9.30198	9.15165	-0.0354953	0.548978	0.781269	6.39426e-07	0.971628	0.999991	-0.033222	0.545134	0.786206	ENSMUSG00000003865	glycogen synthase 1, muscle [Source:MGI Symbol;Acc:MGI:101805]	GYS1
9.12448	9.14768	9.01625	9.19753	9.14057	9.44449	9.15471	9.02373	9.08439	9.07882	-0.116624	0.108382	0.389785	6.60775e-07	0.90207	0.999991	-0.131737	0.0654998	0.317277	ENSMUSG00000003868	RuvB-like protein 2 [Source:MGI Symbol;Acc:MGI:1342299]	RUVBL2
9.43165	9.61622	9.17088	9.41367	9.35596	9.74854	9.59841	9.29301	9.26762	9.08401	-0.0318877	0.556134	0.785473	4.46305e-06	0.523192	0.999991	-0.0702887	0.204789	0.505856	ENSMUSG00000003872	lin-7 homolog B, crumbs cell polarity complex component [Source:MGI Symbol;Acc:MGI:1330858]	LIN7B
9.50127	9.60496	9.30759	9.46783	9.46941	9.97013	9.4561	9.43562	9.50052	9.25539	-0.073399	0.235177	0.533508	5.98482e-06	0.647998	0.999991	-0.115042	0.0843671	0.346216	ENSMUSG00000003873	BCL2-associated X protein [Source:MGI Symbol;Acc:MGI:99702]	BAX
6.63075	6.50777	6.60784	6.53365	6.61394	6.44443	6.67935	6.65362	6.63069	6.56538	0.00965511	0.669067		-9.05406e-07	0.619733	0.999991	0.0195988	0.343716		ENSMUSG00000003882	interleukin 7 receptor [Source:MGI Symbol;Acc:MGI:96562]	IL7R
9.30682	9.07032	9.54977	9.01668	9.08161	9.38255	9.71618	9.55937	9.29516	9.41178	0.0570726	0.328112	0.620484	-3.75958e-06	0.211586	0.999991	0.213699	0.0217138	0.218199	ENSMUSG00000003923	transcription factor A, mitochondrial [Source:MGI Symbol;Acc:MGI:107810]	TFAM
9.08428	9.16386	9.4597	9.1443	9.10613	8.68367	9.41003	9.21659	9.29138	9.53316	0.116854	0.0972764	0.372052	-4.19741e-06	0.384086	0.999991	0.306493	0.0081955	0.154747	ENSMUSG00000003929	zinc finger protein 81 [Source:MGI Symbol;Acc:MGI:1890752]	ZFP81
11.6507	11.6731	11.6637	11.6837	11.6076	11.6657	11.6821	11.663	11.6702	11.3791	0.00617103	0.918882	0.965462	7.082e-06	0.519012	0.999991	-0.0297027	0.591713	0.813204	ENSMUSG00000003934	ephrin B3 [Source:MGI Symbol;Acc:MGI:109196]	EFNB3
12.4724	12.4655	12.704	12.4265	12.493	12.5116	12.7057	12.6285	12.6042	12.4323	0.044758	0.472142	0.728211	-4.89028e-06	0.642351	0.999991	0.0720038	0.217612	0.518951	ENSMUSG00000003948	monocyte to macrophage differentiation-associated [Source:MGI Symbol;Acc:MGI:1914718]	MMD
11.7075	11.5369	11.5663	11.0763	11.5564	10.9104	11.3498	11.4284	11.4661	11.8231	0.233068	0.0215576	0.224729	2.91628e-06	0.636429	0.999991	0.150373	0.0472649	0.286903	ENSMUSG00000003949	hepatic leukemia factor [Source:MGI Symbol;Acc:MGI:96108]	HLF
8.87069	9.00897	8.66781	9.06933	8.76339	9.12721	8.87573	8.83306	8.94329	8.67731	-0.0628671	0.302422	0.596218	1.20758e-06	0.848625	0.999991	-0.0763265	0.194946	0.494739	ENSMUSG00000003955	family with sequence similarity 162, member A [Source:MGI Symbol;Acc:MGI:1917436]	FAM162A
12.033	12.2567	11.6979	12.2974	12.0143	12.9117	12.1748	11.9947	11.9975	11.7262	-0.17382	0.0383067	0.269985	1.84986e-06	0.872325	0.999991	-0.243977	0.0175313	0.202521	ENSMUSG00000003970	ribosomal protein L8 [Source:MGI Symbol;Acc:MGI:1350927]	RPL8
9.17563	9.39577	9.39042	9.39726	9.2704	9.3401	9.14646	9.26628	9.30282	9.52125	-0.00617293	0.915864	0.964691	5.65222e-07	0.942268	0.999991	-0.0100444	0.852909	0.937734	ENSMUSG00000003974	glutamate receptor, metabotropic 3 [Source:MGI Symbol;Acc:MGI:1351340]	GRM3
10.2855	10.3078	10.226	10.1348	10.2697	10.188	10.3755	10.2661	10.1718	10.3685	0.0519011	0.39768	0.675874	1.58455e-06	0.769359	0.999991	0.0714054	0.231521	0.533257	ENSMUSG00000003992	single-stranded DNA binding protein 2 [Source:MGI Symbol;Acc:MGI:1914220]	SSBP2
7.78866	7.70823	7.78988	7.54754	7.4711	7.66294	7.75468	7.67126	7.56012	7.3157	0.0854962	0.118868	0.403852	6.28328e-06	0.143081	0.999991	0.00830551	0.842596	0.932903	ENSMUSG00000004018	Fanconi anemia, complementation group L [Source:MGI Symbol;Acc:MGI:1914280]	FANCL
10.7625	10.7222	10.9617	10.721	10.8692	10.8403	10.9116	10.7193	10.7138	10.8792	0.00399431	0.94673	0.976653	1.81911e-06	0.920778	0.999991	-0.00171822	0.977576	0.99244	ENSMUSG00000004031	bone morphogenic protein/retinoic acid inducible neural-specific 2 [Source:MGI Symbol;Acc:MGI:2443333]	BRINP2
10.9489	11.0449	10.9807	11.1144	10.8905	11.5866	11.0573	10.9371	10.8423	10.8203	-0.0985817	0.137656	0.427267	3.40135e-06	0.609913	0.999991	-0.169124	0.0359545	0.26065	ENSMUSG00000004032	glutathione S-transferase, mu 5 [Source:MGI Symbol;Acc:MGI:1309466]	GSTM5
9.0191	8.92736	9.0382	9.34258	8.95631	9.54709	8.99269	9.07139	9.03371	8.81915	-0.194268	0.0329284	0.255868	5.67788e-07	0.923043	0.999991	-0.237127	0.0173852	0.20132	ENSMUSG00000004035	glutathione S-transferase, mu 7 [Source:MGI Symbol;Acc:MGI:1915562]	GSTM7
10.1984	9.98937	9.91664	10.1112	10.0885	10.1331	9.94862	10.052	10.1342	10.1488	-0.0435636	0.478455	0.732727	-3.46419e-06	0.719914	0.999991	-0.02158	0.689859	0.868461	ENSMUSG00000004040	signal transducer and activator of transcription 3 [Source:MGI Symbol;Acc:MGI:103038]	STAT3
7.07092	6.96511	7.04998	7.39783	7.2002	7.08437	7.01585	7.18333	7.12245	7.11197	-0.0884741	0.0659974	0.325047	-2.66936e-06	0.422452	0.999991	-0.0446379	0.245312	0.544861	ENSMUSG00000004043	signal transducer and activator of transcription 5A [Source:MGI Symbol;Acc:MGI:103036]	STAT5A
8.9626	9.05287	8.64216	8.92829	8.96299	9.3677	8.77081	8.62385	8.89745	8.74267	-0.0830805	0.180922	0.479244	5.67372e-06	0.317363	0.999991	-0.257381	0.0150586	0.189391	ENSMUSG00000004044	caveolae associated 1 [Source:MGI Symbol;Acc:MGI:1277968]	CAVIN1
9.42687	9.37384	9.32177	9.52836	9.41751	9.37258	9.30572	9.31212	9.36503	9.3065	-0.0477466	0.434817	0.704342	7.24526e-06	0.505595	0.999991	-0.093149	0.131648	0.419692	ENSMUSG00000004054	mitogen-activated protein kinase kinase kinase 11 [Source:MGI Symbol;Acc:MGI:1346880]	MAP3K11
10.5713	10.7028	10.4607	10.9421	10.6299	10.7657	10.3246	10.4993	10.45	10.442	-0.137881	0.0649321	0.323115	1.39467e-05	0.136171	0.999991	-0.323936	0.000528129	0.0432951	ENSMUSG00000004056	thymoma viral proto-oncogene 2 [Source:MGI Symbol;Acc:MGI:104874]	AKT2
10.1479	10.1364	10.137	10.0892	10.22	10.37	10.2402	10.2419	10.2272	10.2168	-0.0634664	0.312023	0.605566	-2.26714e-06	0.273109	0.999991	0.00122921	0.98612	0.996073	ENSMUSG00000004069	DnaJ heat shock protein family (Hsp40) member A3 [Source:MGI Symbol;Acc:MGI:1933786]	DNAJA3
10.2297	10.2623	10.2541	10.3531	10.3825	10.8515	10.4283	10.3029	10.2246	10.1972	-0.197765	0.0286663	0.245614	-2.43543e-06	0.738888	0.999991	-0.155158	0.044865	0.281369	ENSMUSG00000004070	heme oxygenase 2 [Source:MGI Symbol;Acc:MGI:109373]	HMOX2
12.1525	12.1464	12.1188	12.0947	12.1512	11.9282	12.2249	12.1987	12.137	12.0193	0.0516789	0.391599	0.670532	2.07523e-05	0.928264	0.999991	0.0560256	0.31452	0.608466	ENSMUSG00000004071	cell death inducing Trp53 target 1 [Source:MGI Symbol;Acc:MGI:1913876]	CDIP1
8.47803	8.22471	8.53614	8.15244	8.2733	8.20636	8.05208	8.2786	8.40303	8.23562	0.117857	0.0957867	0.36936	1.04452e-05	0.139415	0.999991	0.0150442	0.760959	0.900531	ENSMUSG00000004085	mitogen-activated protein kinase kinase kinase 20 [Source:MGI Symbol;Acc:MGI:2443258]	MAP3K20
9.82764	9.94681	9.93435	10.0784	9.93081	10.4753	10.1063	10.0023	9.82228	9.9936	-0.163517	0.0494978	0.295928	-4.28735e-06	0.534864	0.999991	-0.0949979	0.138984	0.429107	ENSMUSG00000004096	CWC15 spliceosome-associated protein [Source:MGI Symbol;Acc:MGI:1913320]	CWC15
8.00142	8.18719	7.98742	8.29974	8.21279	8.30886	7.96322	8.14916	8.04083	7.86292	-0.147901	0.0608091	0.317148	4.39963e-06	0.572629	0.999991	-0.280619	0.00997346	0.165387	ENSMUSG00000004098	collagen, type V, alpha 3 [Source:MGI Symbol;Acc:MGI:1858212]	COL5A3
10.0793	10.2192	10.1751	10.026	10.1355	9.88137	9.84604	10.0656	10.1166	10.2034	0.0810599	0.223664	0.521971	7.56496e-06	0.37728	0.999991	0.0231413	0.676036	0.861663	ENSMUSG00000004099	DNA methyltransferase (cytosine-5) 1 [Source:MGI Symbol;Acc:MGI:94912]	DNMT1
8.99598	9.14823	8.95281	9.20734	9.01035	9.55843	9.08331	9.02607	8.92028	8.95751	-0.131318	0.0807624	0.347763	1.93755e-06	0.764265	0.999991	-0.187506	0.0302234	0.245663	ENSMUSG00000004100	peter pan homolog [Source:MGI Symbol;Acc:MGI:2178445]	PPAN
8.33617	7.41028	7.25727	8.20858	8.42667	8.0732	7.23195	7.76208	7.74757	7.31271	-0.055604	0.0778051	0.34319	2.52592e-06	0.292995	0.999991	-0.854167	0.00331699	0.10741	ENSMUSG00000004105	angiopoietin-like 2 [Source:MGI Symbol;Acc:MGI:1347002]	ANGPTL2
13.1282	12.9988	13.447	12.9429	12.918	12.4781	12.9234	13.1584	13.2	13.3875	0.26178	0.0141683	0.199545	1.14602e-06	0.862677	0.999991	0.240169	0.0143151	0.186153	ENSMUSG00000004110	calcium channel, voltage-dependent, R type, alpha 1E subunit [Source:MGI Symbol;Acc:MGI:106217]	CACNA1E
11.7657	11.4487	11.5234	11.182	11.5256	10.792	11.1932	11.2974	11.4344	11.7816	0.166509	0.0451585	0.286941	4.27924e-06	0.437455	0.999991	0.0755941	0.172267	0.468783	ENSMUSG00000004113	calcium channel, voltage-dependent, N type, alpha 1B subunit [Source:MGI Symbol;Acc:MGI:88296]	CACNA1B
7.91134	7.73896	7.57437	7.74959	7.88146	7.86602	7.88557	7.65942	7.9781	7.67603	-0.0413948	0.495498	0.744855	-2.20532e-06	0.634153	0.999991	-0.0108069	0.803763	0.916215	ENSMUSG00000004127	tRNA methyltransferase 10A [Source:MGI Symbol;Acc:MGI:1920421]	TRMT10A
11.3803	11.1045	11.3237	11.0314	11.3131	10.7673	11.3153	11.0913	11.2856	11.295	0.10965	0.124896	0.410824	1.3552e-06	0.854994	0.999991	0.0890263	0.14496	0.436119	ENSMUSG00000004151	ets variant 1 [Source:MGI Symbol;Acc:MGI:99254]	ETV1
13.3076	13.4088	13.2867	13.0465	13.2995	13.2537	13.2378	13.2395	13.2388	13.3797	0.0908311	0.161596	0.456519	-1.30611e-05	0.493267	0.999991	0.0459523	0.417315	0.694213	ENSMUSG00000004187	kinesin family member C2 [Source:MGI Symbol;Acc:MGI:109187]	KIFC2
14.6495	14.5282	14.3774	14.6823	14.6528	14.8336	14.5482	14.5599	14.4903	14.4448	-0.149212	0.0346185	0.259678	1.45391e-06	0.901042	0.999991	-0.16386	0.0171712	0.200615	ENSMUSG00000004207	prosaposin [Source:MGI Symbol;Acc:MGI:97783]	PSAP
9.57436	9.50289	9.95275	9.6415	9.49237	9.16421	9.50944	9.47662	9.82247	9.70202	0.0982233	0.133896	0.422712	2.05841e-06	0.723986	0.999991	0.0693961	0.211583	0.512372	ENSMUSG00000004221	inhibitor of kappaB kinase gamma [Source:MGI Symbol;Acc:MGI:1338074]	IKBKG
6.90879	6.62735	6.91471	6.7011	6.48494	6.89064	6.70644	6.67182	6.78498	6.75642	0.0217576	0.378366	0.660104	1.5419e-06	0.439306	0.999991	0.0036871	0.865768	0.944277	ENSMUSG00000004231	paired box 2 [Source:MGI Symbol;Acc:MGI:97486]	PAX2
8.01904	7.82067	8.09023	7.62038	7.63261	7.51218	7.63996	8.09672	7.98351	8.24038	0.457575	0.00615762	0.139139	-8.04151e-07	0.846453	0.999991	0.57502	0.00184404	0.0789672	ENSMUSG00000004233	tryptophanyl tRNA synthetase 2 (mitochondrial) [Source:MGI Symbol;Acc:MGI:1917810]	WARS2
12.2823	12.1868	12.4764	11.964	12.3684	11.911	12.1888	12.32	12.1963	12.5116	0.1055	0.127104	0.414915	5.35806e-07	0.943315	0.999991	0.101058	0.11882	0.401723	ENSMUSG00000004263	atrophin 1 [Source:MGI Symbol;Acc:MGI:104725]	ATN1
10.3217	10.3044	10.1488	10.1284	10.2318	10.529	10.2189	10.0911	10.1632	9.97291	-0.0217816	0.71358	0.8698	1.03699e-05	0.201767	0.999991	-0.113677	0.0946951	0.364645	ENSMUSG00000004264	prohibitin 2 [Source:MGI Symbol;Acc:MGI:102520]	PHB2
7.52637	7.91398	7.65231	8.00965	8.00455	8.38589	8.06011	7.73958	8.06832	7.86687	-0.555455	0.00303562	0.100846	-7.1024e-06	0.0798988	0.999991	-0.0684503	0.154493	0.448694	ENSMUSG00000004266	protein tyrosine phosphatase, non-receptor type 6 [Source:MGI Symbol;Acc:MGI:96055]	PTPN6
13.7966	13.8595	13.866	13.7052	13.8332	14.0794	13.8791	13.816	13.8578	13.8049	-0.0225592	0.695427	0.859801	1.60302e-07	0.989414	0.999991	-0.0235959	0.665884	0.856367	ENSMUSG00000004267	enolase 2, gamma neuronal [Source:MGI Symbol;Acc:MGI:95394]	ENO2
8.81753	9.17104	8.89311	9.29423	8.97923	9.14016	9.08134	9.06865	8.9846	8.81353	-0.0856394	0.190077	0.489629	-1.05586e-06	0.870221	0.999991	-0.0728877	0.216163	0.517286	ENSMUSG00000004268	EMG1 N1-specific pseudouridine methyltransferase [Source:MGI Symbol;Acc:MGI:1315195]	EMG1
8.84834	8.88563	8.88211	8.99759	8.76832	8.93173	8.75867	8.74947	8.76111	8.79846	-0.017875	0.758693	0.891145	1.09471e-05	0.226037	0.999991	-0.100909	0.120906	0.404579	ENSMUSG00000004270	lysophosphatidylcholine acyltransferase 3 [Source:MGI Symbol;Acc:MGI:1315211]	LPCAT3
10.172	10.2344	9.95518	10.3501	10.1811	10.4107	10.2547	10.1205	10.0715	9.87166	-0.108357	0.127432	0.415183	1.2547e-06	0.725836	0.999991	-0.148561	0.0476462	0.288154	ENSMUSG00000004285	ATPase, H+ transporting, lysosomal V1 subunit F [Source:MGI Symbol;Acc:MGI:1913394]	ATP6V1F
8.45776	8.10597	8.27661	8.30042	8.45629	7.99619	8.09137	8.25202	8.36731	8.17979	0.00744596	0.884309	0.950725	2.39215e-06	0.644657	0.999991	-0.0138668	0.759189	0.899604	ENSMUSG00000004317	chloride channel, voltage-sensitive 5 [Source:MGI Symbol;Acc:MGI:99486]	CLCN5
11.5723	11.5972	11.7508	11.5447	11.4794	11.0657	11.6324	11.6557	11.5802	11.6763	0.1731	0.0369023	0.265781	4.01577e-07	0.963396	0.999991	0.17215	0.0289381	0.241886	ENSMUSG00000004319	chloride channel, voltage-sensitive 3 [Source:MGI Symbol;Acc:MGI:103555]	CLCN3
8.43668	7.97178	8.62175	7.6314	8.47281	7.5584	8.1938	8.87746	8.72118	8.34591	0.0614795	0.0966588	0.370922	-2.29058e-06	0.446774	0.999991	0.0843237	0.0113036	0.171852	ENSMUSG00000004328	hypoxia inducible factor 3, alpha subunit [Source:MGI Symbol;Acc:MGI:1859778]	HIF3A
8.17973	8.24705	8.24096	8.45922	8.5214	8.27739	8.23232	8.28015	8.33181	8.26834	-0.176192	0.0401344	0.274744	-4.81078e-06	0.546504	0.999991	-0.105402	0.112037	0.3925	ENSMUSG00000004347	phosphodiesterase 1C [Source:MGI Symbol;Acc:MGI:108413]	PDE1C
9.39934	9.37001	8.95417	9.40022	9.06566	9.21279	9.15535	9.1573	9.28535	9.40129	0.00864697	0.877846	0.947046	4.88327e-09	0.999558	0.999991	0.00944131	0.869186	0.946002	ENSMUSG00000004356	UTP20 small subunit processome component [Source:MGI Symbol;Acc:MGI:1917933]	UTP20
6.33089	6.36634	6.5425	6.46916	6.31331	6.34154	6.507	6.51399	6.26838	6.37927	0.00508239	0.716511		-8.18906e-08	0.923079		0.00608131	0.629466		ENSMUSG00000004359	Spi-C transcription factor (Spi-1/PU.1 related) [Source:MGI Symbol;Acc:MGI:1341168]	SPIC
10.7239	10.7451	10.9478	10.6632	10.6669	10.4564	10.7366	10.7397	10.7877	10.7222	0.161997	0.0307266	0.251686	7.55337e-06	0.498268	0.999991	0.103567	0.10282	0.377965	ENSMUSG00000004360	RIKEN cDNA 9330159F19 gene [Source:MGI Symbol;Acc:MGI:3036239]	9330159F19RIK
11.2046	10.9389	11.1905	11.2081	11.1301	11.3208	11.4661	11.4042	11.2334	11.2314	-0.0596941	0.346153	0.634452	-5.06638e-05	0.0348702	0.999991	0.0665053	0.270451	0.566513	ENSMUSG00000004364	cullin 3 [Source:MGI Symbol;Acc:MGI:1347360]	CUL3
12.0063	12.1474	12.0453	11.4426	11.7205	12.1333	12.2236	11.796	11.5847	11.5675	0.0857141	0.163318	0.458462	7.49192e-06	0.175314	0.999991	0.00708655	0.892704	0.954975	ENSMUSG00000004366	somatostatin [Source:MGI Symbol;Acc:MGI:98326]	SST
6.69534	6.47238	6.26837	6.66559	6.63722	6.69325	6.60019	6.42643	6.48351	6.60969	-0.022492	0.249696		-2.23307e-07	0.877492		-0.01912	0.281816		ENSMUSG00000004371	interleukin 11 [Source:MGI Symbol;Acc:MGI:107613]	IL11
11.4866	11.3486	11.6113	11.2618	11.3493	11.1933	11.4559	11.4636	11.403	11.3564	0.170918	0.0201182	0.219314	8.59397e-06	0.453351	0.999991	0.107975	0.0829399	0.345474	ENSMUSG00000004383	LARGE xylosyl- and glucuronyltransferase 1 [Source:MGI Symbol;Acc:MGI:1342270]	LARGE1
9.26897	9.25405	8.92002	9.20825	9.17273	9.48846	9.26511	9.16417	9.05684	9.02693	-0.0643982	0.2973	0.591755	1.45384e-06	0.828636	0.999991	-0.0802376	0.183023	0.481259	ENSMUSG00000004393	DEAD box helicase 56 [Source:MGI Symbol;Acc:MGI:1277172]	DDX56
10.2949	10.2102	10.043	10.3375	10.2082	10.0653	10.2592	10.2982	10.0909	9.97543	-0.0103802	0.861011	0.938362	1.81658e-06	0.823666	0.999991	-0.0223582	0.681677	0.864484	ENSMUSG00000004394	transmembrane p24 trafficking protein 4 [Source:MGI Symbol;Acc:MGI:1915070]	TMED4
7.5707	7.9445	7.21558	7.39899	7.41824	7.60707	7.48087	7.24961	7.68841	7.07841	0.0239743	0.465989	0.724009	3.48754e-06	0.195097	0.999991	-0.0150535	0.60146	0.818824	ENSMUSG00000004415	collagen, type XXVI, alpha 1 [Source:MGI Symbol;Acc:MGI:2155345]	COL26A1
8.13273	8.22889	8.11819	8.28415	8.36311	8.26861	8.33753	8.14178	8.0713	8.17442	-0.0963626	0.15936	0.454328	-1.62661e-06	0.809066	0.999991	-0.0756297	0.206522	0.507553	ENSMUSG00000004446	BH3 interacting domain death agonist [Source:MGI Symbol;Acc:MGI:108093]	BID
8.81824	8.83964	8.69733	8.72411	8.78294	8.86425	8.82873	8.68391	8.83585	8.78315	-0.00159839	0.97847	0.991183	4.38494e-07	0.960381	0.999991	-0.00420698	0.937327	0.974345	ENSMUSG00000004451	v-ral simian leukemia viral oncogene B [Source:MGI Symbol;Acc:MGI:1927244]	RALB
11.6739	11.7299	11.835	11.7325	11.5991	12.0302	11.7557	11.7258	11.7124	11.6183	-0.0245507	0.667416	0.845579	3.66092e-06	0.690125	0.999991	-0.0476776	0.390864	0.672911	ENSMUSG00000004455	protein phosphatase 1 catalytic subunit gamma [Source:MGI Symbol;Acc:MGI:104872]	PPP1CC
9.84153	9.82547	9.84731	9.94826	9.87785	10.2058	9.81196	9.87416	9.75905	9.78445	-0.128179	0.0787049	0.344721	3.00372e-06	0.752225	0.999991	-0.16319	0.0280518	0.237985	ENSMUSG00000004460	DnaJ heat shock protein family (Hsp40) member B11 [Source:MGI Symbol;Acc:MGI:1915088]	DNAJB11
8.60314	8.53058	8.74959	8.4915	8.62207	8.32989	8.59266	8.54154	8.54816	8.7251	0.0822307	0.212888	0.510462	3.45387e-06	0.821049	0.999991	0.0635832	0.267498	0.563166	ENSMUSG00000004462	TBCC domain containing 1 [Source:MGI Symbol;Acc:MGI:1917823]	TBCCD1
7.64947	7.59686	7.51198	7.54485	7.63025	7.61546	7.55928	7.47151	7.39935	7.31253	-0.00390816	0.936713	0.972721	7.4642e-06	0.12637	0.999991	-0.091149	0.105556	0.382346	ENSMUSG00000004473	C-type lectin domain family 11, member a [Source:MGI Symbol;Acc:MGI:1298219]	CLEC11A
8.24636	8.33219	8.39781	8.15719	8.31171	8.14206	8.27639	8.41969	8.33378	8.43121	0.077624	0.235851	0.534306	-0.000219706	0.659951	0.999991	0.116399	0.0886205	0.352749	ENSMUSG00000004500	zinc finger protein 324 [Source:MGI Symbol;Acc:MGI:2444641]	ZFP324
9.29755	9.16462	9.25865	9.2061	9.26479	9.16774	9.21846	9.25272	9.31184	9.36468	0.0185039	0.764923	0.893516	4.92775e-06	0.565593	0.999991	0.0513974	0.370685	0.65648	ENSMUSG00000004508	growth factor receptor bound protein 2-associated protein 2 [Source:MGI Symbol;Acc:MGI:1333854]	GAB2
10.9269	10.8649	10.9188	10.8132	10.9371	11.1792	11.0193	11.0762	11.0242	11.0171	-0.0490302	0.430356	0.700772	-1.39841e-05	0.16868	0.999991	0.0296404	0.5928	0.813221	ENSMUSG00000004530	coronin, actin binding protein 1C [Source:MGI Symbol;Acc:MGI:1345964]	CORO1C
11.2218	11.0639	11.2973	11.2571	11.2323	11.4819	11.2618	11.2315	11.1252	11.3059	-0.0816453	0.211935	0.510208	2.26262e-05	0.714799	0.999991	-0.0564757	0.332617	0.622965	ENSMUSG00000004535	Tax1 (human T cell leukemia virus type I) binding protein 1 [Source:MGI Symbol;Acc:MGI:1289308]	TAX1BP1
6.32541	6.08303	6.34356	6.46013	6.08303	6.58778	6.27381	6.42801	6.62336	6.45589	-0.0130928	0.21475		-1.15373e-06	0.144757		0.00178058	0.869919		ENSMUSG00000004552	cathepsin E [Source:MGI Symbol;Acc:MGI:107361]	CTSE
13.4329	13.6191	13.6112	13.6137	13.5213	14.1278	13.4967	13.4239	13.4613	13.5025	-0.108878	0.131243	0.421008	4.64553e-06	0.53587	0.999991	-0.18986	0.0255735	0.230134	ENSMUSG00000004558	N-myc downstream regulated gene 2 [Source:MGI Symbol;Acc:MGI:1352498]	NDRG2
9.21548	9.23145	9.04533	9.17634	9.43208	9.20184	9.20889	9.27051	9.38258	9.16628	-0.0630698	0.323615	0.616498	-7.20176e-06	0.371398	0.999991	-0.00876415	0.872285	0.947447	ENSMUSG00000004561	methyltransferase like 17 [Source:MGI Symbol;Acc:MGI:1098577]	METTL17
9.18291	9.33278	9.16974	9.33402	9.2598	9.40773	9.17362	9.1404	9.14677	8.97785	-0.0663282	0.30187	0.595831	1.16354e-05	0.179329	0.999991	-0.198406	0.0143973	0.18656	ENSMUSG00000004562	Rho guanine nucleotide exchange factor (GEF) 40 [Source:MGI Symbol;Acc:MGI:2685515]	ARHGEF40
10.4806	10.4204	10.3018	10.235	10.1882	10.1299	10.3061	10.2725	10.408	10.2894	0.190936	0.0101706	0.175006	1.24422e-05	0.292225	0.999991	0.103301	0.0912383	0.358802	ENSMUSG00000004565	patatin-like phospholipase domain containing 6 [Source:MGI Symbol;Acc:MGI:1354723]	PNPLA6
10.7641	10.6017	10.6258	10.4297	10.6578	10.6373	10.4455	10.5543	10.5989	10.8756	0.0428462	0.488581	0.740206	2.66538e-06	0.744552	0.999991	0.0229119	0.678781	0.862916	ENSMUSG00000004567	mucolipin 1 [Source:MGI Symbol;Acc:MGI:1890498]	MCOLN1
10.556	10.3538	10.3077	10.5346	10.579	10.0871	10.3003	10.4751	10.3861	10.4536	-0.00292008	0.958914	0.982789	2.69099e-07	0.971891	0.999991	-0.00487567	0.928051	0.970111	ENSMUSG00000004568	rho/rac guanine nucleotide exchange factor (GEF) 18 [Source:MGI Symbol;Acc:MGI:2142567]	ARHGEF18
9.23212	9.10002	9.47855	9.11079	9.2393	8.93474	9.08828	9.25122	9.34699	9.58972	0.0727516	0.235895	0.534306	4.03983e-05	0.704608	0.999991	0.105458	0.0997657	0.373243	ENSMUSG00000004591	protein kinase N2 [Source:MGI Symbol;Acc:MGI:109211]	PKN2
8.37486	8.13474	8.45579	8.54344	8.29609	8.0513	8.66926	8.29558	8.47638	8.8089	0.00385205	0.930235	0.970285	-7.2216e-06	0.105194	0.999991	0.0936524	0.085333	0.348233	ENSMUSG00000004609	CD33 antigen [Source:MGI Symbol;Acc:MGI:99440]	CD33
9.01644	9.12208	8.99802	9.44491	9.22704	9.85403	9.10998	9.20131	9.08576	8.78495	-0.443248	0.00253037	0.0923595	-2.13354e-07	0.968034	0.999991	-0.459879	0.00141642	0.0699703	ENSMUSG00000004610	electron transferring flavoprotein, beta polypeptide [Source:MGI Symbol;Acc:MGI:106098]	ETFB
6.08303	6.2984	6.08303	6.34469	6.26128	6.52453	6.44473	6.30722	6.41036	6.33676	-0.0177038	0.0677593		-1.24843e-06	0.0774078		-0.00169472	0.873461		ENSMUSG00000004612	natural killer cell group 7 sequence [Source:MGI Symbol;Acc:MGI:1931250]	NKG7
10.3433	10.1827	9.84984	10.1833	10.2903	10.153	10.1173	10.1609	10.2008	10.1498	-0.0338973	0.570891	0.794379	-7.36559e-07	0.885887	0.999991	-0.0255284	0.643965	0.843945	ENSMUSG00000004626	syntaxin binding protein 2 [Source:MGI Symbol;Acc:MGI:107370]	STXBP2
6.43927	7.01097	6.08303	6.43024	7.48346	6.44792	6.45678	6.44563	6.79894	6.08303	-0.00492147	0.506826		2.78131e-07	0.652751	0.999991	-0.0077142	0.246675		ENSMUSG00000004630	Purkinje cell protein 2 (L7) [Source:MGI Symbol;Acc:MGI:97508]	PCP2
9.0286	9.05536	8.92818	9.12634	9.03955	9.18161	9.241	9.04871	8.99113	9.01322	-0.0715897	0.275112	0.570804	4.1765e-05	0.452122	0.999991	-0.0228172	0.679399	0.863287	ENSMUSG00000004631	sarcoglycan, epsilon [Source:MGI Symbol;Acc:MGI:1329042]	SGCE
9.20184	9.35832	9.18642	9.50199	9.79298	8.86397	9.20388	9.22934	9.14705	9.24989	-0.0541569	0.309803	0.603607	2.41712e-06	0.798071	0.999991	-0.0703442	0.179546	0.477466	ENSMUSG00000004633	chimerin 2 [Source:MGI Symbol;Acc:MGI:1917243]	CHN2
8.73351	8.79908	8.35829	8.7447	8.88321	8.80508	8.72996	8.54114	8.74083	8.83643	-0.0802239	0.205233	0.503872	-3.47822e-06	0.567951	0.999991	-0.0413169	0.43441	0.706309	ENSMUSG00000004637	WW domain-containing oxidoreductase [Source:MGI Symbol;Acc:MGI:1931237]	WWOX
8.87958	8.93774	8.84358	8.89295	8.77526	8.81695	9.08914	8.80676	8.80131	8.82175	0.0344002	0.572798	0.796116	1.24324e-06	0.97568	0.999991	0.0316282	0.567117	0.798474	ENSMUSG00000004642	stem-loop binding protein [Source:MGI Symbol;Acc:MGI:108402]	SLBP
7.0874	7.02734	6.9868	6.87806	7.23423	6.95322	6.93291	7.08026	7.17033	7.04163	-0.00137164	0.968131	0.986903	1.45062e-06	0.836478	0.999991	0.00514639	0.869244	0.946002	ENSMUSG00000004651	tyrosinase [Source:MGI Symbol;Acc:MGI:98880]	TYR
9.09178	6.72784	6.65137	9.45271	9.12525	8.88608	6.93096	8.40967	7.88615	6.84706	-0.0114074	0.235248	0.533548	1.22179e-06	0.620266	0.999991	-0.0156433	0.0776944	0.337579	ENSMUSG00000004655	aquaporin 1 [Source:MGI Symbol;Acc:MGI:103201]	AQP1
7.80336	7.70717	7.77129	7.79426	7.74239	7.67389	7.67284	7.78778	7.87981	8.01949	0.00970157	0.848667	0.932853	-4.42055e-06	0.40152	0.999991	0.0531916	0.297382	0.593033	ENSMUSG00000004661	AT rich interactive domain 3B (BRIGHT-like) [Source:MGI Symbol;Acc:MGI:1930768]	ARID3B
7.95902	7.8534	7.45292	7.61089	7.65081	8.19034	7.49672	7.47613	7.61428	7.38067	-0.0155194	0.689294	0.85662	-2.94747e-05	0.0670258	0.999991	-0.11665	0.0233211	0.221753	ENSMUSG00000004665	calponin 2 [Source:MGI Symbol;Acc:MGI:105093]	CNN2
9.88652	10.0557	9.86366	10.0047	9.92081	10.7516	10.1478	9.95448	9.91076	9.79408	-0.118453	0.0791992	0.345211	-5.39033e-07	0.914366	0.999991	-0.10917	0.0768824	0.336453	ENSMUSG00000004667	polymerase (RNA) II (DNA directed) polypeptide E [Source:MGI Symbol;Acc:MGI:1913670]	POLR2E
6.25718	6.36335	6.08303	6.42665	6.48095	6.34214	6.43611	6.43331	6.44986	6.46879	-0.019574	0.15979		-1.76562e-06	0.0963238		0.0030351	0.823831		ENSMUSG00000004668	ATP-binding cassette, sub-family A (ABC1), member 13 [Source:MGI Symbol;Acc:MGI:2388707]	ABCA13
10.5248	10.5205	10.447	10.5583	10.5989	10.3116	10.3457	10.5666	10.5583	10.6515	0.00142671	0.982808	0.993053	-3.21684e-06	0.722734	0.999991	0.0212668	0.705299	0.875786	ENSMUSG00000004677	myosin IXb [Source:MGI Symbol;Acc:MGI:106624]	MYO9B
9.68039	9.54972	9.90347	9.50154	9.73996	9.48205	9.70532	9.66027	9.67651	9.94298	0.0687224	0.286671	0.582693	-2.04175e-06	0.779323	0.999991	0.0892598	0.156045	0.450533	ENSMUSG00000004698	histone deacetylase 9 [Source:MGI Symbol;Acc:MGI:1931221]	HDAC9
6.75297	6.59653	6.72632	7.04217	7.14342	7.18393	6.89351	6.92733	7.12941	7.08326	-1.34639	9.22976e-05	0.0133184	-8.56619e-06	0.00140784	0.281158	-0.0330426	0.326999	0.619099	ENSMUSG00000004707	lymphocyte antigen 9 [Source:MGI Symbol;Acc:MGI:96885]	LY9
6.2642	6.28086	6.32153	6.44679	6.3735	6.3528	6.44724	6.26492	6.30736	6.5187	-0.0130693	0.294397		-9.54649e-07	0.28235		-2.21035e-05	0.995938		ENSMUSG00000004709	CD244 molecule A [Source:MGI Symbol;Acc:MGI:109294]	CD244A
7.55743	7.70447	7.64551	7.66748	7.6918	7.8053	7.77531	7.64274	7.9543	7.77331	-0.0414877	0.43616	0.705074	8.51537e-06	0.138302	0.999991	0.0319088	0.506727	0.760137	ENSMUSG00000004730	adhesion G protein-coupled receptor E1 [Source:MGI Symbol;Acc:MGI:106912]	ADGRE1
10.4948	10.6175	10.4064	10.3968	10.4591	10.9855	10.6526	10.5741	10.3752	10.3778	-0.0492639	0.41342	0.687572	4.10405e-07	0.950285	0.999991	-0.0514874	0.348871	0.637517	ENSMUSG00000004748	mitochondrial fission process 1 [Source:MGI Symbol;Acc:MGI:1916686]	MTFP1
9.29263	9.48929	9.45892	9.26825	9.43222	8.97041	9.45845	9.34741	9.40673	9.43023	0.101758	0.144484	0.436502	1.52295e-06	0.968421	0.999991	0.0979603	0.12914	0.415968	ENSMUSG00000004768	RAB23, member RAS oncogene family [Source:MGI Symbol;Acc:MGI:99833]	RAB23
10.4913	10.4658	11.0162	10.4302	10.3545	10.5404	10.7791	10.4983	10.4117	10.8157	0.0935886	0.150659	0.443829	1.72102e-06	0.783199	0.999991	0.0731314	0.207213	0.508299	ENSMUSG00000004771	RAB11A, member RAS oncogene family [Source:MGI Symbol;Acc:MGI:1858202]	RAB11A
9.11406	9.11678	8.95345	9.05679	9.15634	9.67964	9.46952	9.04673	9.5069	8.92419	-0.0761502	0.168138	0.464228	-5.05537e-06	0.271495	0.999991	-0.016359	0.711353	0.878313	ENSMUSG00000004788	eukaryotic translation initiation factor 2B, subunit 2 beta [Source:MGI Symbol;Acc:MGI:2145118]	EIF2B2
11.2025	11.216	11.0493	11.2321	11.0651	11.4004	11.1271	11.1791	11.0908	11.1654	-0.0484207	0.436475	0.705307	1.33351e-07	0.857104	0.999991	-0.0595648	0.311495	0.605184	ENSMUSG00000004789	dihydrolipoamide S-succinyltransferase (E2 component of 2-oxo-glutarate complex) [Source:MGI Symbol;Acc:MGI:1926170]	DLST
7.30312	7.39583	7.15438	7.45429	7.29075	7.76269	7.55376	7.43125	7.33811	7.35942	-0.0811561	0.0907838	0.363191	-3.76295e-06	0.281063	0.999991	-0.0273182	0.468185	0.730498	ENSMUSG00000004791	placental growth factor [Source:MGI Symbol;Acc:MGI:105095]	PGF
10.9492	10.8607	11.1283	10.9326	10.8614	10.481	10.9739	11.0415	11.0798	11.1086	0.122415	0.0996755	0.375318	-4.57861e-06	0.568906	0.999991	0.196416	0.0199021	0.212177	ENSMUSG00000004798	unc-51 like kinase 2 [Source:MGI Symbol;Acc:MGI:1352758]	ULK2
6.39159	6.24939	6.21966	6.38177	6.29783	6.75539	6.08303	6.21096	6.3169	6.08303	-0.0167257	0.0985514		6.77478e-07	0.290027		-0.0221783	0.00988215		ENSMUSG00000004814	chemokine (C-C motif) ligand 24 [Source:MGI Symbol;Acc:MGI:1928953]	CCL24
10.0957	10.1712	9.83693	9.92547	10.0568	9.57306	9.9519	9.9131	10.125	10.2495	0.0747437	0.239585	0.53753	-1.08191e-06	0.866404	0.999991	0.0867411	0.154568	0.448835	ENSMUSG00000004815	diacylglycerol kinase, theta [Source:MGI Symbol;Acc:MGI:102918]	DGKQ
7.41266	7.34112	7.13704	7.26175	7.75186	7.97838	7.39508	7.70392	7.46995	7.30099	-0.109957	0.019893	0.218608	-3.2093e-06	0.265481	0.999991	-0.0472751	0.17077	0.468111	ENSMUSG00000004837	GRB2-related adaptor protein [Source:MGI Symbol;Acc:MGI:1918770]	GRAP
6.49165	6.38305	6.36132	6.55895	6.51593	6.41889	6.3174	6.36385	6.27561	6.26226	-0.0120062	0.448592		1.54953e-06	0.253385		-0.0273747	0.0542399		ENSMUSG00000004842	POU domain, class 1, transcription factor 1 [Source:MGI Symbol;Acc:MGI:97588]	POU1F1
9.80366	9.85098	9.98658	9.7607	9.75862	10.081	9.96226	9.8085	9.79144	9.89231	0.0041569	0.9421	0.974444	1.30815e-06	0.877907	0.999991	-0.00416998	0.939356	0.974701	ENSMUSG00000004843	charged multivesicular body protein 2B [Source:MGI Symbol;Acc:MGI:1916192]	CHMP2B
9.60806	9.53983	9.57595	9.56614	9.65748	9.65014	9.3915	9.66607	9.65248	9.49744	-0.0311998	0.608638	0.814033	-3.14124e-05	0.832195	0.999991	-0.0433306	0.44735	0.715084	ENSMUSG00000004846	procollagen-lysine, 2-oxoglutarate 5-dioxygenase 3 [Source:MGI Symbol;Acc:MGI:1347008]	PLOD3
11.2786	11.4548	11.1121	11.3275	11.2845	11.6761	11.5469	11.3199	11.3151	11.1173	-0.0657021	0.305944	0.599648	-2.26043e-06	0.750412	0.999991	-0.0419945	0.437661	0.708101	ENSMUSG00000004849	adaptor protein complex AP-1, sigma 1 [Source:MGI Symbol;Acc:MGI:1098244]	AP1S1
6.48002	6.62814	6.45052	6.57339	6.68769	6.56506	6.41182	6.4536	6.72384	6.70382	-0.0135908	0.483639		-7.40117e-07	0.613409	0.999991	-0.00426536	0.809426		ENSMUSG00000004864	mitogen-activated protein kinase 13 [Source:MGI Symbol;Acc:MGI:1346864]	MAPK13
10.4163	10.5884	10.5924	10.3834	10.2407	10.4322	10.4311	10.3931	10.3469	10.7042	0.110102	0.121512	0.406929	2.45847e-05	0.589339	0.999991	0.0687541	0.265413	0.561477	ENSMUSG00000004865	serine/arginine-rich protein specific kinase 1 [Source:MGI Symbol;Acc:MGI:106908]	SRPK1
6.33057	6.08303	6.08303	6.25563	6.31328	6.26309	6.08303	6.08303	6.26739	6.37908	-0.00311484	0.657442		-1.56126e-07	0.766936		-0.00116391	0.859097		ENSMUSG00000004872	paired box 3 [Source:MGI Symbol;Acc:MGI:97487]	PAX3
8.40895	8.4869	8.47133	8.55156	8.47098	8.51042	8.52082	8.57741	8.36324	8.40707	-0.0344087	0.569754	0.793671	-1.17949e-06	0.878447	0.999991	-0.0249203	0.649915	0.846982	ENSMUSG00000004880	lamin B receptor [Source:MGI Symbol;Acc:MGI:2138281]	LBR
7.04466	6.95834	6.50158	6.65396	6.80241	6.64621	6.69827	6.60997	6.91834	6.75546	0.0279912	0.237641	0.536101	1.67588e-06	0.376018	0.999991	0.00775482	0.706095	0.876182	ENSMUSG00000004885	cellular retinoic acid binding protein II [Source:MGI Symbol;Acc:MGI:88491]	CRABP2
8.28988	8.11437	8.57237	8.29768	8.26723	8.86001	8.08769	8.3946	8.23327	8.3161	-0.0463416	0.338138	0.628872	1.98056e-06	0.641716	0.999991	-0.0730898	0.135816	0.424852	ENSMUSG00000004891	nestin [Source:MGI Symbol;Acc:MGI:101784]	NES
12.3583	12.5251	12.2911	12.4186	12.4238	12.5677	12.304	12.3199	12.3928	12.2881	-0.0508052	0.395901	0.674738	1.28766e-05	0.415847	0.999991	-0.104362	0.0850906	0.34781	ENSMUSG00000004892	brevican [Source:MGI Symbol;Acc:MGI:1096385]	BCAN
9.53107	9.57058	9.0538	9.70904	9.62142	10.0595	9.37878	9.65375	9.52744	8.86427	-0.131612	0.0518634	0.299587	4.63397e-07	0.918802	0.999991	-0.163794	0.0291695	0.242833	ENSMUSG00000004894	hyaluronan and proteoglycan link protein 2 [Source:MGI Symbol;Acc:MGI:2137300]	HAPLN2
10.0017	9.99678	9.83655	9.88511	9.94098	10.3855	10.021	10.0543	9.8839	9.68461	-0.0569516	0.34911	0.636579	1.39069e-06	0.832065	0.999991	-0.0705332	0.225064	0.526775	ENSMUSG00000004895	papillary renal cell carcinoma (translocation-associated) [Source:MGI Symbol;Acc:MGI:2137738]	PRCC
9.58859	9.84783	9.72668	9.62883	9.53662	9.74375	9.66903	9.69869	9.76678	9.5813	0.0535123	0.398607	0.675922	4.27649e-06	0.639925	0.999991	0.0242258	0.665064	0.855715	ENSMUSG00000004896	ribosomal RNA adenine dimethylase domain containing 1 [Source:MGI Symbol;Acc:MGI:2387197]	RRNAD1
11.2241	11.3542	11.1733	11.2872	11.3514	11.5889	11.2789	11.2671	11.1991	11.2074	-0.109184	0.109121	0.390447	1.59934e-06	0.87889	0.999991	-0.124217	0.0620647	0.311597	ENSMUSG00000004897	heparin binding growth factor [Source:MGI Symbol;Acc:MGI:1194494]	HDGF
9.84659	10.1837	9.60637	10.0916	9.97152	10.3089	10.0312	9.79668	9.94963	9.97291	-0.106261	0.126717	0.414411	-1.47155e-06	0.775788	0.999991	-0.0812936	0.177789	0.475745	ENSMUSG00000004902	solute carrier family 25 (mitochondrial carrier), member 18 [Source:MGI Symbol;Acc:MGI:1919053]	SLC25A18
9.92635	10.0041	9.94488	9.99479	9.96231	10.4191	9.95896	9.95345	9.89696	9.93019	-0.103249	0.141892	0.432888	5.50792e-06	0.835124	0.999991	-0.124795	0.0750042	0.333735	ENSMUSG00000004929	thimet oligopeptidase 1 [Source:MGI Symbol;Acc:MGI:1354165]	THOP1
8.88602	9.16096	8.89828	8.9678	8.75457	9.20291	8.82274	8.73226	8.97207	8.81994	0.00238995	0.966548	0.986131	-2.06824e-05	0.233057	0.999991	-0.0664495	0.249678	0.549147	ENSMUSG00000004931	amyloid beta (A4) precursor protein-binding, family A, member 3 [Source:MGI Symbol;Acc:MGI:1888527]	APBA3
11.9893	12.1986	12.0037	12.0496	11.9188	12.8268	12.1649	12.1001	11.9783	11.9326	-0.0752798	0.198054	0.49801	6.02722e-07	0.913353	0.999991	-0.086831	0.137597	0.427057	ENSMUSG00000004933	megakaryocyte-associated tyrosine kinase [Source:MGI Symbol;Acc:MGI:99259]	MATK
9.14953	9.21948	9.05961	9.22974	9.16521	9.50981	9.19105	9.2744	9.24085	9.12914	-0.103018	0.142878	0.434364	-5.80378e-06	0.533043	0.999991	-0.0544246	0.34737	0.636116	ENSMUSG00000004934	protein inhibitor of activated STAT 4 [Source:MGI Symbol;Acc:MGI:2136940]	PIAS4
12.1478	12.1343	12.271	12.0355	12.0847	11.6801	12.3048	12.2663	12.1753	12.1681	0.16367	0.038051	0.269105	-3.75993e-06	0.68421	0.999991	0.217657	0.00870214	0.158527	ENSMUSG00000004936	mitogen-activated protein kinase kinase 1 [Source:MGI Symbol;Acc:MGI:1346866]	MAP2K1
11.3386	11.4393	11.1914	11.3101	11.3972	11.9136	11.505	11.3431	11.209	11.2877	-0.109857	0.130439	0.41999	-5.98279e-07	0.927717	0.999991	-0.0991789	0.126982	0.412399	ENSMUSG00000004937	small glutamine-rich tetratricopeptide repeat (TPR)-containing, alpha [Source:MGI Symbol;Acc:MGI:1098703]	SGTA
6.38458	6.40996	6.54301	6.56675	6.48045	6.39629	6.43879	6.47727	6.45222	6.46459	-0.0065344	0.711195		-1.28485e-07	0.923533		-0.00480293	0.764648		ENSMUSG00000004939	nicotinamide riboside kinase 2 [Source:MGI Symbol;Acc:MGI:1916814]	NMRK2
9.10307	9.38099	9.11017	9.42932	9.24673	9.56265	9.22542	9.18093	9.16559	8.94541	-0.123823	0.0949099	0.368295	7.53727e-06	0.534682	0.999991	-0.224146	0.016037	0.194082	ENSMUSG00000004945	transmembrane protein 242 [Source:MGI Symbol;Acc:MGI:1917794]	TMEM242
8.09728	8.28093	8.09271	8.37453	8.26938	8.06572	8.2304	8.25434	7.96818	8.22965	-0.0371815	0.500289	0.74758	-7.92204e-07	0.906168	0.999991	-0.0299523	0.547411	0.786745	ENSMUSG00000004947	deltex 2, E3 ubiquitin ligase [Source:MGI Symbol;Acc:MGI:1921448]	DTX2
7.65904	7.81978	7.69417	7.7856	7.89561	8.50461	7.50947	7.49879	7.72616	7.52757	-0.140161	0.0268188	0.24012	4.06781e-06	0.266562	0.999991	-0.787877	0.000511171	0.0432951	ENSMUSG00000004951	heat shock protein 1 [Source:MGI Symbol;Acc:MGI:96240]	HSPB1
7.63176	8.03377	7.67927	8.02292	7.82799	8.17952	7.74096	7.70656	7.94239	7.78817	-0.0881721	0.118268	0.402748	-1.98542e-08	0.996382	0.999991	-0.0899238	0.0932173	0.362421	ENSMUSG00000004952	RAS p21 protein activator 4 [Source:MGI Symbol;Acc:MGI:1858600]	RASA4
11.3809	11.4621	11.15	11.2319	11.4022	11.3658	11.639	11.313	11.2125	11.3792	0.00112388	0.986117	0.994581	-3.80398e-06	0.637585	0.999991	0.0270773	0.624135	0.833361	ENSMUSG00000004961	synaptotagmin V [Source:MGI Symbol;Acc:MGI:1926368]	SYT5
12.9845	13.0064	13.0818	13.0423	12.9303	13.2375	13.0202	13.0582	12.9561	13.0731	-0.0307347	0.59346	0.807351	3.95296e-06	0.974221	0.999991	-0.0325076	0.590331	0.812686	ENSMUSG00000004980	heterogeneous nuclear ribonucleoprotein A2/B1 [Source:MGI Symbol;Acc:MGI:104819]	HNRNPA2B1
8.78283	8.43753	8.22403	8.42943	8.46892	8.72019	8.53362	8.4696	8.24853	8.4346	-0.0174379	0.739207	0.881782	2.59657e-06	0.609921	0.999991	-0.0423143	0.384493	0.668878	ENSMUSG00000004994	coiled-coil domain containing 130 [Source:MGI Symbol;Acc:MGI:1914986]	CCDC130
8.85844	8.82795	8.93627	8.69769	8.79755	8.7511	8.83434	8.63659	8.85068	8.703	0.0870231	0.197127	0.497024	9.70636e-06	0.201613	0.999991	0.00546028	0.924229	0.968553	ENSMUSG00000004996	methylthioribose-1-phosphate isomerase 1 [Source:MGI Symbol;Acc:MGI:1915123]	MRI1
12.5511	12.5725	12.4909	12.404	12.4724	12.1675	12.6863	12.4655	12.4665	12.7409	0.114185	0.108444	0.389926	7.64257e-06	0.599397	0.999991	0.169211	0.0250252	0.228702	ENSMUSG00000005034	protein kinase, cAMP dependent, catalytic, beta [Source:MGI Symbol;Acc:MGI:97594]	PRKACB
8.29974	8.25398	8.21229	8.30922	8.24597	8.3706	8.20873	8.21748	8.04969	8.00234	-0.0296995	0.612966	0.815886	9.73781e-06	0.156789	0.999991	-0.150271	0.0497318	0.292672	ENSMUSG00000005043	N-sulfoglucosamine sulfohydrolase (sulfamidase) [Source:MGI Symbol;Acc:MGI:1350341]	SGSH
12.4816	12.5941	12.2983	12.1948	12.3977	12.2366	12.3072	12.248	12.3506	12.4579	0.122688	0.0848287	0.354711	1.22968e-05	0.229075	0.999991	0.0400387	0.522527	0.770271	ENSMUSG00000005045	chromodomain helicase DNA binding protein 5 [Source:MGI Symbol;Acc:MGI:3036258]	CHD5
8.25834	8.28035	8.19058	8.46034	8.46986	8.35308	8.39714	8.30691	8.32498	8.23453	-0.16076	0.0498534	0.296918	-3.35017e-06	0.418889	0.999991	-0.0791084	0.19865	0.498914	ENSMUSG00000005054	cystatin B [Source:MGI Symbol;Acc:MGI:109514]	CSTB
7.65877	7.91314	7.47101	7.5848	7.62052	7.84462	7.94481	8.15157	7.68735	7.6642	0.00221177	0.95731	0.98227	-2.89293e-06	0.232418	0.999991	0.0508191	0.210073	0.511123	ENSMUSG00000005057	SH2B adaptor protein 2 [Source:MGI Symbol;Acc:MGI:1345171]	SH2B2
9.90292	9.95851	9.65647	9.74174	9.79357	9.60558	9.75948	9.77478	9.82955	9.63892	0.0797189	0.229387	0.527082	8.24881e-06	0.351498	0.999991	0.0198796	0.725595	0.884924	ENSMUSG00000005069	peroxisomal biogenesis factor 5 [Source:MGI Symbol;Acc:MGI:1098808]	PEX5
9.5374	9.50295	9.70479	9.62377	9.43814	9.38472	9.64738	9.50958	9.44176	9.66877	0.056162	0.376035	0.658272	1.08882e-06	0.89855	0.999991	0.0469889	0.413225	0.690729	ENSMUSG00000005078	JNK1/MAPK8-associated membrane protein [Source:MGI Symbol;Acc:MGI:1915057]	JKAMP
7.58536	7.76308	7.38285	7.79808	7.90304	7.68319	7.73831	7.90783	7.97661	8.18516	-0.0816699	0.128017	0.41643	-9.28317e-06	0.00475096	0.600133	0.0556788	0.221879	0.523436	ENSMUSG00000005087	CD44 antigen [Source:MGI Symbol;Acc:MGI:88338]	CD44
15.4955	15.5337	15.8332	15.6198	15.5291	15.0619	15.3628	15.5136	15.6816	15.8209	0.0881891	0.223934	0.522291	1.00982e-06	0.879909	0.999991	0.0660316	0.250552	0.549147	ENSMUSG00000005089	solute carrier family 1 (glial high affinity glutamate transporter), member 2 [Source:MGI Symbol;Acc:MGI:101931]	SLC1A2
9.37687	9.42196	9.57868	9.37359	9.34478	8.95924	9.39472	9.38452	9.41882	9.60816	0.129208	0.0855819	0.35587	3.61848e-07	0.960084	0.999991	0.126149	0.0744301	0.333522	ENSMUSG00000005102	eukaryotic translation initiation factor 2 alpha kinase 4 [Source:MGI Symbol;Acc:MGI:1353427]	EIF2AK4
11.7174	11.6854	11.7786	11.8036	11.7815	11.5972	11.8695	11.8175	11.7389	11.7635	-0.0022633	0.969913	0.987673	-1.10529e-05	0.375471	0.999991	0.046886	0.397301	0.678352	ENSMUSG00000005103	WD repeat domain 1 [Source:MGI Symbol;Acc:MGI:1337100]	WDR1
7.45763	7.3561	7.73724	7.43084	7.49791	7.3023	7.42158	7.5466	7.34583	7.45406	0.0403479	0.381993	0.662428	2.57779e-06	0.521849	0.999991	0.0113948	0.775649	0.905009	ENSMUSG00000005107	solute carrier family 2 (facilitated glucose transporter), member 9 [Source:MGI Symbol;Acc:MGI:2152844]	SLC2A9
6.81841	6.78565	6.81075	6.62535	6.91583	6.67967	6.61048	6.68839	6.89753	6.84621	0.0107252	0.6908	0.857311	6.50801e-07	0.765695	0.999991	0.00305467	0.899776	0.958366	ENSMUSG00000005124	cellular communication network factor 4 [Source:MGI Symbol;Acc:MGI:1197008]	CCN4
11.1281	11.0803	11.148	11.3603	11.2724	11.2854	11.214	11.184	11.2042	11.0197	-0.154682	0.0218176	0.225939	-3.88008e-05	0.614749	0.999991	-0.117114	0.0514058	0.295013	ENSMUSG00000005125	N-myc downstream regulated gene 1 [Source:MGI Symbol;Acc:MGI:1341799]	NDRG1
6.8679	6.5937	6.44303	6.77476	6.5001	6.61742	6.55561	6.43289	6.67196	6.58229	0.00152774	0.938722		1.05182e-06	0.507751	0.999991	-0.00990247	0.566386		ENSMUSG00000005131	RIKEN cDNA 4930550C14 gene [Source:MGI Symbol;Acc:MGI:1922561]	4930550C14RIK
10.2051	10.0311	10.2207	10.4816	10.3786	10.4422	10.2056	10.2815	10.5465	10.5282	-0.216845	0.0154532	0.203147	-1.90554e-05	0.0245298	0.999991	-0.018534	0.736452	0.889506	ENSMUSG00000005142	mannosidase 2, alpha B1 [Source:MGI Symbol;Acc:MGI:107286]	MAN2B1
8.22299	8.49553	7.9172	7.85637	8.19675	8.05255	8.17393	7.9478	8.1527	8.53653	0.0518386	0.266213	0.56259	2.2166e-06	0.928774	0.999991	0.0456806	0.272253	0.568058	ENSMUSG00000005148	Kruppel-like factor 5 [Source:MGI Symbol;Acc:MGI:1338056]	KLF5
9.04704	8.94056	8.80525	9.06649	8.9167	9.3898	9.01918	9.03415	8.74968	8.77655	-0.0915233	0.160067	0.455081	6.1416e-08	0.791253	0.999991	-0.120564	0.0769036	0.336453	ENSMUSG00000005150	WD repeat domain containing 83 [Source:MGI Symbol;Acc:MGI:1915086]	WDR83
11.1836	11.3154	11.0223	11.4055	11.1406	11.6951	11.2738	11.1587	11.2002	11.0405	-0.133427	0.0786074	0.344721	2.86208e-07	0.949926	0.999991	-0.148255	0.0519785	0.296069	ENSMUSG00000005161	peroxiredoxin 2 [Source:MGI Symbol;Acc:MGI:109486]	PRDX2
11.3328	11.1648	11.7747	10.9903	11.2589	10.917	11.1156	11.338	11.319	11.795	0.161289	0.0462605	0.28858	-1.83944e-06	0.855425	0.999991	0.136779	0.0514119	0.295013	ENSMUSG00000005198	polymerase (RNA) II (DNA directed) polypeptide A [Source:MGI Symbol;Acc:MGI:98086]	POLR2A
10.6135	10.6201	10.4441	10.4319	10.5107	10.5337	10.5112	10.4252	10.347	10.4962	0.0476096	0.432758	0.702447	1.83726e-05	0.162938	0.999991	-0.0299179	0.576917	0.804329	ENSMUSG00000005204	SUMO/sentrin specific peptidase 3 [Source:MGI Symbol;Acc:MGI:2158736]	SENP3
6.60392	6.59509	6.26853	6.62452	6.57173	6.3991	6.5536	6.38773	6.40122	6.72539	-0.00268214	0.869773		-1.83109e-07	0.885031		-0.000402931	0.976071		ENSMUSG00000005220	corin, serine peptidase [Source:MGI Symbol;Acc:MGI:1349451]	CORIN
8.7637	8.70883	8.90655	8.73032	8.67911	8.45892	8.68168	8.76434	8.63571	8.84277	0.104654	0.137019	0.426807	4.19184e-06	0.567571	0.999991	0.0586789	0.309922	0.603733	ENSMUSG00000005225	pleckstrin homology domain containing, family A (phosphoinositide binding specific) member 8 [Source:MGI Symbol;Acc:MGI:2681164]	PLEKHA8
6.52919	6.3292	6.59883	6.34519	6.39697	6.62332	6.51602	6.25231	6.36318	6.24847	0.00204626	0.885059		1.00416e-06	0.321316		-0.0106519	0.386104		ENSMUSG00000005233	SPC25, NDC80 kinetochore complex component, homolog (S. cerevisiae) [Source:MGI Symbol;Acc:MGI:1913692]	SPC25
8.08819	7.96107	8.28734	8.21248	8.16199	7.95874	7.48186	8.16551	8.14482	8.0314	-7.9048e-05	0.996581	0.999282	3.09236e-06	0.410334	0.999991	-0.0328702	0.404077	0.683503	ENSMUSG00000005237	dynein, axonemal, heavy chain 2 [Source:MGI Symbol;Acc:MGI:107731]	DNAH2
6.84727	6.78531	6.58304	7.16153	6.84089	6.70921	6.83903	6.78369	6.87195	6.56814	-0.0319677	0.211795	0.510105	-3.64236e-07	0.850204	0.999991	-0.0267507	0.250819	0.54925	ENSMUSG00000005251	receptor-interacting serine-threonine kinase 4 [Source:MGI Symbol;Acc:MGI:1919638]	RIPK4
10.3176	10.3229	10.3949	10.2657	10.3364	10.2257	10.4324	10.453	10.3788	10.3522	0.0519613	0.37308	0.656015	-9.67942e-06	0.403947	0.999991	0.104683	0.073548	0.332746	ENSMUSG00000005262	ubiquitin recognition factor in ER-associated degradation 1 [Source:MGI Symbol;Acc:MGI:109353]	UFD1
8.5699	8.72822	8.89932	8.50775	8.57993	8.40123	8.49314	8.54141	8.72146	8.83915	0.150812	0.0590511	0.312545	4.26329e-06	0.496857	0.999991	0.0789506	0.180868	0.478698	ENSMUSG00000005267	zinc finger protein 287 [Source:MGI Symbol;Acc:MGI:2176561]	ZFP287
9.25766	7.36021	8.08995	9.64327	9.71601	8.66028	7.62101	8.83136	8.31073	7.69148	-0.0247446	0.130745	0.420522	-2.44828e-06	0.611796	0.999991	-0.0331282	0.0336269	0.255031	ENSMUSG00000005268	prolactin receptor [Source:MGI Symbol;Acc:MGI:97763]	PRLR
10.7075	10.8066	10.7469	10.7098	10.9647	10.6039	10.7644	10.7988	10.7634	10.8971	-0.00769799	0.903897	0.959173	-8.13707e-06	0.598814	0.999991	0.0221864	0.690371	0.868679	ENSMUSG00000005299	leucine zipper-EF-hand containing transmembrane protein 1 [Source:MGI Symbol;Acc:MGI:1932557]	LETM1
11.7501	11.7557	11.9106	11.7747	11.8113	11.961	11.8503	11.8107	11.813	11.9084	-0.029449	0.611775	0.815447	-7.85357e-06	0.628334	0.999991	-0.0031449	0.953547	0.980701	ENSMUSG00000005312	ubiquilin 1 [Source:MGI Symbol;Acc:MGI:1860276]	UBQLN1
6.08303	6.32944	6.31584	6.29232	6.50036	6.24376	6.35798	6.23705	6.08303	6.38053	-0.00267474	0.76852		-1.56485e-07	0.835969		-0.00104407	0.90857		ENSMUSG00000005320	fibroblast growth factor receptor 4 [Source:MGI Symbol;Acc:MGI:95525]	FGFR4
12.9977	13.0766	13.216	12.7888	13.0261	12.9249	13.0632	13.002	13.0478	13.1834	0.126035	0.0641361	0.322741	0.0014791	0.796916	0.999991	0.105458	0.0851315	0.347842	ENSMUSG00000005338	cell adhesion molecule 3 [Source:MGI Symbol;Acc:MGI:2137858]	CADM3
10.5857	10.7811	10.5446	10.7799	10.6056	10.7789	10.7043	10.6118	10.5487	10.4198	-0.0464942	0.454463	0.716746	6.1547e-06	0.511864	0.999991	-0.0921657	0.145407	0.436315	ENSMUSG00000005354	thioredoxin 2 [Source:MGI Symbol;Acc:MGI:1929468]	TXN2
7.99633	8.15816	7.86277	7.96262	8.37731	8.37456	8.16151	8.07846	8.04991	7.99844	-0.121987	0.0750555	0.340054	-2.40644e-06	0.631566	0.999991	-0.077899	0.154847	0.449365	ENSMUSG00000005357	solute carrier family 1 (high affinity aspartate/glutamate transporter), member 6 [Source:MGI Symbol;Acc:MGI:1096331]	SLC1A6
13.3254	13.362	13.5713	13.5178	13.3951	13.2318	13.4914	13.3693	13.4637	13.6208	0.019799	0.740432	0.881981	1.14396e-05	0.533997	0.999991	0.0570368	0.329004	0.620371	ENSMUSG00000005360	solute carrier family 1 (glial high affinity glutamate transporter), member 3 [Source:MGI Symbol;Acc:MGI:99917]	SLC1A3
9.94012	9.76245	10.0551	9.9433	10.0158	9.62685	9.92289	10.0326	10.0603	10.1219	0.0241177	0.688196	0.856498	-6.68906e-06	0.3353	0.999991	0.088242	0.163687	0.459646	ENSMUSG00000005362	cereblon [Source:MGI Symbol;Acc:MGI:1913277]	CRBN
6.46552	6.4885	6.40211	6.49727	6.30625	6.38851	6.37954	6.46524	6.62171	6.41901	0.00695017	0.658474		-3.38164e-07	0.798993		0.0106081	0.461989		ENSMUSG00000005364	interleukin 5 receptor, alpha [Source:MGI Symbol;Acc:MGI:96558]	IL5RA
8.74974	8.71609	8.98789	8.78953	8.85883	8.92318	8.86777	8.85252	8.80535	8.89429	-0.0228522	0.702668	0.863764	-1.05077e-06	0.699768	0.999991	-0.00102454	0.983009	0.994679	ENSMUSG00000005370	mutS homolog 6 [Source:MGI Symbol;Acc:MGI:1343961]	MSH6
11.2815	11.1082	11.4051	11.0449	11.1076	10.9239	11.3204	11.2869	11.1475	11.3896	0.17989	0.0247646	0.235207	-1.87546e-06	0.846498	0.999991	0.2066	0.00949816	0.163095	ENSMUSG00000005371	F-box protein 11 [Source:MGI Symbol;Acc:MGI:2147134]	FBXO11
7.53688	7.65623	7.57669	8.11057	7.80435	8.23856	7.60763	7.68207	7.96485	7.93641	-0.699169	0.000654796	0.045258	-7.22e-06	0.0846543	0.999991	-0.114364	0.0542638	0.300117	ENSMUSG00000005373	MLX interacting protein-like [Source:MGI Symbol;Acc:MGI:1927999]	MLXIPL
9.51078	9.25652	9.67636	9.37566	9.42236	9.1632	9.42916	9.30655	9.39121	9.48699	0.0868623	0.194364	0.494171	5.1936e-06	0.478835	0.999991	0.0375886	0.496536	0.752396	ENSMUSG00000005374	transducin (beta)-like 2 [Source:MGI Symbol;Acc:MGI:1351652]	TBL2
9.251	9.29229	9.17991	9.15085	9.2311	9.16627	9.32565	9.21673	9.27405	9.11	0.0413835	0.502671	0.74964	4.43913e-06	0.90204	0.999991	0.033176	0.55471	0.791849	ENSMUSG00000005378	BUD23, rRNA methyltransferase and ribosome maturation factor [Source:MGI Symbol;Acc:MGI:1913388]	BUD23
7.74814	7.75409	7.8253	7.80513	8.18736	7.41316	7.44801	7.43436	7.72869	7.69731	-0.0136562	0.724671	0.875438	5.0265e-06	0.214457	0.999991	-0.0649976	0.107783	0.385476	ENSMUSG00000005397	nidogen 1 [Source:MGI Symbol;Acc:MGI:97342]	NID1
7.52327	7.48202	7.5255	7.45589	7.4614	7.54873	7.59764	7.48589	7.4359	7.44105	0.0101367	0.843145	0.930779	9.55531e-07	0.848275	0.999991	0.00141082	0.985527	0.995812	ENSMUSG00000005410	minichromosome maintenance complex component 5 [Source:MGI Symbol;Acc:MGI:103197]	MCM5
7.6921	7.61094	7.63867	7.8822	7.88994	8.02324	7.81454	7.90029	7.7168	7.85469	-0.380192	0.00448258	0.122286	-9.5535e-06	0.0574938	0.999991	-0.0624975	0.259389	0.557044	ENSMUSG00000005413	heme oxygenase 1 [Source:MGI Symbol;Acc:MGI:96163]	HMOX1
12.7084	12.7558	12.8006	12.6655	12.6591	12.7493	12.6189	12.8191	12.754	12.7241	0.0462278	0.417777	0.690558	-4.94156e-06	0.739237	0.999991	0.0291157	0.593934	0.813786	ENSMUSG00000005417	myosin phosphatase Rho interacting protein [Source:MGI Symbol;Acc:MGI:1349438]	MPRIP
11.9961	11.9166	12.006	11.7058	12.1456	12.4523	12.2818	11.958	12.0014	12.1753	-0.0588818	0.340504	0.630552	-5.61728e-06	0.380757	0.999991	-0.00718162	0.886392	0.953238	ENSMUSG00000005442	capicua transcriptional repressor [Source:MGI Symbol;Acc:MGI:1918972]	CIC
7.80216	7.91774	7.54236	7.92292	7.93195	8.34969	8.08791	7.78109	7.88003	7.7004	-0.13009	0.0423175	0.280509	-2.72998e-06	0.464305	0.999991	-0.0666047	0.150111	0.442929	ENSMUSG00000005447	platelet-activating factor acetylhydrolase, isoform 1b, subunit 3 [Source:MGI Symbol;Acc:MGI:108414]	PAFAH1B3
7.01202	6.87879	6.85771	6.97156	6.98779	6.85163	6.83837	7.049	6.85314	7.13602	-0.00532466	0.869377	0.943015	-1.51558e-06	0.581074	0.999991	0.011272	0.707581	0.87721	ENSMUSG00000005465	interleukin 27 receptor, alpha [Source:MGI Symbol;Acc:MGI:1355318]	IL27RA
11.8081	11.7949	11.7732	11.6328	11.6987	11.6729	11.7617	11.7493	11.7054	11.7373	0.107137	0.042764	0.281608	0.000147089	0.34834	0.999991	0.0583688	0.220107	0.521347	ENSMUSG00000005469	protein kinase, cAMP dependent, catalytic, alpha [Source:MGI Symbol;Acc:MGI:97592]	PRKACA
6.71643	6.60967	6.64305	6.4913	6.41278	6.54597	6.53984	6.88298	6.62694	6.63599	0.0352203	0.118618		-8.3558e-07	0.907427	0.999991	0.0360262	0.0744748		ENSMUSG00000005470	anti-silencing function 1B histone chaperone [Source:MGI Symbol;Acc:MGI:1914179]	ASF1B
8.36906	8.52715	8.15983	8.55336	8.32935	8.34316	8.30167	8.27681	8.60499	8.22954	-0.0191634	0.716121	0.871125	-1.01789e-06	0.973873	0.999991	-0.0203431	0.673846	0.860173	ENSMUSG00000005481	DEAD box helicase 39a [Source:MGI Symbol;Acc:MGI:1915528]	DDX39A
9.88236	9.93315	10.0106	9.88547	9.81998	9.90458	9.83987	9.85485	9.83766	9.81392	0.0557941	0.349068	0.636579	5.05422e-06	0.14464	0.999991	-0.0247367	0.64508	0.844332	ENSMUSG00000005483	DnaJ heat shock protein family (Hsp40) member B1 [Source:MGI Symbol;Acc:MGI:1931874]	DNAJB1
6.83437	7.00962	7.04096	6.87722	6.96951	6.90629	6.83987	6.79739	6.87482	6.89597	0.0151512	0.668819	0.845939	3.06911e-06	0.253508	0.999991	-0.0214449	0.494	0.750146	ENSMUSG00000005493	mutS homolog 4 [Source:MGI Symbol;Acc:MGI:1860077]	MSH4
9.09496	8.94627	9.11078	8.95391	9.1542	8.85746	8.91836	9.11428	9.30929	9.2092	0.0266683	0.649158	0.835902	-5.36466e-06	0.43189	0.999991	0.0766138	0.203093	0.503627	ENSMUSG00000005501	ubiquitin specific peptidase 40 [Source:MGI Symbol;Acc:MGI:2443184]	USP40
9.3228	9.26734	9.08713	9.07342	9.12704	8.93632	8.99397	8.93305	9.08781	9.05454	0.133909	0.0766069	0.341216	1.91323e-05	0.0262622	0.999991	-0.0180678	0.740185	0.891089	ENSMUSG00000005505	kelch repeat and BTB (POZ) domain containing 4 [Source:MGI Symbol;Acc:MGI:1914386]	KBTBD4
12.0396	11.9254	12.1216	11.8484	12.0028	11.5945	11.9123	11.9893	12.195	12.2339	0.116976	0.118161	0.402708	-1.00773e-05	0.638814	0.999991	0.169631	0.0324453	0.253926	ENSMUSG00000005506	CUGBP, Elav-like family member 1 [Source:MGI Symbol;Acc:MGI:1342295]	CELF1
10.35	10.36	10.152	10.3155	10.2628	10.7818	10.3841	10.312	10.2399	10.0419	-0.0767741	0.228825	0.526436	1.97751e-06	0.768188	0.999991	-0.10346	0.113877	0.395629	ENSMUSG00000005510	NADH:ubiquinone oxidoreductase core subunit S3 [Source:MGI Symbol;Acc:MGI:1915599]	NDUFS3
10.6909	10.5013	10.6652	10.7683	10.7177	10.8725	10.7426	10.6646	10.78	10.6958	-0.12883	0.0586577	0.31217	-1.0691e-05	0.223418	0.999991	-0.0449167	0.423002	0.697861	ENSMUSG00000005514	cytochrome p450 oxidoreductase [Source:MGI Symbol;Acc:MGI:97744]	POR
10.7659	10.3821	10.7907	10.4589	10.5934	10.1998	10.2665	10.3675	10.5845	10.6884	0.101516	0.142945	0.434462	7.5756e-06	0.245361	0.999991	0.0209608	0.686109	0.866142	ENSMUSG00000005533	insulin-like growth factor I receptor [Source:MGI Symbol;Acc:MGI:96433]	IGF1R
10.4028	10.1905	10.54	10.2491	10.4315	9.84864	10.2122	10.3455	10.4345	10.4942	0.073839	0.225446	0.523227	7.65738e-06	0.952717	0.999991	0.0719441	0.216459	0.517625	ENSMUSG00000005534	insulin receptor [Source:MGI Symbol;Acc:MGI:96575]	INSR
6.79214	6.61553	6.49025	6.85784	6.55571	6.60367	6.94794	6.90623	6.97184	6.58732	-0.00784373	0.714886	0.870625	-2.71385e-06	0.103649	0.999991	0.0233901	0.224561	0.526291	ENSMUSG00000005553	ATPase, H+/K+ exchanging, gastric, alpha polypeptide [Source:MGI Symbol;Acc:MGI:88113]	ATP4A
11.1397	11.1999	11.2461	11.0721	11.143	11.6585	11.3573	11.1943	11.1378	11.1831	-0.0490663	0.420205	0.692316	6.37321e-07	0.857467	0.999991	-0.0371973	0.495375	0.751122	ENSMUSG00000005566	tripartite motif-containing 28 [Source:MGI Symbol;Acc:MGI:109274]	TRIM28
11.185	11.3418	11.2047	11.2437	11.3047	11.5411	11.4126	11.2397	11.0954	11.241	-0.0689075	0.286136	0.582037	-4.82252e-07	0.956936	0.999991	-0.0640604	0.277489	0.57331	ENSMUSG00000005575	ubiquitin-conjugating enzyme E2M [Source:MGI Symbol;Acc:MGI:108278]	UBE2M
10.5263	10.1414	10.7901	9.9872	10.5381	9.28909	10.1366	10.372	10.563	10.6647	0.104223	0.0632273	0.320719	9.7644e-07	0.801945	0.999991	0.0795196	0.0828107	0.345474	ENSMUSG00000005580	adenylate cyclase 9 [Source:MGI Symbol;Acc:MGI:108450]	ADCY9
11.461	11.7499	11.1438	10.9549	11.402	10.7428	11.4607	11.272	11.3265	11.9207	0.139254	0.0527144	0.301409	-1.11472e-06	0.819722	0.999991	0.205894	0.0215294	0.21781	ENSMUSG00000005583	myocyte enhancer factor 2C [Source:MGI Symbol;Acc:MGI:99458]	MEF2C
10.2359	10.1312	10.3683	10.1274	10.2758	10.5745	10.2163	10.2454	10.2521	10.3784	-0.0440457	0.474628	0.730162	-1.87874e-05	0.819561	0.999991	-0.0295536	0.592006	0.813204	ENSMUSG00000005609	CTR9 homolog, Paf1/RNA polymerase II complex component [Source:MGI Symbol;Acc:MGI:109345]	CTR9
13.1931	13.0212	13.3769	13.2598	13.1404	12.5114	13.162	13.199	13.1695	13.3722	0.0703842	0.25718	0.555638	-9.00443e-07	0.883731	0.999991	0.0934862	0.174605	0.471683	ENSMUSG00000005610	eukaryotic translation initiation factor 4, gamma 2 [Source:MGI Symbol;Acc:MGI:109207]	EIF4G2
7.25177	7.29408	6.89115	6.86551	7.0488	7.10352	6.79592	6.7863	6.94092	7.12941	0.0318958	0.30882	0.602907	4.48506e-06	0.0761907	0.999991	-0.0186395	0.494869	0.750769	ENSMUSG00000005611	inositol 1,4,5-triphosphate receptor associated 1 [Source:MGI Symbol;Acc:MGI:1338023]	IRAG1
9.50019	9.47744	9.54929	9.60231	9.4708	9.14971	9.36795	9.51515	9.51669	9.45272	0.0444353	0.460592	0.720677	3.07381e-06	0.690492	0.999991	0.0214454	0.696582	0.871258	ENSMUSG00000005615	phosphate cytidylyltransferase 1, choline, alpha isoform [Source:MGI Symbol;Acc:MGI:88557]	PCYT1A
9.75446	9.90501	9.4931	9.71637	9.79151	9.60399	9.26758	9.80739	9.44717	9.89684	0.00651835	0.903847	0.959173	-2.21843e-05	0.525999	0.999991	-0.0249032	0.614388	0.827527	ENSMUSG00000005621	zinc finger protein 592 [Source:MGI Symbol;Acc:MGI:2443541]	ZFP592
10.6366	10.6529	10.4455	10.7204	10.6231	11.3129	10.8615	10.7151	10.5778	10.506	-0.15782	0.0517563	0.299467	-3.28158e-06	0.577162	0.999991	-0.0931267	0.12802	0.413784	ENSMUSG00000005625	proteasome (prosome, macropain) 26S subunit, non-ATPase, 4 [Source:MGI Symbol;Acc:MGI:1201670]	PSMD4
6.54267	6.44343	6.43187	6.30232	6.5041	6.08303	6.43897	6.61552	6.45769	6.47567	0.0136096	0.374775		-2.82434e-07	0.815422		0.0152901	0.252729		ENSMUSG00000005628	tropomodulin 4 [Source:MGI Symbol;Acc:MGI:1355285]	TMOD4
6.41435	6.47985	6.08303	6.4347	6.42827	6.25791	6.33119	6.25187	6.33019	6.315	0.000225535	0.987444		6.99362e-07	0.445253		-0.00780342	0.455026		ENSMUSG00000005640	insulin receptor-related receptor [Source:MGI Symbol;Acc:MGI:1346037]	INSRR
6.21612	6.29749	6.40655	6.26908	6.08303	6.39515	6.08303	6.08303	6.39545	6.08303	0.00144972	0.800708		2.43714e-07	0.666263		-0.0011883	0.875154		ENSMUSG00000005649	calcium binding protein 5 [Source:MGI Symbol;Acc:MGI:1352746]	CABP5
9.19414	9.22396	9.20553	9.46374	9.40799	9.27632	9.45985	9.22588	9.25825	9.17288	-0.129195	0.0826278	0.351135	-6.95536e-06	0.432561	0.999991	-0.0637656	0.285477	0.582176	ENSMUSG00000005656	sorting nexin 6 [Source:MGI Symbol;Acc:MGI:1919433]	SNX6
7.87122	7.8859	7.94125	8.08207	7.86563	7.92531	8.08072	7.95111	7.7292	7.6862	-0.0252997	0.620214	0.819018	-2.71756e-06	0.789678	0.999991	-0.0377985	0.426307	0.700435	ENSMUSG00000005667	methylenetetrahydrofolate dehydrogenase (NAD+ dependent), methenyltetrahydrofolate cyclohydrolase [Source:MGI Symbol;Acc:MGI:1338850]	MTHFD2
10.9585	10.9091	11.1343	10.7639	10.9826	10.8473	10.9914	10.8279	10.787	10.6977	0.0814129	0.220459	0.518224	1.59824e-05	0.0916461	0.999991	-0.020987	0.70812	0.877261	ENSMUSG00000005672	KIT proto-oncogene receptor tyrosine kinase [Source:MGI Symbol;Acc:MGI:96677]	KIT
9.78401	10.0289	9.76636	9.89492	9.80477	9.83774	9.76685	9.74044	9.96257	9.69557	0.0114368	0.851831	0.934174	6.32226e-06	0.474862	0.999991	-0.0289125	0.604203	0.820196	ENSMUSG00000005674	translocase of outer mitochondrial membrane 40-like [Source:MGI Symbol;Acc:MGI:3589112]	TOMM40L
6.36331	6.40677	6.46455	6.44066	6.39428	6.08303	6.24764	6.33015	6.44135	6.44702	0.00563195	0.665214		3.07491e-07	0.759665		0.00185445	0.874034		ENSMUSG00000005677	nuclear receptor subfamily 1, group I, member 3 [Source:MGI Symbol;Acc:MGI:1346307]	NR1I3
6.3904	6.60614	6.66817	6.67278	6.48942	6.56281	6.5602	6.48289	6.4513	6.37088	-0.00168642	0.929107		1.39883e-06	0.348023		-0.0178683	0.301276		ENSMUSG00000005681	apolipoprotein A-II [Source:MGI Symbol;Acc:MGI:88050]	APOA2
9.46051	9.56634	9.36767	9.50188	9.45963	9.11653	9.17588	9.46068	9.39693	9.43333	0.0461365	0.448829	0.713817	5.79056e-06	0.419019	0.999991	0.000105897	0.999426	0.999567	ENSMUSG00000005682	PAN2 poly(A) specific ribonuclease subunit [Source:MGI Symbol;Acc:MGI:1918984]	PAN2
12.0799	12.1577	12.1447	12.0566	12.0941	11.6349	12.1126	12.054	12.0918	12.0757	0.109635	0.122712	0.40818	3.57384e-06	0.693396	0.999991	0.0769523	0.209291	0.511083	ENSMUSG00000005683	citrate synthase [Source:MGI Symbol;Acc:MGI:88529]	CS
9.00094	8.96044	8.99086	9.10505	9.19522	8.62328	8.93197	8.91847	9.21215	9.05055	-0.00459322	0.931	0.970713	-1.85089e-06	0.724486	0.999991	0.0128311	0.79474	0.912879	ENSMUSG00000005686	adenosine monophosphate deaminase 3 [Source:MGI Symbol;Acc:MGI:1096344]	AMPD3
9.99581	10.0295	10.039	9.93261	10.0526	10.31	10.2346	9.92892	9.99746	9.95308	-0.0413746	0.489762	0.74138	-8.16577e-07	0.917891	0.999991	-0.0354987	0.52551	0.772326	ENSMUSG00000005687	BCAS2 pre-mRNA processing factor [Source:MGI Symbol;Acc:MGI:1915433]	BCAS2
6.42084	6.26416	6.33132	6.22353	6.08303	6.41166	6.08303	6.08303	6.40318	6.08303	0.00367852	0.621048		4.94232e-07	0.40561		-0.00189731	0.760476		ENSMUSG00000005696	SH2 domain containing 1A [Source:MGI Symbol;Acc:MGI:1328352]	SH2D1A
10.5305	10.3807	10.5539	10.339	10.4443	10.407	10.4307	10.4959	10.5711	10.586	0.0652392	0.292052	0.586959	4.75785e-06	0.688386	0.999991	0.0918672	0.126948	0.412399	ENSMUSG00000005698	CCCTC-binding factor [Source:MGI Symbol;Acc:MGI:109447]	CTCF
8.34326	8.60802	8.4541	8.48202	8.50314	8.87469	8.7769	8.58426	8.51137	8.26571	-0.0564409	0.300379	0.594255	-1.31226e-06	0.613233	0.999991	-0.0280245	0.548905	0.787574	ENSMUSG00000005699	par-6 family cell polarity regulator alpha [Source:MGI Symbol;Acc:MGI:1927223]	PARD6A
6.08303	6.08303	6.08303	6.36609	6.31074	6.33276	6.08303	6.33752	6.08303	6.26705	-0.0104595	0.0923795		-5.61081e-07	0.312183		-0.00506138	0.446615		ENSMUSG00000005705	agouti related neuropeptide [Source:MGI Symbol;Acc:MGI:892013]	AGRP
9.07559	9.40462	8.83952	8.98883	9.26541	9.73906	9.15123	8.98321	8.98591	8.8018	-0.0661158	0.216988	0.514702	3.74645e-06	0.419428	0.999991	-0.155883	0.0333247	0.255031	ENSMUSG00000005716	parvalbumin [Source:MGI Symbol;Acc:MGI:97821]	PVALB
7.80625	7.66219	7.42727	7.63848	7.84067	7.72213	7.6941	7.58518	7.44468	7.5632	-0.0358852	0.463585	0.722101	2.7481e-06	0.53824	0.999991	-0.0690864	0.161688	0.457713	ENSMUSG00000005718	transcription factor AP4 [Source:MGI Symbol;Acc:MGI:103239]	TFAP4
9.90122	9.95455	10.0113	10.038	10.0373	10.4323	10.3004	10.0375	9.96919	10.0935	-0.128625	0.0878923	0.360107	-0.000362335	0.223774	0.999991	-0.032024	0.543873	0.785419	ENSMUSG00000005732	RAN binding protein 1 [Source:MGI Symbol;Acc:MGI:96269]	RANBP1
6.4216	6.30423	6.08303	6.24601	6.45585	6.25219	6.08303	6.37327	6.33116	6.08303	-0.00194799	0.820105		1.84315e-07	0.772369		-0.00441655	0.58492		ENSMUSG00000005763	CD247 antigen [Source:MGI Symbol;Acc:MGI:88334]	CD247
9.20347	9.17801	9.37381	9.19404	9.26118	8.82987	9.26526	9.16916	9.20241	9.27129	0.0746056	0.246291	0.545465	3.29828e-06	0.833786	0.999991	0.0592602	0.303622	0.599013	ENSMUSG00000005774	regulatory factor X, 5 (influences HLA class II expression) [Source:MGI Symbol;Acc:MGI:1858421]	RFX5
10.5252	10.6321	10.1346	10.6299	10.4325	11.0215	10.6724	10.3832	10.4334	10.115	-0.0922103	0.149322	0.442178	1.035e-06	0.851146	0.999991	-0.117474	0.083741	0.345835	ENSMUSG00000005779	proteasome (prosome, macropain) subunit, beta type 4 [Source:MGI Symbol;Acc:MGI:1098257]	PSMB4
10.0799	10.0542	9.99726	9.93724	9.97591	9.55713	10.0169	9.97303	9.98375	10.138	0.131471	0.0808019	0.347774	2.46986e-05	0.893832	0.999991	0.120345	0.0833502	0.345616	ENSMUSG00000005802	solute carrier family 30 (zinc transporter), member 4 [Source:MGI Symbol;Acc:MGI:1345282]	SLC30A4
7.60231	7.42533	7.43724	7.95882	7.76548	7.88556	7.46122	7.62906	7.63006	7.63147	-0.61394	0.00051012	0.0406257	-5.76278e-06	0.317044	0.999991	-0.35535	0.00671772	0.147323	ENSMUSG00000005803	sulfide quinone oxidoreductase [Source:MGI Symbol;Acc:MGI:1929899]	SQOR
9.01912	9.00114	8.89317	8.8542	8.99721	8.44975	9.09285	9.15865	8.76942	8.86881	0.0729747	0.221097	0.518764	2.45216e-06	0.95682	0.999991	0.0754583	0.173738	0.471071	ENSMUSG00000005804	biogenesis of lysosomal organelles complex-1, subunit 6, pallidin [Source:MGI Symbol;Acc:MGI:1927580]	BLOC1S6
9.59928	9.79823	9.92048	9.67642	9.68806	9.79432	9.84872	9.80615	9.72054	9.69145	0.0334442	0.58516	0.803513	8.4991e-07	0.92647	0.999991	0.0257543	0.623545	0.832827	ENSMUSG00000005813	methionyl aminopeptidase 1 [Source:MGI Symbol;Acc:MGI:1922874]	METAP1
8.9857	9.07439	8.64328	9.13884	9.08352	9.24785	8.82896	8.95713	9.06568	8.83075	-0.148971	0.0595562	0.313837	-4.36606e-07	0.94656	0.999991	-0.148359	0.0514274	0.295013	ENSMUSG00000005823	G protein-coupled receptor 108 [Source:MGI Symbol;Acc:MGI:1925558]	GPR108
6.23309	6.08303	6.08303	6.38056	6.3423	6.32439	6.3653	6.42733	6.35753	6.08303	-0.0149823	0.0947921		-9.85982e-07	0.119021		-0.00148297	0.866413		ENSMUSG00000005836	GATA binding protein 6 [Source:MGI Symbol;Acc:MGI:107516]	GATA6
9.86932	9.75994	9.87739	9.88119	9.87829	10.1529	10.0131	9.9118	9.91088	9.764	-0.0863072	0.198891	0.498722	-5.76185e-06	0.51289	0.999991	-0.0382573	0.472264	0.733118	ENSMUSG00000005846	ribosomal L1 domain containing 1 [Source:MGI Symbol;Acc:MGI:1913659]	RSL1D1
6.4315	6.54306	6.27193	6.32696	6.53958	6.48701	6.26066	6.57974	6.45118	6.50338	-0.00305954	0.837012		-3.00091e-07	0.795213		0.000611074	0.966975		ENSMUSG00000005864	cyclic nucleotide gated channel alpha 2 [Source:MGI Symbol;Acc:MGI:108040]	CNGA2
12.3806	12.2472	12.8777	12.2189	12.3111	11.7675	12.2496	12.2584	12.4485	12.7799	0.169952	0.0412311	0.278278	2.23186e-06	0.681631	0.999991	0.115587	0.0764281	0.335533	ENSMUSG00000005871	APC, WNT signaling pathway regulator [Source:MGI Symbol;Acc:MGI:88039]	APC
12.6004	12.6694	12.6119	12.6925	12.7483	12.9247	12.8002	12.6977	12.6803	12.6731	-0.123004	0.0568035	0.309082	-1.34361e-05	0.285519	0.999991	-0.0528638	0.333103	0.623549	ENSMUSG00000005873	receptor accessory protein 5 [Source:MGI Symbol;Acc:MGI:1270152]	REEP5
10.5784	10.7037	10.4788	10.8262	10.6975	11.2537	10.8849	10.7072	10.5313	10.3908	-0.19833	0.0311246	0.25229	-3.06318e-05	0.744504	0.999991	-0.151775	0.0479177	0.288841	ENSMUSG00000005881	ERGIC and golgi 3 [Source:MGI Symbol;Acc:MGI:1913616]	ERGIC3
9.8997	9.7978	9.83028	10.0069	9.95253	9.93389	9.82838	9.78895	10.0132	9.91475	-0.0894929	0.169688	0.465589	-5.732e-06	0.594183	0.999991	-0.0542293	0.351273	0.640271	ENSMUSG00000005882	ubiquinol-cytochrome c reductase complex assembly factor 1 [Source:MGI Symbol;Acc:MGI:1929472]	UQCC1
6.37784	6.35818	6.26801	6.45859	6.68113	6.39112	6.4278	6.32568	6.33734	6.32127	-0.0230574	0.118656		-1.70381e-07	0.869615		-0.0207981	0.126136		ENSMUSG00000005883	SPO11 initiator of meiotic double stranded breaks [Source:MGI Symbol;Acc:MGI:1349669]	SPO11
11.0264	10.7824	11.2857	10.7174	10.9852	9.91477	10.7418	10.8675	10.8897	11.1878	0.129088	0.0557458	0.307003	2.40257e-06	0.596939	0.999991	0.0690678	0.129474	0.416688	ENSMUSG00000005886	nuclear receptor coactivator 2 [Source:MGI Symbol;Acc:MGI:1276533]	NCOA2
6.79857	6.75802	6.2712	6.7235	6.66653	6.67026	7.92792	6.69151	6.57012	6.69116	-0.00163987			-2.02507e-06			0.0229991			ENSMUSG00000005892	thyrotropin releasing hormone [Source:MGI Symbol;Acc:MGI:98823]	TRH
11.2292	11.1475	11.2766	11.1284	11.1227	10.5478	11.1319	11.0932	11.1873	11.2397	0.140421	0.0725071	0.336552	2.66935e-06	0.689186	0.999991	0.0988297	0.128612	0.415159	ENSMUSG00000005893	nuclear receptor subfamily 2, group C, member 2 [Source:MGI Symbol;Acc:MGI:1352466]	NR2C2
8.4368	8.39496	8.28084	8.44553	8.33067	8.10723	8.34792	8.35564	8.30434	8.3846	0.038234	0.518729	0.760119	1.67653e-06	0.804652	0.999991	0.0233974	0.658937	0.852688	ENSMUSG00000005897	nuclear receptor subfamily 2, group C, member 1 [Source:MGI Symbol;Acc:MGI:1352465]	NR2C1
10.4206	10.6501	10.3969	10.1521	10.305	10.2779	10.2202	10.3599	10.4202	10.4576	0.195121	0.0192797	0.217078	1.21671e-05	0.200605	0.999991	0.0739597	0.22327	0.524911	ENSMUSG00000005899	sphingomyelin phosphodiesterase 4 [Source:MGI Symbol;Acc:MGI:1924876]	SMPD4
9.0539	9.00378	8.74243	8.79093	8.8099	8.66722	8.97277	8.90747	8.84588	8.83044	0.125517	0.0936335	0.367256	3.81509e-06	0.621968	0.999991	0.0796511	0.195764	0.495883	ENSMUSG00000005907	peroxisomal biogenesis factor 1 [Source:MGI Symbol;Acc:MGI:1918632]	PEX1
7.57501	7.63664	7.69202	7.84102	7.57653	7.6739	7.53693	7.6089	7.62587	7.58691	-0.0336495	0.524516	0.764709	2.29066e-06	0.657802	0.999991	-0.0581012	0.261436	0.558523	ENSMUSG00000005917	orthodenticle homeobox 1 [Source:MGI Symbol;Acc:MGI:97450]	OTX1
10.3466	10.4135	10.3181	10.2416	10.1431	10.1241	10.2187	10.3201	10.2892	10.3064	0.16782	0.014763	0.200846	3.38474e-05	0.295217	0.999991	0.0903487	0.119596	0.402652	ENSMUSG00000005936	potassium channel tetramerisation domain containing 20 [Source:MGI Symbol;Acc:MGI:1914239]	KCTD20
6.25811	6.31348	6.4575	6.37994	6.51253	6.39792	6.33725	6.38951	6.3419	6.49935	-0.0107815	0.441251		-5.05043e-07	0.631266		-0.00449247	0.731839		ENSMUSG00000005947	integrin alpha E, epithelial-associated [Source:MGI Symbol;Acc:MGI:1298377]	ITGAE
8.84849	8.8088	8.93313	8.9003	8.89125	8.6525	8.75611	8.91615	9.02254	9.10714	0.0215524	0.716469	0.871159	-5.95974e-06	0.399985	0.999991	0.0734002	0.219965	0.521237	ENSMUSG00000005949	cystinosis, nephropathic [Source:MGI Symbol;Acc:MGI:1932872]	CTNS
7.23168	7.27221	6.93845	7.23975	7.01693	7.24087	7.09404	7.19993	7.18729	6.92938	-0.00165201	0.961646	0.983756	1.41256e-06	0.643974	0.999991	-0.0166782	0.606578	0.821996	ENSMUSG00000005950	purinergic receptor P2X, ligand-gated ion channel, 5 [Source:MGI Symbol;Acc:MGI:2137026]	P2RX5
7.6411	7.37906	7.43618	7.63626	7.5247	7.42313	7.51165	7.50347	7.517	7.41834	-0.0179715	0.708163	0.866906	-7.18591e-07	0.975815	0.999991	-0.0187805	0.666899	0.856802	ENSMUSG00000005951	sedoheptulokinase [Source:MGI Symbol;Acc:MGI:1921887]	SHPK
6.43328	6.24648	6.08303	6.23737	6.56696	6.21164	6.3662	6.309	6.21937	6.54021	-0.00539628	0.450912		-5.58057e-07	0.333584		0.00138709	0.86534		ENSMUSG00000005952	transient receptor potential cation channel, subfamily V, member 1 [Source:MGI Symbol;Acc:MGI:1341787]	TRPV1
8.94968	9.06491	9.1701	8.86278	9.01899	9.4083	8.88298	9.0518	8.91836	8.95247	-0.0202106	0.717822	0.87208	2.20088e-07	0.387677	0.999991	-0.0727464	0.211442	0.512194	ENSMUSG00000005958	Eph receptor B3 [Source:MGI Symbol;Acc:MGI:104770]	EPHB3
7.64191	7.41849	7.26632	7.8069	7.81794	7.48141	7.46225	7.6675	7.34021	7.46521	-0.0977998	0.0659817	0.325047	-1.03658e-06	0.777476	0.999991	-0.0781799	0.0936255	0.362626	ENSMUSG00000005968	tuftelin 1 [Source:MGI Symbol;Acc:MGI:109572]	TUFT1
8.87349	8.90263	8.56305	8.99475	8.85952	9.09135	8.74903	8.68375	8.7287	8.80162	-0.124405	0.0949996	0.368295	-1.04256e-05	0.64141	0.999991	-0.19498	0.0242681	0.225918	ENSMUSG00000005973	reticulocalbin 1 [Source:MGI Symbol;Acc:MGI:104559]	RCN1
10.1664	10.2271	10.1598	10.1899	10.0622	10.2567	10.2821	10.0654	10.1884	10.0403	0.00869645	0.885853	0.951851	7.35426e-06	0.675104	0.999991	-0.0143973	0.789775	0.911129	ENSMUSG00000005981	TNF receptor-associated protein 1 [Source:MGI Symbol;Acc:MGI:1915265]	TRAP1
10.76	10.7631	10.5879	10.591	10.6913	10.2237	10.7236	10.7187	10.6988	10.6565	0.110776	0.122007	0.407272	4.99304e-07	0.953091	0.999991	0.106198	0.110931	0.390419	ENSMUSG00000005982	N(alpha)-acetyltransferase 60, NatF catalytic subunit [Source:MGI Symbol;Acc:MGI:1922013]	NAA60
7.28001	7.43199	6.99102	7.48561	7.32876	7.63561	7.53447	7.26608	7.20785	7.18594	-0.0670191	0.105035	0.385271	-1.25887e-06	0.679416	0.999991	-0.0467837	0.190717	0.489362	ENSMUSG00000005983	RIKEN cDNA 1700037C18 gene [Source:MGI Symbol;Acc:MGI:1920511]	1700037C18RIK
10.0448	10.0743	9.87516	9.88171	9.86078	10.103	10.0224	9.9821	9.97424	9.916	0.0308067	0.612874	0.815886	2.95121e-06	0.763018	0.999991	0.0132418	0.811582	0.919892	ENSMUSG00000005986	ankyrin repeat domain 13 family, member D [Source:MGI Symbol;Acc:MGI:1915673]	ANKRD13D
6.30891	6.34011	6.3808	6.54956	6.38009	6.24912	6.08303	6.50389	6.25118	6.43296	-0.00671413	0.577962		-5.86802e-08	0.944633		-0.00518101	0.611449		ENSMUSG00000005994	tyrosinase-related protein 1 [Source:MGI Symbol;Acc:MGI:98881]	TYRP1
10.9927	11.2142	10.9475	11.102	10.9546	11.4961	11.0965	11.083	11.018	10.8856	-0.0645261	0.3112	0.604887	1.59654e-06	0.805702	0.999991	-0.0816272	0.183966	0.482346	ENSMUSG00000006005	translocated promoter region, nuclear basket protein [Source:MGI Symbol;Acc:MGI:1922066]	TPR
9.95965	9.86013	10.1964	10.174	9.94643	9.96499	10.18	10.2456	10.0539	10.1253	-0.0105276	0.856704	0.93677	-1.10394e-05	0.189312	0.999991	0.0673513	0.261537	0.558523	ENSMUSG00000006010	odr4 GPCR localization factor homolog [Source:MGI Symbol;Acc:MGI:2385108]	ODR4
7.23661	7.92832	6.6543	6.76855	7.3902	6.86308	6.83992	6.56508	6.94343	7.07336	0.0272273	0.170189	0.466195	3.57576e-06	0.021216	0.999991	-0.0151457	0.394947	0.676617	ENSMUSG00000006014	proteoglycan 4 (megakaryocyte stimulating factor, articular superficial zone protein) [Source:MGI Symbol;Acc:MGI:1891344]	PRG4
8.47523	8.59446	8.17532	8.45809	8.40193	8.84494	8.55706	8.39705	8.38285	8.34388	-0.0567178	0.304849	0.599208	2.86076e-07	0.956817	0.999991	-0.059472	0.249978	0.549147	ENSMUSG00000006019	DEAH (Asp-Glu-Ala-His) box polypeptide 34 [Source:MGI Symbol;Acc:MGI:1918973]	DHX34
8.52953	8.66502	8.54998	8.89124	8.54263	8.92556	8.61561	8.8089	8.69652	8.55734	-0.125642	0.0896907	0.362645	-5.25996e-06	0.445158	0.999991	-0.0592629	0.293714	0.58999	ENSMUSG00000006021	kaptin [Source:MGI Symbol;Acc:MGI:1890380]	KPTN
12.0411	12.1478	12.1191	12.0448	12.0037	12.2878	12.1173	12.1638	12.032	12.0141	-0.00832744	0.886948	0.952307	3.695e-05	0.826166	0.999991	-0.0217055	0.710001	0.87802	ENSMUSG00000006024	N-ethylmaleimide sensitive fusion protein attachment protein alpha [Source:MGI Symbol;Acc:MGI:104563]	NAPA
9.11003	9.15711	8.93659	9.17029	8.9845	9.42571	9.24832	9.13262	9.00724	8.73866	-0.0491691	0.387727	0.667306	5.01934e-06	0.839166	0.999991	-0.0610717	0.259891	0.557539	ENSMUSG00000006050	steroid receptor RNA activator 1 [Source:MGI Symbol;Acc:MGI:1344414]	SRA1
6.27909	6.36378	6.29074	6.41681	6.31859	6.27489	6.08303	6.27633	6.28689	6.08303	-0.00238977	0.819177		7.29058e-07	0.291974		-0.0110496	0.195249		ENSMUSG00000006056	calcium binding and coiled-coil domain 2 [Source:MGI Symbol;Acc:MGI:1343177]	CALCOCO2
11.0636	11.0305	10.7274	11.2701	11.2031	11.5278	11.1569	11.0172	11.0831	10.6046	-0.2656	0.0137578	0.196284	-2.83671e-06	0.830711	0.999991	-0.229445	0.0155313	0.192097	ENSMUSG00000006057	ATP synthase, H+ transporting, mitochondrial F0 complex, subunit C1 (subunit 9) [Source:MGI Symbol;Acc:MGI:107653]	ATP5G1
9.8166	9.8324	10.087	10.1529	9.82153	10.3311	9.93452	9.83037	9.86746	9.8875	-0.104123	0.136227	0.42644	1.18761e-06	0.778003	0.999991	-0.138389	0.0605799	0.310062	ENSMUSG00000006058	SNF8, ESCRT-II complex subunit, homolog (S. cerevisiae) [Source:MGI Symbol;Acc:MGI:1343161]	SNF8
9.90016	10.0203	9.81395	10.1587	9.9681	10.3243	10.1405	9.74239	9.82499	9.71486	-0.132785	0.0813849	0.348962	0.000134887	0.698855	0.999991	-0.196073	0.0244215	0.226239	ENSMUSG00000006095	tubulin folding cofactor B [Source:MGI Symbol;Acc:MGI:1913661]	TBCB
9.65762	10.0245	9.87104	9.77825	9.95862	9.64685	9.86831	9.89083	9.83561	9.88342	0.0294333	0.625237	0.822588	-8.1861e-07	0.918974	0.999991	0.0349615	0.533255	0.777304	ENSMUSG00000006127	inositol polyphosphate 5-phosphatase K [Source:MGI Symbol;Acc:MGI:1194899]	INPP5K
9.96485	9.99197	10.1083	9.98031	9.97792	9.60784	10.0826	10.0096	10.0904	10.2663	0.0860359	0.200959	0.499966	-6.36176e-06	0.42199	0.999991	0.17412	0.0302063	0.245663	ENSMUSG00000006134	v-crk avian sarcoma virus CT10 oncogene homolog-like [Source:MGI Symbol;Acc:MGI:104686]	CRKL
7.9011	7.37725	7.88427	7.66477	7.50704	7.74639	8.03752	8.09368	8.04522	7.14933	0.0133509	0.671529	0.847213	-1.71852e-06	0.493444	0.999991	0.033204	0.250108	0.549147	ENSMUSG00000006154	EPS8-like 1 [Source:MGI Symbol;Acc:MGI:1914675]	EPS8L1
10.1849	10.0875	10.3444	10.0934	10.1254	9.82747	10.165	10.1044	10.2519	10.2388	0.122659	0.0948232	0.368295	1.80082e-05	0.869654	0.999991	0.106889	0.105149	0.382003	ENSMUSG00000006169	clathrin interactor 1 [Source:MGI Symbol;Acc:MGI:2144243]	CLINT1
6.70877	6.92925	6.58111	6.72564	6.83378	7.01689	6.55017	6.71527	6.85047	6.59533	-0.0202407	0.411354	0.686285	1.14892e-06	0.549289	0.999991	-0.0329348	0.144906	0.436119	ENSMUSG00000006179	protease, serine 16 (thymus) [Source:MGI Symbol;Acc:MGI:1859181]	PRSS16
8.04839	8.37924	8.2957	8.35221	8.26034	8.40172	8.33202	8.22587	8.24704	8.12636	-0.0468629	0.423707	0.694845	-3.16795e-06	0.900283	0.999991	-0.0555395	0.326115	0.618254	ENSMUSG00000006191	CDK5 regulatory subunit associated protein 1-like 1 [Source:MGI Symbol;Acc:MGI:1921765]	CDKAL1
6.24255	6.38209	6.60367	6.35632	6.34221	6.31972	6.31622	6.31207	6.49425	6.08303	0.00470835	0.651874		3.43844e-07	0.67272		0.000607434	0.953911		ENSMUSG00000006204	CUB domain containing protein 3 [Source:MGI Symbol;Acc:MGI:1918645]	CDCP3
11.2771	11.3643	11.2213	11.2323	11.2188	11.9594	11.269	11.3427	11.1936	11.0839	-0.0796309	0.208863	0.50716	0.000262752	0.702727	0.999991	-0.118455	0.0844647	0.346495	ENSMUSG00000006205	HtrA serine peptidase 1 [Source:MGI Symbol;Acc:MGI:1929076]	HTRA1
9.26661	9.50957	9.41057	9.44604	9.32306	9.67262	9.49845	9.28095	9.37359	9.28989	-0.0444068	0.468679	0.725289	2.57859e-06	0.741156	0.999991	-0.065487	0.269046	0.564661	ENSMUSG00000006215	zinc finger and BTB domain containing 17 [Source:MGI Symbol;Acc:MGI:107410]	ZBTB17
7.14985	7.11045	6.99641	6.99453	6.84423	7.25027	7.0746	6.75933	6.92646	6.95529	0.0111589	0.733912	0.880403	3.39876e-06	0.2088	0.999991	-0.0264505	0.369424	0.655134	ENSMUSG00000006218	family with sequence similarity 131, member C [Source:MGI Symbol;Acc:MGI:2685539]	FAM131C
6.72017	7.06429	6.90178	6.88523	6.79852	7.16213	6.81155	6.66865	6.99855	6.99253	-0.00818891	0.751782	0.887082	3.8186e-07	0.858914	0.999991	-0.0128332	0.596114	0.814982	ENSMUSG00000006219	filamin binding LIM protein 1 [Source:MGI Symbol;Acc:MGI:1921452]	FBLIM1
6.25777	6.3164	6.08303	6.32648	6.31133	6.08303	6.39154	6.25944	6.34341	6.42125	-0.00219033	0.818044		-7.63362e-07	0.320227		0.00716046	0.437695		ENSMUSG00000006221	heat shock protein family, member 7 (cardiovascular) [Source:MGI Symbol;Acc:MGI:1352494]	HSPB7
7.68532	7.66928	7.80475	7.41519	7.60032	7.50546	7.56612	7.68184	7.70453	7.53084	0.151923	0.0489499	0.294955	5.52177e-06	0.338251	0.999991	0.057194	0.255994	0.554296	ENSMUSG00000006235	erythropoietin receptor [Source:MGI Symbol;Acc:MGI:95408]	EPOR
8.20745	8.41947	8.19434	8.35266	8.19164	8.08117	7.94709	8.24736	8.13702	8.26501	0.0284673	0.604188	0.811669	1.12094e-05	0.29072	0.999991	-0.0247132	0.615068	0.827772	ENSMUSG00000006241	coiled-coil domain containing 159 [Source:MGI Symbol;Acc:MGI:1914369]	CCDC159
9.64133	9.39197	9.8406	9.56018	9.66316	8.88408	9.47637	9.71839	9.56464	9.68062	0.0674006	0.228907	0.526436	0.000103158	0.901966	0.999991	0.0577684	0.244738	0.544795	ENSMUSG00000006262	MOB kinase activator 1B [Source:MGI Symbol;Acc:MGI:1915723]	MOB1B
6.46463	6.37203	6.39843	6.4812	6.52274	6.45171	6.67518	6.33857	6.23656	6.4493	-0.00918334	0.531695		-3.40274e-07	0.757734		-0.00473678	0.716718		ENSMUSG00000006269	ATPase, H+ transporting, lysosomal V1 subunit B1 [Source:MGI Symbol;Acc:MGI:103285]	ATP6V1B1
6.71875	6.69457	6.45116	6.82366	6.60528	6.57041	6.58623	6.4745	6.51258	6.76201	-0.00700991	0.742273		5.86262e-07	0.725751	0.999991	-0.0132702	0.485313		ENSMUSG00000006270	ventral anterior homeobox 1 [Source:MGI Symbol;Acc:MGI:1277163]	VAX1
13.1539	13.182	13.1285	13.1112	13.1453	12.7474	13.3254	13.16	13.1238	13.0909	0.0830454	0.229514	0.527233	-1.8835e-06	0.837026	0.999991	0.0952115	0.136186	0.425526	ENSMUSG00000006273	ATPase, H+ transporting, lysosomal V1 subunit B2 [Source:MGI Symbol;Acc:MGI:109618]	ATP6V1B2
10.3446	10.481	10.4165	10.2261	10.4326	10.3365	10.3366	10.3383	10.4053	10.4926	0.054582	0.377721	0.659539	2.85574e-06	0.811242	0.999991	0.0411764	0.481871	0.741029	ENSMUSG00000006276	epidermal growth factor receptor pathway substrate 15-like 1 [Source:MGI Symbol;Acc:MGI:104582]	EPS15L1
7.50141	7.89023	7.46192	8.57774	7.83113	8.80686	7.44033	7.84959	7.90465	7.44004	-1.13981	0.000312641	0.0279508	-5.27285e-06	0.805221	0.999991	-1.06888	0.00031189	0.0340475	ENSMUSG00000006281	telomerase associated protein 1 [Source:MGI Symbol;Acc:MGI:109573]	TEP1
9.61201	9.58455	9.66232	9.5201	9.51433	9.31582	9.46482	9.6402	9.61579	9.48182	0.122531	0.0885032	0.361092	6.18684e-06	0.462464	0.999991	0.064361	0.278029	0.573796	ENSMUSG00000006288	tetratricopeptide repeat domain 5 [Source:MGI Symbol;Acc:MGI:2683584]	TTC5
8.92114	8.84399	9.05113	9.14617	9.01423	9.39873	9.15575	9.06234	9.12206	8.77789	-0.149686	0.0604324	0.316338	-4.69764e-06	0.442028	0.999991	-0.0718076	0.216191	0.517286	ENSMUSG00000006289	O-sialoglycoprotein endopeptidase [Source:MGI Symbol;Acc:MGI:1913496]	OSGEP
11.1058	11.2501	11.1593	11.2625	11.2082	11.5619	11.3623	11.1707	11.1407	11.0032	-0.0997272	0.153036	0.446197	0.000240567	0.988105	0.999991	-0.0984062	0.130362	0.417859	ENSMUSG00000006299	angio-associated migratory protein [Source:MGI Symbol;Acc:MGI:107809]	AAMP
9.70816	9.16329	9.76361	9.72425	9.46121	9.79074	9.48579	9.40052	9.67376	9.58081	-0.0296104	0.539655	0.774907	1.04939e-06	0.855904	0.999991	-0.0423771	0.402204	0.682352	ENSMUSG00000006301	transmembrane BAX inhibitor motif containing 1 [Source:MGI Symbol;Acc:MGI:1916910]	TMBIM1
12.0772	11.9411	12.3642	11.9809	12.0369	11.9907	12.2757	12.2806	12.0927	12.1398	0.0762384	0.249793	0.548661	-5.12466e-06	0.575238	0.999991	0.12199	0.073389	0.332393	ENSMUSG00000006304	actin related protein 2/3 complex, subunit 2 [Source:MGI Symbol;Acc:MGI:1923959]	ARPC2
10.8033	10.9407	11.1328	10.5791	10.9267	10.3031	10.7298	10.899	10.4819	11.1137	0.136167	0.0669298	0.326318	4.54486e-06	0.418659	0.999991	0.0638609	0.250302	0.549147	ENSMUSG00000006307	lysine (K)-specific methyltransferase 2B [Source:MGI Symbol;Acc:MGI:109565]	KMT2B
6.57182	6.77147	6.54456	6.716	6.62008	6.62411	6.55663	6.69192	6.7165	6.80273	-0.00252477	0.914302		-1.23001e-06	0.600678	0.999991	0.00912739	0.680401		ENSMUSG00000006313	uroplakin 1A [Source:MGI Symbol;Acc:MGI:98911]	UPK1A
9.67349	9.72545	9.52266	9.8573	9.67245	10.0378	9.62691	9.66114	9.5846	9.48607	-0.150591	0.056467	0.308291	4.18511e-06	0.614139	0.999991	-0.223112	0.0109979	0.17005	ENSMUSG00000006315	transmembrane protein 147 [Source:MGI Symbol;Acc:MGI:1915011]	TMEM147
11.4825	11.6188	11.1449	11.8157	11.5847	12.0993	11.6187	11.4886	11.5546	11.2017	-0.274309	0.0119754	0.184999	-1.83486e-06	0.772045	0.999991	-0.228678	0.0165524	0.196239	ENSMUSG00000006333	ribosomal protein S9 [Source:MGI Symbol;Acc:MGI:1924096]	RPS9
8.73727	8.67171	8.64634	8.97479	8.64548	9.32263	8.78849	8.70509	8.94657	8.504	-0.149082	0.0505946	0.297906	-1.92577e-06	0.698128	0.999991	-0.100302	0.0886093	0.352749	ENSMUSG00000006335	TCF3 (E2A) fusion partner [Source:MGI Symbol;Acc:MGI:1916964]	TFPT
7.46017	7.61354	7.13185	7.53145	7.67192	7.64206	7.4127	7.28629	7.29981	7.51391	-0.0659042	0.162218	0.456921	1.31379e-06	0.718337	0.999991	-0.0905075	0.0630475	0.312766	ENSMUSG00000006342	sushi domain containing 2 [Source:MGI Symbol;Acc:MGI:1918983]	SUSD2
7.22669	6.97213	7.66714	7.5117	7.56726	7.36058	7.2289	7.37336	7.30854	6.94749	-0.0333315	0.296983	0.591449	1.20732e-06	0.644945	0.999991	-0.0501718	0.111611	0.391805	ENSMUSG00000006344	gamma-glutamyltransferase 5 [Source:MGI Symbol;Acc:MGI:1346063]	GGT5
7.111	7.15635	6.77813	7.15252	7.03712	7.30304	7.08965	6.86166	6.92343	6.85865	-0.0337586	0.31651	0.609314	2.13187e-06	0.420063	0.999991	-0.062043	0.0621965	0.311597	ENSMUSG00000006345	gamma-glutamyltransferase 1 [Source:MGI Symbol;Acc:MGI:95706]	GGT1
10.0713	10.3415	9.87931	10.2388	10.2841	10.625	10.1758	9.88744	10.0041	10.0202	-0.154957	0.0565252	0.308405	1.90836e-06	0.528466	0.999991	-0.283291	0.00758332	0.152687	ENSMUSG00000006356	cysteine rich protein 2 [Source:MGI Symbol;Acc:MGI:1915587]	CRIP2
7.15411	7.39361	7.17091	7.36925	7.25775	7.72885	7.34187	7.16678	7.56201	7.0674	-0.0519251	0.161532	0.456519	-1.146e-06	0.709467	0.999991	-0.0366071	0.262745	0.559114	ENSMUSG00000006360	cysteine-rich protein 1 (intestinal) [Source:MGI Symbol;Acc:MGI:88501]	CRIP1
10.2676	9.85517	10.3614	9.6214	9.94676	9.69549	9.98459	10.1362	10.0084	10.2641	0.339868	0.00507391	0.128274	2.1938e-06	0.600741	0.999991	0.24504	0.0134876	0.182459	ENSMUSG00000006362	CBFA2/RUNX1 translocation partner 3 [Source:MGI Symbol;Acc:MGI:1338013]	CBFA2T3
8.87188	8.53424	8.29954	8.6165	8.8123	8.9604	8.38724	8.54033	8.48576	8.21857	-0.078062	0.179938	0.478033	6.15581e-06	0.214655	0.999991	-0.351437	0.00747937	0.151265	ENSMUSG00000006369	fibulin 1 [Source:MGI Symbol;Acc:MGI:95487]	FBLN1
12.1139	12.0135	11.7772	12.1103	12.0596	12.169	12.3143	12.0514	11.9636	11.9442	-0.0709886	0.27254	0.567976	-7.26211e-06	0.392262	0.999991	-0.0191233	0.751041	0.89584	ENSMUSG00000006373	progesterone receptor membrane component 1 [Source:MGI Symbol;Acc:MGI:1858305]	PGRMC1
7.51413	8.19216	7.74867	8.07571	7.92105	8.24853	7.91027	7.7506	7.8032	7.90719	-0.069075	0.15041	0.443527	1.17314e-07	0.976537	0.999991	-0.0706967	0.118905	0.401723	ENSMUSG00000006378	glycine C-acetyltransferase (2-amino-3-ketobutyrate-coenzyme A ligase) [Source:MGI Symbol;Acc:MGI:1349389]	GCAT:ENSMUSG00000006378.16
8.26781	8.49007	8.19011	8.0319	8.1633	8.61095	7.91714	8.018	8.34475	8.27195	0.00863251	0.849437	0.933202	7.96457e-06	0.266597	0.999991	-0.0393105	0.363095	0.650001	ENSMUSG00000006386	TEK receptor tyrosine kinase [Source:MGI Symbol;Acc:MGI:98664]	TEK
6.40801	6.36507	6.28875	6.40946	6.29895	6.46113	6.31965	6.36887	6.34807	6.44026	-0.00401561	0.767257		1.08252e-07	0.909684		-0.00252554	0.834614		ENSMUSG00000006389	myeloproliferative leukemia virus oncogene [Source:MGI Symbol;Acc:MGI:97076]	MPL
8.84865	8.70085	8.69853	8.8623	8.87117	8.91931	8.63223	8.73384	8.75373	8.45589	-0.0816031	0.21666	0.514331	8.05501e-06	0.293025	0.999991	-0.210954	0.0172312	0.200888	ENSMUSG00000006390	elongation of very long chain fatty acids (FEN1/Elo2, SUR4/Elo3, yeast)-like 1 [Source:MGI Symbol;Acc:MGI:1858959]	ELOVL1
8.77794	8.6993	8.87761	8.7294	8.80727	9.15454	8.98475	8.81571	8.70081	8.84744	-0.0565504	0.346916	0.635002	-1.80421e-06	0.644103	0.999991	-0.0283081	0.587528	0.811523	ENSMUSG00000006392	mediator complex subunit 8 [Source:MGI Symbol;Acc:MGI:1915269]	MED8
7.60892	7.69274	7.20684	7.83015	7.68071	8.11663	7.41113	7.58678	7.84512	7.48814	-0.11472	0.0305433	0.251686	-1.91827e-06	0.641014	0.999991	-0.0795712	0.0647657	0.31586	ENSMUSG00000006395	hydroxypyruvate isomerase (putative) [Source:MGI Symbol;Acc:MGI:1915430]	HYI
6.428	6.48176	6.58035	6.75689	6.69335	6.75943	6.44614	6.6104	6.73668	6.53253	-0.0506684	0.0363689		-1.59331e-06	0.340347	0.999991	-0.0285064	0.191006		ENSMUSG00000006398	cell division cycle 20 [Source:MGI Symbol;Acc:MGI:1859866]	CDC20
8.96832	8.91751	9.39175	9.22255	9.27624	9.46836	8.85776	9.25078	9.23716	9.1333	-0.0937742	0.152143	0.445409	-8.77097e-07	0.877442	0.999991	-0.0801788	0.168513	0.466088	ENSMUSG00000006403	a disintegrin-like and metallopeptidase (reprolysin type) with thrombospondin type 1 motif, 4 [Source:MGI Symbol;Acc:MGI:1339949]	ADAMTS4
7.99985	8.12963	8.36756	8.00008	8.02898	7.76529	8.19495	8.2311	8.27802	8.17136	0.15826	0.0491656	0.295713	-2.32736e-06	0.679127	0.999991	0.276467	0.0121039	0.174351	ENSMUSG00000006411	nectin cell adhesion molecule 4 [Source:MGI Symbol;Acc:MGI:1918990]	NECTIN4
10.1743	10.2572	10.2899	10.3353	10.2885	10.9608	10.6813	10.2211	10.1696	10.4183	-0.122956	0.0820517	0.350585	9.53353e-06	0.395433	0.999991	-0.051602	0.312985	0.606933	ENSMUSG00000006412	prefoldin 2 [Source:MGI Symbol;Acc:MGI:1276111]	PFDN2
10.0733	10.1279	9.94542	10.0606	10.0847	9.68038	10.0581	10.0829	10.0283	9.94254	0.0507305	0.41973	0.692098	1.38759e-06	0.839292	0.999991	0.0351105	0.509845	0.762172	ENSMUSG00000006418	ring finger protein 114 [Source:MGI Symbol;Acc:MGI:1933159]	RNF114
9.93587	9.87674	10.0281	9.98064	9.93411	9.7524	10.0261	9.97519	9.9516	10.0086	0.0356604	0.554803	0.785083	-5.41568e-06	0.609392	0.999991	0.067523	0.253387	0.551861	ENSMUSG00000006423	STING1 ER exit protein 1 [Source:MGI Symbol;Acc:MGI:1924894]	STEEP1
12.0184	11.738	12.3609	11.4888	11.9531	10.9961	11.9365	11.9835	11.8921	12.2573	0.279329	0.0156572	0.203726	8.86914e-07	0.858277	0.999991	0.259005	0.0161805	0.19491	ENSMUSG00000006435	neuralized E3 ubiquitin protein ligase 1A [Source:MGI Symbol;Acc:MGI:1334263]	NEURL1A
9.53666	9.56188	9.70255	9.35153	9.66757	9.8074	9.89066	9.64074	9.62627	9.46729	-0.00746292	0.894317	0.954778	-6.73474e-06	0.639257	0.999991	0.0169442	0.743614	0.892428	ENSMUSG00000006442	spermidine synthase [Source:MGI Symbol;Acc:MGI:102690]	SRM
6.97334	6.62972	7.19866	6.76969	6.78983	6.71891	6.95072	7.15102	6.88166	6.84374	0.0359434	0.165936	0.461464	-9.99638e-08	0.960447	0.999991	0.0369843	0.12685	0.412399	ENSMUSG00000006445	Eph receptor A2 [Source:MGI Symbol;Acc:MGI:95278]	EPHA2
9.47277	9.46067	9.45361	9.36029	9.48786	9.20593	9.24277	9.3747	9.39882	9.50747	0.0641054	0.318563	0.611477	2.81886e-06	0.428314	0.999991	0.0149599	0.784824	0.90856	ENSMUSG00000006456	RNA binding motif protein 14 [Source:MGI Symbol;Acc:MGI:1929092]	RBM14
6.85888	6.83263	6.82948	6.71868	6.87043	6.96558	6.9322	6.90051	6.60886	7.0572	-0.00359355	0.895068	0.954918	-1.0362e-06	0.651724	0.999991	0.00788953	0.758109	0.899191	ENSMUSG00000006457	actinin alpha 3 [Source:MGI Symbol;Acc:MGI:99678]	ACTN3
6.36559	6.51214	6.34683	6.29843	6.88472	6.6582	6.43391	6.56315	6.63361	6.4731	-0.0251118	0.0859591		-1.09926e-06	0.32812		-0.0111842	0.401843		ENSMUSG00000006462	RIKEN cDNA A530013C23 gene [Source:MGI Symbol;Acc:MGI:3041178]	A530013C23RIK
9.12925	9.20191	9.06127	9.15706	9.06463	9.07298	9.00549	9.10562	9.1234	8.92771	0.0223255	0.712367	0.869343	9.64304e-06	0.297093	0.999991	-0.0364838	0.515693	0.766494	ENSMUSG00000006463	zinc finger, DHHC domain containing 24 [Source:MGI Symbol;Acc:MGI:1917855]	ZDHHC24
9.96965	9.98753	10.1874	9.92242	9.94243	9.29901	9.90141	9.97433	10.0311	10.0242	0.149047	0.0584751	0.312106	2.76426e-06	0.653053	0.999991	0.0985524	0.115682	0.397489	ENSMUSG00000006464	Bardet-Biedl syndrome 1 (human) [Source:MGI Symbol;Acc:MGI:1277215]	BBS1
6.25489	6.08303	6.274	6.25154	6.31791	6.08303	6.08303	6.33324	6.39798	6.25646	-0.00172538	0.819595		-3.96263e-07	0.49979		0.00325211	0.65548		ENSMUSG00000006469	solute carrier family 34 (sodium phosphate), member 3 [Source:MGI Symbol;Acc:MGI:2159410]	SLC34A3
9.78299	9.81815	9.63057	9.71466	9.61626	9.04038	9.31926	9.74995	9.7542	9.52006	0.093514	0.141198	0.432158	2.99487e-06	0.366524	0.999991	0.0311988	0.503315	0.757436	ENSMUSG00000006471	NADPH dependent diflavin oxidoreductase 1 [Source:MGI Symbol;Acc:MGI:1926047]	NDOR1:ENSMUSG00000006471.19
13.925	13.6876	13.9851	13.6498	13.6631	13.702	13.6654	13.8684	13.7954	13.7267	0.142967	0.0448513	0.286325	1.26168e-05	0.257295	0.999991	0.0562347	0.311812	0.605472	ENSMUSG00000006476	NMDA receptor synaptonuclear signaling and neuronal migration factor [Source:MGI Symbol;Acc:MGI:1861755]	NSMF
10.2091	10.2961	10.1799	10.115	10.3428	9.96348	10.1965	10.084	10.3483	10.1632	0.0421094	0.493798	0.744005	2.25893e-06	0.790908	0.999991	0.0253279	0.640979	0.841913	ENSMUSG00000006494	pyruvate dehydrogenase kinase, isoenzyme 1 [Source:MGI Symbol;Acc:MGI:1926119]	PDK1
9.87307	9.87104	9.74322	9.95406	9.91228	9.8827	9.5568	9.73822	9.85622	9.84362	-0.0518736	0.403188	0.679844	2.16493e-05	0.412648	0.999991	-0.115146	0.0856314	0.348653	ENSMUSG00000006498	polypyrimidine tract binding protein 1 [Source:MGI Symbol;Acc:MGI:97791]	PTBP1
8.60755	8.72911	8.4941	8.75411	8.71141	8.90551	8.73593	8.70709	8.65111	8.63297	-0.130746	0.0841403	0.353449	-5.60381e-06	0.487846	0.999991	-0.0672316	0.250211	0.549147	ENSMUSG00000006517	mevalonate (diphospho) decarboxylase [Source:MGI Symbol;Acc:MGI:2179327]	MVD
7.48015	7.69427	7.51768	8.07314	7.92179	8.52882	7.91618	7.81716	8.08328	7.81049	-1.00019	2.7622e-05	0.00560965	-9.89227e-06	0.0111854	0.999991	-0.111034	0.0511552	0.294917	ENSMUSG00000006519	cytochrome b-245, alpha polypeptide [Source:MGI Symbol;Acc:MGI:1316658]	CYBA
9.018	9.4199	8.95103	9.30634	9.41371	9.75984	9.12576	8.88606	8.98847	9.09619	-0.23515	0.0221379	0.226896	3.2833e-06	0.396511	0.999991	-0.470931	0.000973098	0.0594595	ENSMUSG00000006522	inter-alpha trypsin inhibitor, heavy chain 3 [Source:MGI Symbol;Acc:MGI:96620]	ITIH3
9.13352	9.27471	9.1383	8.98602	9.21802	8.88676	9.05273	8.9866	9.20463	9.03296	0.0879231	0.191801	0.491307	7.6517e-06	0.283227	0.999991	0.0173353	0.750405	0.895673	ENSMUSG00000006526	STIM activating enhancer [Source:MGI Symbol;Acc:MGI:1921500]	STIMATE
9.66138	9.38106	9.87861	9.45032	9.45602	9.26923	9.5548	9.706	9.70231	9.80579	0.161028	0.0515227	0.298709	-2.3623e-06	0.735039	0.999991	0.226156	0.015644	0.192623	ENSMUSG00000006527	Scm-like with four mbt domains 1 [Source:MGI Symbol;Acc:MGI:1859609]	SFMBT1
6.41604	6.43597	6.45104	6.36816	6.41133	6.40272	6.65096	6.55174	6.57838	6.37122	0.00671689	0.684918		-1.48929e-06	0.277869		0.0232584	0.136826		ENSMUSG00000006538	Indian hedgehog [Source:MGI Symbol;Acc:MGI:96533]	IHH
6.25752	6.24724	6.40915	6.32708	6.24527	6.44309	6.39218	6.25951	6.40135	6.37905	-0.00389598	0.734121		-4.48726e-07	0.615128		0.00162544	0.883281		ENSMUSG00000006542	protein kinase, AMP-activated, gamma 3 non-catalytic subunit [Source:MGI Symbol;Acc:MGI:1891343]	PRKAG3
6.28554	6.08303	6.2797	6.47304	6.41444	6.27724	6.41862	6.38155	6.35329	6.36648	-0.0182865	0.13016		-1.24484e-06	0.159761		-0.00228709	0.842306		ENSMUSG00000006546	crystallin, beta A2 [Source:MGI Symbol;Acc:MGI:104336]	CRYBA2
7.64624	7.51893	7.49577	7.58967	7.51693	7.26847	7.42103	7.52664	7.59874	7.44837	0.0366862	0.448977	0.713817	-4.86972e-06	0.603005	0.999991	0.0122506	0.773457	0.904568	ENSMUSG00000006567	ATPase, Cu++ transporting, beta polypeptide [Source:MGI Symbol;Acc:MGI:103297]	ATP7B
6.3842	6.36629	6.35004	6.08303	6.36464	6.3383	6.08303	6.33217	6.34224	6.08303	0.00514696	0.607612		7.16034e-07	0.342699		-0.00338977	0.682609		ENSMUSG00000006574	solute carrier family 4 (anion exchanger), member 1 [Source:MGI Symbol;Acc:MGI:109393]	SLC4A1
12.3723	12.6406	12.5106	12.4149	12.5155	13.1845	12.6706	12.5704	12.4515	12.4231	-0.0798792	0.195067	0.494735	5.49997e-07	0.904728	0.999991	-0.0722653	0.205714	0.506737	ENSMUSG00000006575	RUN domain containing 3A [Source:MGI Symbol;Acc:MGI:1858752]	RUNDC3A
11.6231	11.7077	11.1612	11.3328	11.5636	11.1193	11.2468	11.418	11.4727	11.4355	0.0659321	0.287995	0.583427	5.59965e-06	0.40983	0.999991	0.0163545	0.755614	0.898092	ENSMUSG00000006576	solute carrier family 4 (anion exchanger), member 3 [Source:MGI Symbol;Acc:MGI:109350]	SLC4A3
6.85847	6.87829	6.67372	7.00441	7.09059	6.85797	7.10591	6.88375	6.83701	6.72858	-0.0434389	0.173467	0.47088	-1.40042e-06	0.536269	0.999991	-0.0231254	0.403402	0.682994	ENSMUSG00000006585	chromatin licensing and DNA replication factor 1 [Source:MGI Symbol;Acc:MGI:1914427]	CDT1
9.25052	9.19716	9.37825	8.85317	9.15284	8.98754	9.10185	9.08612	9.13914	9.24701	0.24309	0.0112805	0.182186	1.06529e-05	0.195149	0.999991	0.0896358	0.158476	0.453458	ENSMUSG00000006586	RUNX1 translocation partner 1 [Source:MGI Symbol;Acc:MGI:104793]	RUNX1T1
6.25613	6.31177	6.08303	6.08303	6.36884	6.08303	6.26438	6.08303	6.3397	6.25393	4.58302e-05	0.994343		-4.65595e-08	0.932276		0.000590254	0.926141		ENSMUSG00000006587	snail family zinc finger 3 [Source:MGI Symbol;Acc:MGI:1353563]	SNAI3
8.99591	8.83999	8.83904	9.12468	8.81068	9.39737	9.13367	9.0039	8.88045	8.83639	-0.109586	0.109175	0.390447	-3.15675e-06	0.583591	0.999991	-0.0612462	0.244577	0.544795	ENSMUSG00000006589	adenine phosphoribosyl transferase [Source:MGI Symbol;Acc:MGI:88061]	APRT
9.73436	9.45554	9.80104	9.49377	9.54969	9.59381	9.69616	9.78244	9.61913	9.69643	0.0786761	0.254914	0.553429	-2.68485e-06	0.752972	0.999991	0.0997843	0.125466	0.410979	ENSMUSG00000006599	general transcription factor II H, polypeptide 1 [Source:MGI Symbol;Acc:MGI:1277216]	GTF2H1
8.22674	7.61218	7.71972	8.53773	8.28109	7.89769	7.97977	7.85541	8.30509	7.68088	-0.0811364	0.0650747	0.323115	-1.53323e-06	0.623907	0.999991	-0.0553474	0.139144	0.429172	ENSMUSG00000006611	homeostatic iron regulator [Source:MGI Symbol;Acc:MGI:109191]	HFE
7.26829	7.23535	7.12776	7.23478	7.21185	7.4145	7.25516	7.1469	7.23747	7.01778	-0.027594	0.515603	0.758104	1.67024e-06	0.650365	0.999991	-0.0464033	0.250706	0.549147	ENSMUSG00000006638	abhydrolase domain containing 1 [Source:MGI Symbol;Acc:MGI:1931013]	ABHD1
9.19213	8.85824	8.62732	9.21148	9.16689	8.69197	8.81403	8.81803	8.97252	8.81527	-0.0414371	0.431052	0.701365	1.90491e-06	0.711068	0.999991	-0.0639372	0.225804	0.527637	ENSMUSG00000006641	solute carrier family 5 (sodium-dependent vitamin transporter), member 6 [Source:MGI Symbol;Acc:MGI:2660847]	SLC5A6
6.38622	6.48232	6.41151	6.32752	6.50962	6.39273	6.334	6.38837	6.40164	6.46748	0.00146297	0.9277		3.49222e-07	0.773631		-0.00266782	0.84743		ENSMUSG00000006642	transcription factor 23 [Source:MGI Symbol;Acc:MGI:1934960]	TCF23
7.29471	7.20813	7.53536	6.95283	6.9898	7.05342	7.21274	7.16179	7.15482	6.92798	0.635383	0.00413121	0.116636	6.45462e-06	0.0501473	0.999991	0.0382518	0.271913	0.567565	ENSMUSG00000006649	nephrosis 1, nephrin [Source:MGI Symbol;Acc:MGI:1859637]	NPHS1
14.4448	14.491	14.4661	14.4659	14.5219	14.9683	14.6122	14.5119	14.4394	14.2928	-0.0980027	0.147465	0.439822	-0.000108462	0.992	0.999991	-0.101659	0.123916	0.409158	ENSMUSG00000006651	amyloid beta (A4) precursor-like protein 1 [Source:MGI Symbol;Acc:MGI:88046]	APLP1
10.8032	10.8293	10.8043	10.7525	10.8986	10.8252	10.846	10.9021	10.8627	10.7985	-0.0107567	0.845489	0.931317	-8.66663e-06	0.563588	0.999991	0.0190607	0.711724	0.878405	ENSMUSG00000006673	glutamine-rich 1 [Source:MGI Symbol;Acc:MGI:1916482]	QRICH1
10.527	10.5913	10.36	10.4302	10.498	10.8818	10.5383	10.5489	10.4173	10.2912	-0.0547738	0.377848	0.65962	2.59655e-06	0.728848	0.999991	-0.0792961	0.197141	0.49727	ENSMUSG00000006675	prolyl 4-hydroxylase, transmembrane (endoplasmic reticulum) [Source:MGI Symbol;Acc:MGI:1921693]	P4HTM
11.6086	11.6266	11.6417	11.5652	11.5991	11.2191	11.4989	11.6089	11.6473	11.5794	0.0938424	0.159089	0.454152	4.15742e-06	0.689963	0.999991	0.0656661	0.268904	0.564571	ENSMUSG00000006676	ubiquitin specific peptidase 19 [Source:MGI Symbol;Acc:MGI:1918722]	USP19
7.51852	7.51191	7.84342	7.73773	7.56687	7.61909	7.51731	7.62196	7.60613	7.59698	-0.00971683	0.841981	0.930531	1.43212e-06	0.760137	0.999991	-0.0233375	0.602531	0.819389	ENSMUSG00000006678	polymerase (DNA directed), alpha 1 [Source:MGI Symbol;Acc:MGI:99660]	POLA1
11.9449	11.9043	11.927	11.9375	11.9729	12.0741	12.1446	11.9365	11.9145	11.8385	-0.0442753	0.463898	0.72237	-6.19143e-06	0.676144	0.999991	-0.0198741	0.715123	0.880324	ENSMUSG00000006699	cell division cycle 42 [Source:MGI Symbol;Acc:MGI:106211]	CDC42
8.46651	8.34698	8.49081	8.38012	8.53049	8.09272	8.3593	8.2484	8.5836	8.66667	0.0319496	0.545348	0.779184	-1.96208e-06	0.781028	0.999991	0.0456038	0.355328	0.643385	ENSMUSG00000006705	Pbx/knotted 1 homeobox [Source:MGI Symbol;Acc:MGI:1201409]	PKNOX1
9.57911	9.38146	9.70112	9.50517	9.40891	8.90397	9.32575	9.68736	9.42458	9.85948	0.0890797	0.143042	0.434462	-9.08945e-07	0.857046	0.999991	0.105619	0.0809045	0.343005	ENSMUSG00000006711	RIKEN cDNA D130043K22 gene [Source:MGI Symbol;Acc:MGI:3036268]	D130043K22RIK
6.96479	6.91183	6.97886	6.87081	6.97187	7.05594	6.94795	6.81718	6.88891	6.76218	-0.00586091	0.877262	0.947014	2.81337e-06	0.335957	0.999991	-0.0369363	0.259089	0.556693	ENSMUSG00000006715	geminin [Source:MGI Symbol;Acc:MGI:1927344]	GMNN
10.0284	10.0106	9.85895	10.0421	9.86147	10.41	10.1251	9.76995	9.82541	9.91567	-0.0643173	0.300178	0.594073	3.05902e-05	0.703636	0.999991	-0.0941319	0.136431	0.425655	ENSMUSG00000006717	acyl-CoA thioesterase 13 [Source:MGI Symbol;Acc:MGI:1914084]	ACOT13
7.22286	7.17256	7.04975	7.15814	7.17682	7.26856	7.28026	7.1363	7.19369	7.32898	-0.0216193	0.617681	0.818007	-3.28008e-06	0.38635	0.999991	0.0134195	0.731381	0.887393	ENSMUSG00000006720	zinc finger protein 184 (Kruppel-like) [Source:MGI Symbol;Acc:MGI:1922244]	ZFP184
6.45665	6.55001	6.56063	6.62787	6.53102	6.66682	6.68893	6.46103	6.63509	6.52105	-0.0176473	0.421469		-7.97039e-07	0.618673		-0.00669413	0.73023		ENSMUSG00000006724	cytochrome P450, family 27, subfamily b, polypeptide 1 [Source:MGI Symbol;Acc:MGI:1098274]	CYP27B1
9.60587	9.75101	9.56349	9.94967	9.61034	9.88759	9.86818	9.66919	9.60679	9.50807	-0.0971175	0.159658	0.454368	-1.55e-06	0.833567	0.999991	-0.0790538	0.196229	0.4964	ENSMUSG00000006728	cyclin-dependent kinase 4 [Source:MGI Symbol;Acc:MGI:88357]	CDK4
11.3882	11.5014	11.4291	11.32	11.4171	11.7203	11.4611	11.4614	11.4284	11.3122	-0.0336601	0.626454	0.823426	2.0768e-06	0.82495	0.999991	-0.0434484	0.458364	0.723686	ENSMUSG00000006731	beta-1,4-N-acetyl-galactosaminyl transferase 1 [Source:MGI Symbol;Acc:MGI:1342057]	B4GALNT1
8.03302	8.10708	8.02193	7.94594	7.94652	8.09512	8.09281	8.11515	7.96941	7.97182	0.0350015	0.549721	0.781718	6.57512e-06	0.853546	0.999991	0.0237413	0.65113	0.847358	ENSMUSG00000006732	methyltransferase like 1 [Source:MGI Symbol;Acc:MGI:1339986]	METTL1
9.89803	9.92785	9.69288	10.1334	9.92436	10.1813	9.92856	9.88185	9.89864	9.69842	-0.174194	0.0335393	0.258719	-1.74742e-06	0.923332	0.999991	-0.168146	0.0294449	0.243524	ENSMUSG00000006736	tetraspanin 31 [Source:MGI Symbol;Acc:MGI:1914375]	TSPAN31
12.0287	11.9768	12.3207	12.0745	12.0671	11.7805	12.0033	12.0503	12.1382	12.2361	0.06951	0.28339	0.579461	0.000174595	0.954857	0.999991	0.0636549	0.27566	0.571252	ENSMUSG00000006740	kinesin family member 5B [Source:MGI Symbol;Acc:MGI:1098268]	KIF5B
8.42694	8.46665	8.50393	8.31117	8.31427	8.22939	8.27581	8.32476	8.52758	8.40003	0.142254	0.0697262	0.331689	6.47225e-06	0.386756	0.999991	0.0631358	0.285479	0.582176	ENSMUSG00000006763	serum amyloid A-like 1 [Source:MGI Symbol;Acc:MGI:1926185]	SAAL1
6.90373	6.7276	6.80327	6.85937	6.71574	6.83742	6.85539	6.83887	6.8514	6.59356	0.00221282	0.940559	0.973926	4.83806e-07	0.838767	0.999991	-0.00315208	0.901272	0.958781	ENSMUSG00000006764	tryptophan hydroxylase 2 [Source:MGI Symbol;Acc:MGI:2651811]	TPH2
6.57634	6.24748	6.27108	6.81019	6.7048	6.52033	6.08303	6.60959	6.26693	6.08303	-0.0162959	0.13285		2.61524e-07	0.756444		-0.0194654	0.0555639		ENSMUSG00000006777	keratin 23 [Source:MGI Symbol;Acc:MGI:2148866]	KRT23
12.1851	12.1685	12.0919	12.6761	12.3689	12.7247	12.0725	12.2378	12.2602	11.8825	-0.387845	0.000540372	0.0410911	1.96013e-06	0.815669	0.999991	-0.423058	8.41079e-05	0.0176841	ENSMUSG00000006782	2',3'-cyclic nucleotide 3' phosphodiesterase [Source:MGI Symbol;Acc:MGI:88437]	CNP
7.39713	7.27274	7.34814	7.55047	7.67723	7.60345	7.39308	7.38876	7.30908	7.21023	-0.358735	0.00948946	0.168431	1.23074e-06	0.89093	0.999991	-0.445108	0.00399884	0.118781	ENSMUSG00000006784	outer dynein arm complex subunit 4 [Source:MGI Symbol;Acc:MGI:1921657]	ODAD4
11.2661	11.2247	11.4808	11.0352	11.4155	11.1439	11.322	11.2719	11.2775	11.2887	0.0653297	0.298948	0.592921	0.000162134	0.728327	0.999991	0.0436766	0.445596	0.714152	ENSMUSG00000006800	sulfatase 2 [Source:MGI Symbol;Acc:MGI:1919293]	SULF2
11.9396	11.7895	11.9498	11.7312	11.9943	11.9461	11.8366	11.752	11.7399	11.8385	-7.20086e-05	0.996453	0.999282	1.26742e-05	0.257905	0.999991	-0.0660982	0.255815	0.55424	ENSMUSG00000006818	superoxide dismutase 2, mitochondrial [Source:MGI Symbol;Acc:MGI:98352]	SOD2
8.05424	7.97805	8.20364	8.07888	8.11161	8.01213	8.1511	8.00648	8.04385	8.00746	0.00470197	0.935809	0.972449	1.71765e-06	0.792013	0.999991	-0.00911656	0.858373	0.940802	ENSMUSG00000006850	transmembrane and coiled-coil domains 6 [Source:MGI Symbol;Acc:MGI:1919233]	TMCO6
9.26346	9.42311	9.30244	9.52781	9.45369	9.73419	9.67928	9.45298	9.40374	9.29921	-0.166706	0.0456638	0.287902	-1.02986e-05	0.24333	0.999991	-0.0559609	0.333303	0.623688	ENSMUSG00000006906	STAM binding protein [Source:MGI Symbol;Acc:MGI:1917777]	STAMBP
10.8098	10.7932	10.9494	10.7207	10.6901	10.4494	10.6721	10.8614	10.7865	10.8145	0.172513	0.0275635	0.242574	6.92427e-06	0.490387	0.999991	0.107757	0.0962108	0.367379	ENSMUSG00000006920	enhancer of zeste 1 polycomb repressive complex 2 subunit [Source:MGI Symbol;Acc:MGI:1097695]	EZH1
12.0058	12.033	11.905	12.0328	11.8328	11.9024	12.1901	12.0222	11.9693	11.8447	0.0323968	0.591009	0.806801	-2.92381e-06	0.769936	0.999991	0.0498215	0.385923	0.669666	ENSMUSG00000006930	huntingtin-associated protein 1 [Source:MGI Symbol;Acc:MGI:1261831]	HAP1
8.50414	8.56016	8.15802	8.73013	8.65398	8.61866	8.37323	8.42864	8.45388	8.40027	-0.189809	0.0346958	0.259946	-5.70042e-06	0.933008	0.999991	-0.217018	0.0196871	0.211421	ENSMUSG00000006931	prolyl 3-hydroxylase family member 4 (non-enzymatic) [Source:MGI Symbol;Acc:MGI:1913430]	P3H4
12.922	12.8479	12.83	12.9095	12.7232	12.8758	12.9787	12.8363	12.7099	12.7108	0.0176362	0.772542	0.89754	6.3292e-06	0.563645	0.999991	-0.0146151	0.788503	0.910766	ENSMUSG00000006932	catenin (cadherin associated protein), beta 1 [Source:MGI Symbol;Acc:MGI:88276]	CTNNB1
10.6394	10.7977	10.7618	10.7361	10.7027	11.16	10.962	10.7674	10.7126	10.7265	-0.0713211	0.277404	0.573279	-3.68988e-06	0.627836	0.999991	-0.0378554	0.498981	0.753671	ENSMUSG00000006941	eukaryotic translation initiation factor 1B [Source:MGI Symbol;Acc:MGI:1916219]	EIF1B
11.0598	11.1819	11.0704	10.6842	10.9863	10.3846	10.8598	10.9486	11.009	10.9087	0.321442	0.00398596	0.114475	1.16845e-05	0.185481	0.999991	0.123962	0.0797071	0.340889	ENSMUSG00000006958	chordin [Source:MGI Symbol;Acc:MGI:1313268]	CHRD
11.5598	11.5777	11.5038	11.5894	11.554	11.756	11.6182	11.5471	11.5857	11.4227	-0.0594505	0.328239	0.620636	-1.37278e-07	0.976663	0.999991	-0.0602928	0.282615	0.578742	ENSMUSG00000006998	proteasome (prosome, macropain) 26S subunit, non-ATPase, 2 [Source:MGI Symbol;Acc:MGI:1096584]	PSMD2
11.2028	11.351	10.9634	10.9902	11.2164	11.2587	11.3344	11.1131	11.1556	11.1387	0.0109298	0.858492	0.937503	-4.38736e-07	0.957452	0.999991	0.0132303	0.807281	0.917794	ENSMUSG00000007021	synaptogyrin 3 [Source:MGI Symbol;Acc:MGI:1341881]	SYNGR3
10.1831	9.96283	9.8482	9.88725	10.0809	10.1768	9.92646	10.2353	10.1705	9.94602	-0.0218719	0.715147	0.870742	-4.19227e-06	0.569318	0.999991	0.00968605	0.857374	0.940435	ENSMUSG00000007029	valyl-tRNA synthetase [Source:MGI Symbol;Acc:MGI:90675]	VARS
6.67042	6.70162	6.41792	6.7078	6.84422	6.34263	6.40108	6.80768	6.4823	6.60568	-0.00670398	0.702998		1.58493e-07	0.909898	0.999991	-0.00821721	0.601673		ENSMUSG00000007030	von Willebrand factor A domain containing 7 [Source:MGI Symbol;Acc:MGI:1306798]	VWA7
6.38459	6.51553	6.61279	6.53788	6.57046	6.52653	6.52314	6.68794	6.65803	6.4225	-0.00588609	0.761491		-1.02342e-06	0.505046		0.00630099	0.727785		ENSMUSG00000007033	heat shock protein 1-like [Source:MGI Symbol;Acc:MGI:96231]	HSPA1L
6.44812	6.44749	6.50439	6.53251	6.45244	6.60974	6.44531	6.38982	6.44977	6.46643	-0.0121299	0.522468		4.06992e-07	0.774771		-0.0163863	0.334614		ENSMUSG00000007034	solute carrier family 44, member 4 [Source:MGI Symbol;Acc:MGI:1917379]	SLC44A4
6.49004	6.60804	6.6491	6.46671	6.5476	6.55536	6.39905	6.51045	6.33645	6.70656	0.00816476	0.637875		1.0787e-06	0.42773		-0.00459387	0.768177		ENSMUSG00000007035	mutS homolog 5 [Source:MGI Symbol;Acc:MGI:1329021]	MSH5
10.4784	10.5993	10.4397	10.2481	10.5599	10.3108	10.4082	10.493	10.4546	10.2763	0.0770922	0.240935	0.539381	8.76524e-06	0.341755	0.999991	0.0167225	0.762702	0.900837	ENSMUSG00000007036	abhydrolase domain containing 16A [Source:MGI Symbol;Acc:MGI:99476]	ABHD16A
10.1969	10.1993	10.1258	10.1415	10.1446	10.2253	10.2158	10.1623	10.0262	10.0324	0.0030068	0.960505	0.983646	8.9446e-06	0.433534	0.999991	-0.0409907	0.464292	0.7279	ENSMUSG00000007038	neuraminidase 1 [Source:MGI Symbol;Acc:MGI:97305]	NEU1
7.90558	7.83251	7.85539	8.22291	8.14996	8.51313	8.18021	7.94982	7.91135	7.8854	-0.598902	0.000406704	0.0336195	-3.01063e-06	0.285601	0.999991	-0.33999	0.00690603	0.147564	ENSMUSG00000007039	dimethylarginine dimethylaminohydrolase 2 [Source:MGI Symbol;Acc:MGI:1859016]	DDAH2
7.89401	7.83967	7.88276	8.22611	8.07716	8.69234	8.04161	8.07927	8.27903	8.01395	-0.624414	0.00098709	0.0556083	-7.75856e-06	0.0796075	0.999991	-0.101864	0.0772327	0.337011	ENSMUSG00000007041	chloride intracellular channel 1 [Source:MGI Symbol;Acc:MGI:2148924]	CLIC1
7.89878	7.85214	7.90545	7.92482	8.03283	8.0748	8.04902	7.8051	8.02862	8.0428	-0.0755503	0.224364	0.522695	-6.16319e-06	0.304772	0.999991	-0.0133757	0.790244	0.911288	ENSMUSG00000007050	LSM2 homolog, U6 small nuclear RNA and mRNA degradation associated [Source:MGI Symbol;Acc:MGI:90676]	LSM2
7.37357	7.33973	7.55356	7.43236	7.47832	7.49597	7.43948	7.43974	7.58766	7.44603	-0.0210471	0.665381	0.844301	-3.63752e-06	0.57527	0.999991	0.00417894	0.923922	0.968491	ENSMUSG00000007080	polymerase (DNA directed), epsilon [Source:MGI Symbol;Acc:MGI:1196391]	POLE
14.0674	14.1341	14.0106	14.1565	14.0145	14.6176	13.8513	13.8509	14.0371	14.0557	-0.100682	0.14773	0.439951	6.456e-06	0.389055	0.999991	-0.218515	0.0159953	0.194082	ENSMUSG00000007097	ATPase, Na+/K+ transporting, alpha 2 polypeptide [Source:MGI Symbol;Acc:MGI:88106]	ATP1A2
6.46087	6.56078	6.58167	6.73299	6.46259	6.81346	6.66082	6.4173	6.48331	6.36786	-0.0203557	0.279767		6.47265e-07	0.642486		-0.0282094	0.100995		ENSMUSG00000007122	calsequestrin 1 [Source:MGI Symbol;Acc:MGI:1309468]	CASQ1
10.7988	11.2387	10.736	10.6768	10.9293	10.8122	11.0094	10.7877	10.773	10.9875	0.0571397	0.358354	0.644022	2.61661e-06	0.715765	0.999991	0.0447211	0.536953	0.780772	ENSMUSG00000007207	syntaxin 1A (brain) [Source:MGI Symbol;Acc:MGI:109355]	STX1A
8.29318	7.77399	7.66203	7.75292	7.71495	7.99094	7.70612	7.95453	7.94795	8.08163	0.0293875	0.494747	0.744541	-6.53807e-08	0.974936	0.999991	0.02713	0.483628	0.742203	ENSMUSG00000007216	zinc finger protein 775 [Source:MGI Symbol;Acc:MGI:2683557]	ZFP775
6.92623	6.79234	7.07284	6.72915	7.02159	6.82857	6.87118	6.91996	6.92119	6.91162	0.0159445	0.618704	0.818647	6.13936e-07	0.823126	0.999991	0.0087667	0.759222	0.899604	ENSMUSG00000007279	signal peptide, CUB domain, EGF-like 2 [Source:MGI Symbol;Acc:MGI:1928765]	SCUBE2
9.22418	9.24576	9.13808	9.41513	9.14839	9.65789	9.34372	9.32602	9.38629	9.31065	-0.134186	0.0804312	0.347324	-8.89605e-06	0.232968	0.999991	-0.0370032	0.500701	0.755148	ENSMUSG00000007338	mitochondrial ribosomal protein L49 [Source:MGI Symbol;Acc:MGI:108180]	MRPL49
6.68331	6.69118	6.45256	6.71235	6.72429	6.67155	6.73428	6.62761	6.93791	6.63912	-0.0182434	0.46239		-2.11415e-06	0.258921	0.999991	0.00851721	0.702743		ENSMUSG00000007379	DENN/MADD domain containing 2C [Source:MGI Symbol;Acc:MGI:3036254]	DENND2C
10.5271	10.616	10.4756	10.5125	10.6308	10.6627	10.708	10.6004	10.5871	10.2681	-0.0316102	0.603446	0.811442	-9.35878e-07	0.943396	0.999991	-0.0252005	0.62807	0.835028	ENSMUSG00000007411	MAP/microtubule affinity regulating kinase 3 [Source:MGI Symbol;Acc:MGI:1341865]	MARK3
9.94561	10.0261	10.0657	9.87812	10.0607	9.92998	10.0585	10.0104	9.9627	10.1858	0.0347383	0.56538	0.790847	-5.02796e-06	0.622529	0.999991	0.0648105	0.267694	0.563332	ENSMUSG00000007415	GATA zinc finger domain containing 1 [Source:MGI Symbol;Acc:MGI:1914460]	GATAD1
7.67476	7.86041	7.59747	7.82734	7.73495	7.61378	7.64164	7.59503	7.82572	7.61606	-0.00429115	0.930003	0.970227	1.37132e-05	0.66077	0.999991	-0.0242692	0.593698	0.813657	ENSMUSG00000007440	protocadherin alpha 10 [Source:MGI Symbol;Acc:MGI:1298408]	PCDHA10
10.6341	10.5556	10.7196	10.7238	10.7352	10.7872	10.8592	10.7596	10.7399	10.6257	-0.0792161	0.208689	0.507127	-1.53101e-05	0.181441	0.999991	-0.00023598	0.995321	0.998595	ENSMUSG00000007458	mannose-6-phosphate receptor, cation dependent [Source:MGI Symbol;Acc:MGI:96904]	M6PR
9.85491	9.81659	9.89566	9.70295	10.0202	9.99723	9.84548	9.7539	9.91246	10.0377	-0.0307282	0.610104	0.814627	-3.3982e-05	0.738631	0.999991	-0.0115278	0.832935	0.92863	ENSMUSG00000007476	leucine rich repeat containing 8A VRAC subunit A [Source:MGI Symbol;Acc:MGI:2652847]	LRRC8A
6.88723	6.66125	6.61523	6.59439	6.75254	6.5351	6.6928	6.63511	6.83178	6.7012	0.0204606	0.413148		2.79618e-07	0.892256	0.999991	0.0162158	0.461962		ENSMUSG00000007480	melanocortin 5 receptor [Source:MGI Symbol;Acc:MGI:99420]	MC5R
13.0414	13.2244	12.9752	13.2356	13.0444	13.2228	13.2614	13.0727	13.029	12.8809	-0.0453851	0.471979	0.728062	1.40586e-06	0.879522	0.999991	-0.0542139	0.357366	0.644662	ENSMUSG00000007564	protein phosphatase 2, regulatory subunit A, alpha [Source:MGI Symbol;Acc:MGI:1926334]	PPP2R1A
8.53156	8.89525	8.69785	8.54603	8.63988	9.0109	8.79714	8.60524	8.65305	8.7258	-0.00990215	0.852497	0.934674	8.53113e-07	0.882047	0.999991	-0.0170112	0.728229	0.88626	ENSMUSG00000007570	Fanconi anemia, complementation group E [Source:MGI Symbol;Acc:MGI:1920025]	FANCE
8.36945	8.41967	8.10735	8.46027	8.54643	8.68411	8.63007	8.38115	8.22751	8.32215	-0.157196	0.0521228	0.300242	-4.07994e-06	0.462907	0.999991	-0.0759894	0.179609	0.477466	ENSMUSG00000007589	Terf1 (TRF1)-interacting nuclear factor 2 [Source:MGI Symbol;Acc:MGI:107246]	TINF2
6.56443	6.64802	6.53246	6.61204	6.50314	6.61298	6.54422	6.58633	6.49992	6.52269	0.00207273	0.928818		8.63894e-07	0.627002		-0.00773703	0.69517		ENSMUSG00000007591	testis-specific serine kinase 4 [Source:MGI Symbol;Acc:MGI:1918349]	TSSK4
10.9658	11.128	11.2654	11.0172	11.3617	10.9466	11.0664	11.1479	11.122	11.002	0.00209933	0.975085	0.989828	2.69315e-06	0.744239	0.999991	-0.0161366	0.769636	0.903813	ENSMUSG00000007594	hyaluronan and proteoglycan link protein 4 [Source:MGI Symbol;Acc:MGI:2679531]	HAPLN4
10.6388	10.7726	10.5319	10.6173	10.7002	10.9827	10.6798	10.5927	10.5967	10.5362	-0.0683311	0.287342	0.58312	4.11915e-06	0.644199	0.999991	-0.104436	0.10982	0.388754	ENSMUSG00000007603	dihydrouridine synthase 3-like (S. cerevisiae) [Source:MGI Symbol;Acc:MGI:2147092]	DUS3L
9.04945	9.11748	9.20652	9.00854	9.09293	9.05556	8.97228	9.1638	9.15908	9.20335	0.0462058	0.457168	0.718345	-5.90108e-06	0.976241	0.999991	0.0472637	0.411857	0.689503	ENSMUSG00000007610	GTP binding protein 3 [Source:MGI Symbol;Acc:MGI:1917609]	GTPBP3
9.39456	9.04997	9.44333	9.43482	9.47014	9.17479	9.33713	9.46949	9.64455	9.66384	-0.0249414	0.656225	0.839482	-1.10522e-05	0.0816915	0.999991	0.0742277	0.205123	0.506344	ENSMUSG00000007613	transforming growth factor, beta receptor I [Source:MGI Symbol;Acc:MGI:98728]	TGFBR1
10.9469	10.7417	11.1616	10.6533	10.8362	10.2133	10.7747	10.8239	10.8488	10.9443	0.233929	0.0202521	0.219689	4.83441e-06	0.459642	0.999991	0.118171	0.081544	0.343815	ENSMUSG00000007617	homer scaffolding protein 1 [Source:MGI Symbol;Acc:MGI:1347345]	HOMER1
7.43331	7.433	7.3514	7.38013	7.51538	7.46966	7.46138	7.34331	7.35888	7.52464	-0.0220009	0.651206	0.836962	-8.3502e-07	0.858074	0.999991	-0.0132805	0.761139	0.900531	ENSMUSG00000007646	RAD51 paralog C [Source:MGI Symbol;Acc:MGI:2150020]	RAD51C
10.3986	10.0056	10.74	9.78819	10.1226	9.01508	9.96416	10.3101	10.4032	10.7708	0.425398	0.00854994	0.158564	3.14632e-07	0.934254	0.999991	0.451558	0.00637566	0.145263	ENSMUSG00000007653	gamma-aminobutyric acid (GABA) A receptor, subunit beta 2 [Source:MGI Symbol;Acc:MGI:95620]	GABRB2
8.03333	7.93848	8.02101	8.01092	8.06213	7.9682	15.9659	16.0119	14.3662	14.5879	-0.00204684	0.948111	0.977108	-8.27436	3.04595e-96	5.43153e-92	8.24728	1.06373e-95	1.74983e-91	ENSMUSG00000007655	caveolin 1, caveolae protein [Source:MGI Symbol;Acc:MGI:102709]	CAV1
10.5898	10.6472	10.3697	10.5947	10.391	10.5653	10.5377	10.5278	10.3545	10.5767	0.0117057	0.839066	0.929659	3.60032e-06	0.699011	0.999991	-0.00907936	0.865121	0.94391	ENSMUSG00000007656	cAMP-regulated phosphoprotein 19 [Source:MGI Symbol;Acc:MGI:1891691]	ARPP19
10.9446	10.8528	10.9752	10.9366	11.0301	11.0774	11.067	10.925	10.8494	10.8964	-0.0629547	0.306025	0.599656	-1.23796e-05	0.884162	0.999991	-0.0531462	0.343033	0.632123	ENSMUSG00000007659	BCL2-like 1 [Source:MGI Symbol;Acc:MGI:88139]	BCL2L1
11.2956	11.2549	11.451	11.1106	11.3463	10.9693	11.269	11.251	11.3388	11.3112	0.120064	0.0933972	0.367192	3.98858e-06	0.677283	0.999991	0.0857076	0.16849	0.466088	ENSMUSG00000007670	KH-type splicing regulatory protein [Source:MGI Symbol;Acc:MGI:1336214]	KHSRP
9.7592	9.7493	10.1188	9.80353	9.829	9.78755	9.79503	9.90888	9.93392	10.199	0.0351946	0.556978	0.786058	-4.72601e-06	0.510583	0.999991	0.0778031	0.198413	0.498761	ENSMUSG00000007682	deiodinase, iodothyronine, type II [Source:MGI Symbol;Acc:MGI:1338833]	DIO2
10.238	10.4426	10.254	10.4904	10.4396	11.3957	10.5506	10.4119	10.2377	10.14	-0.289199	0.0149439	0.200846	-6.5788e-07	0.885953	0.999991	-0.278231	0.0139437	0.184078	ENSMUSG00000007721	coiled-coil domain containing 124 [Source:MGI Symbol;Acc:MGI:1916403]	CCDC124
10.4151	10.5394	10.5322	10.5258	10.3923	10.6359	10.5576	10.534	10.406	10.4429	-0.0150113	0.800369	0.911652	1.21864e-06	0.909634	0.999991	-0.0207696	0.701073	0.873582	ENSMUSG00000007739	chaperonin containing Tcp1, subunit 4 (delta) [Source:MGI Symbol;Acc:MGI:104689]	CCT4
8.36675	8.23414	8.15814	8.4212	8.30289	8.28491	8.31259	8.11865	8.25331	8.16687	-0.0474712	0.433671	0.703123	2.34926e-06	0.65709	0.999991	-0.0769085	0.200781	0.500926	ENSMUSG00000007777	RIKEN cDNA 0610009B22 gene [Source:MGI Symbol;Acc:MGI:1913300]	0610009B22RIK
11.4373	11.4886	11.4371	11.4467	11.4165	11.7425	11.5957	11.4497	11.465	11.3571	-0.0485157	0.421739	0.693136	-1.38038e-06	0.885962	0.999991	-0.040598	0.474407	0.735254	ENSMUSG00000007783	carnitine palmitoyltransferase 1c [Source:MGI Symbol;Acc:MGI:2446526]	CPT1C
6.89251	6.9473	7.03719	6.94667	7.00233	6.98596	6.87586	6.93347	6.82042	6.84526	-0.0067275	0.853214	0.935068	3.91421e-06	0.349198	0.999991	-0.0389148	0.257509	0.555538	ENSMUSG00000007805	twist basic helix-loop-helix transcription factor 2 [Source:MGI Symbol;Acc:MGI:104685]	TWIST2
9.38531	9.28838	9.34977	9.13289	9.29191	8.82874	9.34136	9.2475	9.11974	9.34829	0.157467	0.0544438	0.304968	4.39712e-06	0.53516	0.999991	0.0900063	0.151493	0.444853	ENSMUSG00000007812	zinc finger protein 655 [Source:MGI Symbol;Acc:MGI:1919861]	ZFP655
11.1869	11.1204	11.2589	11.2835	11.3209	11.7847	11.3069	11.2625	11.2353	11.228	-0.195158	0.0263567	0.239976	-4.49753e-06	0.573347	0.999991	-0.129	0.0701499	0.327074	ENSMUSG00000007815	ras homolog family member A [Source:MGI Symbol;Acc:MGI:1096342]	RHOA
11.7685	11.4412	11.7988	11.2081	11.6103	10.803	11.2957	11.5488	11.7224	11.9328	0.177421	0.0348812	0.260387	9.34188e-07	0.858429	0.999991	0.153105	0.0377911	0.264316	ENSMUSG00000007817	zinc finger, MIZ-type containing 1 [Source:MGI Symbol;Acc:MGI:3040693]	ZMIZ1
8.67404	8.60913	8.85978	8.84871	8.72016	8.43216	8.738	8.89111	8.76075	9.08839	0.0158629	0.773991	0.897991	-7.06056e-06	0.221927	0.999991	0.0914923	0.12713	0.41249	ENSMUSG00000007827	ankyrin repeat domain 26 [Source:MGI Symbol;Acc:MGI:1917887]	ANKRD26
7.85572	7.82424	7.66029	8.10712	8.16632	7.85792	7.75494	7.96503	7.62909	7.49607	-0.111976	0.0681675	0.327765	2.25533e-06	0.601952	0.999991	-0.28025	0.0133976	0.18169	ENSMUSG00000007833	aldehyde dehydrogenase 16 family, member A1 [Source:MGI Symbol;Acc:MGI:1916998]	ALDH16A1
11.4415	11.4053	11.2686	11.2337	11.3846	11.414	11.585	11.4157	11.3662	11.1712	0.0148346	0.809961	0.915729	-1.44283e-06	0.872086	0.999991	0.0233742	0.67613	0.861663	ENSMUSG00000007836	heterogeneous nuclear ribonucleoprotein A0 [Source:MGI Symbol;Acc:MGI:1924384]	HNRNPA0
7.51385	7.47798	7.47451	7.80034	7.50078	8.26129	7.5174	7.66074	7.97819	7.47582	-0.114931	0.0232476	0.231084	-3.48322e-06	0.248176	0.999991	-0.045997	0.203641	0.504372	ENSMUSG00000007837	proline-rich Gla (G-carboxyglutamic acid) polypeptide 2 [Source:MGI Symbol;Acc:MGI:1929596]	PRRG2
12.1124	12.1245	12.1891	12.1696	12.0211	12.1451	12.1251	12.131	12.0333	12.1509	0.021155	0.700445	0.862544	0.00182323	0.658153	0.999991	-2.3452e-05	0.975281	0.991372	ENSMUSG00000007850	heterogeneous nuclear ribonucleoprotein H1 [Source:MGI Symbol;Acc:MGI:1891925]	HNRNPH1
7.80536	7.81975	7.85504	8.05011	7.80501	8.22656	7.78583	7.86265	7.76577	7.565	-0.102036	0.102956	0.381879	3.2311e-06	0.500615	0.999991	-0.261416	0.0155182	0.19208	ENSMUSG00000007867	intraflagellar transport 43 [Source:MGI Symbol;Acc:MGI:1923661]	IFT43
9.10383	9.21183	8.71387	9.41388	9.21192	9.20179	9.28757	9.13367	9.29916	9.08107	-0.14215	0.0685493	0.328597	-1.16502e-05	0.175207	0.999991	-0.0309499	0.555346	0.79225	ENSMUSG00000007872	inhibitor of DNA binding 3 [Source:MGI Symbol;Acc:MGI:96398]	ID3
6.73273	6.83143	6.35017	6.50089	6.64809	6.74016	6.78259	6.6115	6.66032	6.58657	0.00690326	0.742845		-1.00826e-06	0.890211	0.999991	0.00391004	0.832275		ENSMUSG00000007877	titin-cap [Source:MGI Symbol;Acc:MGI:1330233]	TCAP
11.5181	11.3263	11.7719	11.202	11.5187	10.9268	11.257	11.5458	11.5149	11.764	0.132291	0.0743638	0.339675	6.86183e-07	0.910852	0.999991	0.125469	0.0726028	0.331847	ENSMUSG00000007880	AT rich interactive domain 1A (SWI-like) [Source:MGI Symbol;Acc:MGI:1935147]	ARID1A
8.79595	9.08203	9.03738	8.8707	8.6566	8.83871	8.94111	9.17764	8.99295	8.81801	0.104277	0.137599	0.427267	-7.10736e-07	0.915019	0.999991	0.114218	0.0910391	0.358447	ENSMUSG00000007888	cytokine receptor-like factor 1 [Source:MGI Symbol;Acc:MGI:1340030]	CRLF1
12.5973	12.3543	12.156	13.4683	13.2625	14.0023	12.981	12.9797	13.2108	12.8997	-1.19353	1.72142e-11	2.20805e-08	-0.542192	0.000170323	0.0506199	-0.484288	0.000596151	0.0466985	ENSMUSG00000007891	cathepsin D [Source:MGI Symbol;Acc:MGI:88562]	CTSD
12.1396	12.3113	12.0632	12.7235	12.2685	13.1476	12.411	12.3217	12.2793	12.0678	-0.454418	0.00181876	0.0779131	-3.31719e-06	0.565087	0.999991	-0.338268	0.00581116	0.139146	ENSMUSG00000007892	ribosomal protein, large, P1 [Source:MGI Symbol;Acc:MGI:1927099]	RPLP1
8.40846	8.74086	8.68319	8.5025	8.57551	8.31108	8.73184	8.47868	8.63556	8.60074	0.0753221	0.227293	0.524768	2.23213e-07	0.972705	0.999991	0.0721943	0.209432	0.511083	ENSMUSG00000007908	3-hydroxymethyl-3-methylglutaryl-Coenzyme A lyase-like 1 [Source:MGI Symbol;Acc:MGI:2446108]	HMGCLL1
9.97711	10.398	9.60725	9.9557	9.88335	10.6678	9.96641	9.7879	9.92604	9.99626	-0.0412497	0.403708	0.68004	2.47577e-06	0.585779	0.999991	-0.0726089	0.150473	0.44327	ENSMUSG00000007944	tetratricopeptide repeat domain 9B [Source:MGI Symbol;Acc:MGI:1920282]	TTC9B
11.808	12.0087	11.5717	11.7738	11.8421	11.8714	11.8701	11.7296	11.7413	11.5667	-0.0105341	0.85942	0.937701	-1.79507e-05	0.507149	0.999991	-0.0500428	0.393891	0.675722	ENSMUSG00000007950	abhydrolase domain containing 8 [Source:MGI Symbol;Acc:MGI:1918946]	ABHD8
9.7349	9.64209	9.28967	9.81375	9.37546	9.84347	9.69771	9.58978	9.71646	9.64117	-0.0485887	0.408466	0.683934	-4.17171e-06	0.503472	0.999991	-0.0108557	0.83107	0.927924	ENSMUSG00000007987	intraflagellar transport 22 [Source:MGI Symbol;Acc:MGI:1914536]	IFT22
10.5578	10.6171	10.7104	10.4463	10.4577	9.71825	10.5381	10.5942	10.4642	10.787	0.200687	0.030798	0.251686	5.01518e-07	0.864107	0.999991	0.17598	0.0326065	0.254113	ENSMUSG00000007989	frizzled class receptor 3 [Source:MGI Symbol;Acc:MGI:108476]	FZD3
6.89692	7.27986	7.10092	7.07696	6.97589	7.31748	6.96682	6.68618	7.1277	6.95368	-0.00590142	0.838255	0.929252	2.67397e-06	0.24329	0.999991	-0.0400195	0.15749	0.452052	ENSMUSG00000008028	RIKEN cDNA 1700008O03 gene [Source:MGI Symbol;Acc:MGI:1916599]	1700008O03RIK
10.5879	10.7214	10.6429	10.9065	10.7776	10.8275	10.8083	10.7592	10.7614	10.6026	-0.148504	0.0344284	0.259198	-1.20364e-05	0.318347	0.999991	-0.073021	0.207898	0.509486	ENSMUSG00000008035	Mid1 interacting protein 1 (gastrulation specific G12-like (zebrafish)) [Source:MGI Symbol;Acc:MGI:1915291]	MID1IP1
10.8227	11.0817	10.66	10.9869	10.7855	11.6268	11.0205	10.8114	10.8604	10.6068	-0.0986198	0.117613	0.401974	4.91353e-06	0.856706	0.999991	-0.124008	0.0638076	0.31442	ENSMUSG00000008036	adaptor-related protein complex 2, sigma 1 subunit [Source:MGI Symbol;Acc:MGI:2141861]	AP2S1
8.73516	9.03943	8.83973	9.19147	9.0323	9.04959	8.75709	8.91018	9.13876	8.99125	-0.130469	0.0841758	0.353508	-4.43031e-06	0.510024	0.999991	-0.0694611	0.236535	0.538604	ENSMUSG00000008090	fibroblast growth factor receptor-like 1 [Source:MGI Symbol;Acc:MGI:2150920]	FGFRL1
7.07322	7.482	7.24217	7.08405	7.19421	7.38759	7.05811	7.30519	7.09333	7.02788	0.0142774	0.698742	0.861319	3.86266e-06	0.206078	0.999991	-0.0281742	0.390867	0.672911	ENSMUSG00000008129	break repair meiotic recombinase recruitment factor 1 [Source:MGI Symbol;Acc:MGI:1921916]	BRME1
8.99547	9.37605	9.12021	9.14283	9.16161	8.98315	9.21604	9.16792	9.16272	9.00871	0.0382434	0.527105	0.766249	7.56108e-06	0.760969	0.999991	0.020144	0.710611	0.878288	ENSMUSG00000008136	four and a half LIM domains 2 [Source:MGI Symbol;Acc:MGI:1338762]	FHL2
11.7692	11.9173	11.628	11.7723	11.8028	12.3559	11.8646	11.8027	11.7289	11.6467	-0.102325	0.148994	0.441532	1.17379e-05	0.92582	0.999991	-0.108407	0.101876	0.375752	ENSMUSG00000008140	ER membrane protein complex subunit 10 [Source:MGI Symbol;Acc:MGI:1916933]	EMC10
12.4867	12.686	12.3984	12.2785	12.4593	12.6939	12.468	12.341	12.404	12.3994	0.0191116	0.730928	0.878802	6.69006e-06	0.271766	0.999991	-0.0418561	0.464655	0.728098	ENSMUSG00000008153	calsyntenin 3 [Source:MGI Symbol;Acc:MGI:2178323]	CLSTN3
8.61582	8.81388	8.40243	8.57743	8.68374	8.52582	8.67004	8.53121	8.60201	8.64234	0.0133086	0.81891	0.920093	6.33554e-06	0.909772	0.999991	0.00688787	0.895964	0.95658	ENSMUSG00000008167	F-box and WD-40 domain protein 9 [Source:MGI Symbol;Acc:MGI:1915878]	FBXW9
6.2567	6.44596	6.27213	6.3788	6.3164	6.26554	6.08303	6.38755	6.2659	6.32514	0.00150857	0.879526		3.28056e-07	0.67282		-0.00239688	0.793822		ENSMUSG00000008193	Spi-B transcription factor (Spi-1/PU.1 related) [Source:MGI Symbol;Acc:MGI:892986]	SPIB
10.4654	10.5679	10.3654	10.3404	10.4003	9.96704	10.1945	10.5532	10.4892	10.3507	0.115664	0.111354	0.393095	3.69583e-06	0.611498	0.999991	0.0714269	0.232529	0.534233	ENSMUSG00000008200	formin binding protein 4 [Source:MGI Symbol;Acc:MGI:1860513]	FNBP4
10.6479	10.5479	10.5515	10.7162	10.7042	10.7536	10.4748	10.5044	10.5991	10.7249	-0.105144	0.118926	0.403949	-5.63085e-07	0.966198	0.999991	-0.107153	0.0874687	0.351727	ENSMUSG00000008206	ceramide synthase 4 [Source:MGI Symbol;Acc:MGI:1914510]	CERS4
9.4543	9.37772	9.36527	9.39664	9.30301	9.09067	9.52586	9.44592	9.45383	9.37338	0.0857957	0.201456	0.50041	-1.35025e-05	0.592499	0.999991	0.135584	0.0574437	0.305222	ENSMUSG00000008226	secernin 3 [Source:MGI Symbol;Acc:MGI:1921866]	SCRN3
9.50682	9.46597	9.66453	9.55175	9.44311	10.0226	9.69379	9.63711	9.49808	9.62099	-0.0614725	0.313385	0.606339	-3.13671e-06	0.621942	0.999991	-0.0306923	0.558787	0.793787	ENSMUSG00000008301	phosphorylated adaptor for RNA export [Source:MGI Symbol;Acc:MGI:1891839]	PHAX
10.3206	10.218	10.4591	10.1492	10.2194	10.1088	10.295	10.4401	10.2676	10.219	0.126977	0.0752897	0.340252	3.01654e-06	0.766983	0.999991	0.102169	0.108926	0.387089	ENSMUSG00000008305	transducin-like enhancer of split 1 [Source:MGI Symbol;Acc:MGI:104636]	TLE1
7.72602	7.64094	7.762	7.5031	7.65197	7.31793	7.5689	7.69936	7.40747	7.76659	0.0898085	0.105853	0.386437	-3.72618e-06	0.453159	0.999991	0.0424889	0.328091	0.620001	ENSMUSG00000008307	RIKEN cDNA 1700109H08 gene [Source:MGI Symbol;Acc:MGI:1924286]	1700109H08RIK
8.01563	8.5405	8.19387	8.15088	8.13884	8.1505	8.30258	8.38758	8.13909	8.11065	0.0482267	0.37054	0.654362	1.24835e-06	0.806119	0.999991	0.0336927	0.477897	0.737284	ENSMUSG00000008318	RELT tumor necrosis factor receptor [Source:MGI Symbol;Acc:MGI:2443373]	RELT
8.84224	8.74349	9.00093	8.90429	8.91436	8.95359	8.96001	8.96167	8.83771	8.85531	-0.039009	0.524393	0.764673	-1.23008e-05	0.639197	0.999991	-0.0114	0.834199	0.929033	ENSMUSG00000008333	U2 small nuclear ribonucleoprotein B [Source:MGI Symbol;Acc:MGI:104805]	SNRPB2
13.3163	13.5864	13.3707	13.4602	13.3484	14.1132	13.4409	13.3748	13.4612	13.3513	-0.105825	0.151807	0.445336	4.93137e-05	0.895847	0.999991	-0.110409	0.0962924	0.367536	ENSMUSG00000008348	ubiquitin C [Source:MGI Symbol;Acc:MGI:98889]	UBC
9.50124	9.60174	9.59132	9.54911	9.46576	9.78263	9.6779	9.71492	9.64484	9.61981	-0.0232641	0.699579	0.861899	-9.07498e-06	0.295607	0.999991	0.0361009	0.523931	0.770894	ENSMUSG00000008373	pre-mRNA processing factor 31 [Source:MGI Symbol;Acc:MGI:1916238]	PRPF31
7.80043	7.9298	7.83666	7.85279	7.86343	7.9882	7.85289	7.81499	7.66886	7.72358	-0.0226929	0.670514	0.846635	-1.6331e-05	0.345595	0.999991	-0.082709	0.161149	0.456947	ENSMUSG00000008384	SERTA domain containing 1 [Source:MGI Symbol;Acc:MGI:1913438]	SERTAD1
9.82512	9.86545	9.78086	10.1778	10.0296	10.2143	9.80306	9.90829	9.93094	9.63312	-0.290089	0.00240299	0.0896354	-1.17534e-05	0.985931	0.999991	-0.301528	0.00109748	0.0629043	ENSMUSG00000008393	calcium regulated heat stable protein 1 [Source:MGI Symbol;Acc:MGI:1196368]	CARHSP1
8.30263	8.0638	8.21347	8.2375	8.11186	8.33656	8.06087	8.13864	8.3671	8.10013	-0.0153122	0.774672	0.898241	1.57409e-06	0.808291	0.999991	-0.0276819	0.583076	0.808872	ENSMUSG00000008398	ELK3, member of ETS oncogene family [Source:MGI Symbol;Acc:MGI:101762]	ELK3
9.9095	9.81681	9.95206	9.84852	9.9518	9.94869	10.0593	9.92155	9.89593	9.9761	-0.0164476	0.78107	0.901526	-9.9206e-06	0.37423	0.999991	0.0321235	0.55454	0.791788	ENSMUSG00000008429	HERPUD family member 2 [Source:MGI Symbol;Acc:MGI:1915393]	HERPUD2
9.10867	9.24271	8.93958	8.76453	9.15353	8.87673	9.10132	8.99681	9.01732	9.08344	0.0895446	0.182552	0.479862	3.24192e-06	0.642163	0.999991	0.0541029	0.337556	0.627435	ENSMUSG00000008435	retinol dehydrogenase 13 (all-trans and 9-cis) [Source:MGI Symbol;Acc:MGI:1918732]	RDH13
6.51053	6.56651	6.41172	6.59804	6.3639	6.44554	6.57965	6.51206	6.40213	6.60041	0.00403299	0.826105		-3.64024e-07	0.800782		0.00797487	0.626621		ENSMUSG00000008438	a disintegrin and metallopeptidase domain 21 [Source:MGI Symbol;Acc:MGI:1861229]	ADAM21
7.74619	7.34969	7.30702	7.7739	7.30971	7.15764	7.57858	7.5684	7.54315	7.34102	0.00802937	0.819706	0.920358	-4.3392e-07	0.88102	0.999991	0.0126954	0.695323	0.870543	ENSMUSG00000008450	nuclear transport factor 2 [Source:MGI Symbol;Acc:MGI:1915301]	NUTF2
6.36224	6.34498	6.08303	6.32965	6.84715	6.38205	6.6197	6.26186	6.37744	6.64905	-0.0190043	0.0898865		-1.18459e-06	0.164135		-0.00404121	0.682661		ENSMUSG00000008461	fucosyltransferase 1 [Source:MGI Symbol;Acc:MGI:109375]	FUT1
11.2362	11.1354	11.4343	11.2119	11.2039	11.3407	11.3698	11.3916	11.3421	11.1397	0.0109351	0.854365	0.93551	-3.79087e-06	0.691765	0.999991	0.0334162	0.553398	0.790911	ENSMUSG00000008475	actin related protein 2/3 complex, subunit 5 [Source:MGI Symbol;Acc:MGI:1915021]	ARPC5
6.27556	6.48105	6.29306	6.22296	6.4356	6.2822	6.28559	6.08303	6.28493	6.27128	0.00365936	0.743964		8.86937e-07	0.261104		-0.00717453	0.414829		ENSMUSG00000008482	ring finger protein 151 [Source:MGI Symbol;Acc:MGI:1914754]	RNF151
10.3166	10.0774	10.6208	10.0502	10.1699	10.0846	10.4187	10.2883	10.1797	10.5549	0.13042	0.0822729	0.351135	-6.6563e-07	0.921593	0.999991	0.148729	0.0506638	0.293975	ENSMUSG00000008489	ELAV like RNA binding protein 1 [Source:MGI Symbol;Acc:MGI:1100887]	ELAVL2
8.38564	8.6499	8.67857	8.32327	8.94178	8.65473	8.67753	8.6454	8.76935	9.09101	-0.0253916	0.608387	0.813986	-1.18381e-05	0.146308	0.999991	0.0422115	0.363465	0.650174	ENSMUSG00000008496	POU domain, class 2, transcription factor 2 [Source:MGI Symbol;Acc:MGI:101897]	POU2F2
7.85838	7.64249	7.43992	8.3629	8.13875	7.76138	8.03111	8.38279	8.11372	7.71184	-0.18305	0.0120682	0.185475	-8.05694e-06	0.0128526	0.999991	-0.00643459	0.853671	0.938059	ENSMUSG00000008540	microsomal glutathione S-transferase 1 [Source:MGI Symbol;Acc:MGI:1913850]	MGST1
11.5717	11.479	11.8815	11.4328	11.3911	11.4217	11.555	11.6264	11.5052	11.6231	0.17049	0.0309126	0.251863	4.12895e-05	0.466749	0.999991	0.100462	0.114402	0.395858	ENSMUSG00000008575	nuclear factor I/B [Source:MGI Symbol;Acc:MGI:103188]	NFIB
6.08303	6.08303	6.08303	6.39868	6.25769	6.35444	6.37506	6.08303	6.08303	6.33067	-0.0105989	0.0861721		-6.24538e-07	0.182966		-0.00331781	0.61921		ENSMUSG00000008601	RAB25, member RAS oncogene family [Source:MGI Symbol;Acc:MGI:1858203]	RAB25
11.1612	11.1815	11.167	11.0433	11.0339	11.0284	11.0021	11.1016	11.1075	11.102	0.115877	0.0434395	0.283451	-4.57972e-05	0.145981	0.999991	0.034159	0.483058	0.741921	ENSMUSG00000008604	ubiquilin 4 [Source:MGI Symbol;Acc:MGI:2150152]	UBQLN4
12.2538	12.0846	12.8131	12.1102	12.1679	11.7971	12.3836	12.4255	12.4224	12.6224	0.200153	0.0299796	0.250211	-1.76548e-06	0.771045	0.999991	0.287105	0.00902774	0.160495	ENSMUSG00000008658	RNA binding protein, fox-1 homolog (C. elegans) 1 [Source:MGI Symbol;Acc:MGI:1926224]	RBFOX1
10.8621	11.0281	10.4709	11.1522	11.0359	11.2164	11.0395	10.8679	10.9393	10.6035	-0.196014	0.0323502	0.255037	-3.01371e-06	0.651737	0.999991	-0.125461	0.0663274	0.318797	ENSMUSG00000008668	ribosomal protein S18 [Source:MGI Symbol;Acc:MGI:98146]	RPS18
9.43772	9.56234	9.05853	9.47096	9.67235	9.86452	9.13493	9.44351	9.63487	9.17905	-0.128388	0.0746905	0.339843	2.69418e-07	0.960965	0.999991	-0.141264	0.0506324	0.293975	ENSMUSG00000008682	ribosomal protein L10 [Source:MGI Symbol;Acc:MGI:105943]	RPL10
11.1898	11.281	10.9396	11.6217	10.9305	11.817	11.0643	11.0473	11.1136	11.1225	-0.149031	0.054623	0.305213	1.8639e-06	0.743292	0.999991	-0.240451	0.0172054	0.200872	ENSMUSG00000008683	ribosomal protein S15A [Source:MGI Symbol;Acc:MGI:2389091]	RPS15A
10.6963	10.8802	10.5611	10.7511	10.5939	10.9168	10.6448	10.6188	10.6265	10.6521	-0.0216453	0.719703	0.872843	5.46796e-06	0.426166	0.999991	-0.0706073	0.237914	0.539983	ENSMUSG00000008690	non-SMC condensin II complex, subunit H2 [Source:MGI Symbol;Acc:MGI:1289164]	NCAPH2
11.2609	11.126	11.5244	11.2708	11.2074	10.5605	11.0386	11.2234	11.3308	11.4611	0.0929075	0.152397	0.445517	1.35095e-06	0.812766	0.999991	0.0726029	0.196084	0.496399	ENSMUSG00000008730	homeodomain interacting protein kinase 1 [Source:MGI Symbol;Acc:MGI:1314873]	HIPK1
11.892	11.8179	11.9157	12.1328	12.0218	11.5501	11.7104	11.9933	11.967	11.9277	-0.0192569	0.745513	0.88387	-1.50325e-06	0.837139	0.999991	-0.00870381	0.88756	0.953354	ENSMUSG00000008734	G protein-coupled receptor, family C, group 5, member B [Source:MGI Symbol;Acc:MGI:1927596]	GPRC5B
10.9197	10.7644	11.1034	10.7188	10.784	10.3422	10.8571	10.8018	10.9138	11.119	0.191667	0.0323209	0.255037	3.97957e-07	0.957094	0.999991	0.190886	0.0255251	0.23008	ENSMUSG00000008763	mannosidase, alpha, class 1A, member 2 [Source:MGI Symbol;Acc:MGI:104676]	MAN1A2
8.12898	8.23038	8.15579	8.39696	8.43965	8.72847	8.3927	8.29962	8.12826	8.2662	-0.405937	0.00253778	0.0923595	-3.28629e-05	0.340987	0.999991	-0.208195	0.0228313	0.220746	ENSMUSG00000008822	acylphosphatase 1, erythrocyte (common) type [Source:MGI Symbol;Acc:MGI:1913454]	ACYP1
6.95868	6.7203	6.98399	6.75619	6.70169	6.76524	6.60967	6.73536	6.90776	6.64632	0.035249	0.217922	0.514838	3.00392e-06	0.173601	0.999991	-0.00100295	0.965119	0.986341	ENSMUSG00000008845	CD163 antigen [Source:MGI Symbol;Acc:MGI:2135946]	CD163
11.5749	11.5651	11.5167	11.31	11.9323	11.8052	11.5002	11.5975	11.573	11.6965	-0.0680455	0.28671	0.5827	-2.2364e-06	0.760558	0.999991	-0.0530512	0.404283	0.68364	ENSMUSG00000008855	histone deacetylase 5 [Source:MGI Symbol;Acc:MGI:1333784]	HDAC5
10.0397	10.0826	10.2812	10.1433	10.0949	10.4095	10.276	10.0611	10.1011	10.2453	-0.0437974	0.478203	0.732727	-2.71491e-06	0.742705	0.999991	-0.0230485	0.667534	0.857015	ENSMUSG00000008859	v-ral simian leukemia viral oncogene A (ras related) [Source:MGI Symbol;Acc:MGI:1927243]	RALA
10.6986	10.7335	10.6878	10.8313	10.69	11.1108	10.8798	10.7043	10.7467	10.6638	-0.109868	0.123624	0.409034	-3.50727e-06	0.688033	0.999991	-0.0763413	0.213387	0.513774	ENSMUSG00000008892	voltage-dependent anion channel 3 [Source:MGI Symbol;Acc:MGI:106922]	VDAC3
9.29468	9.46909	9.28301	9.29954	9.32564	9.71608	9.44788	9.3319	9.32934	9.24779	-0.0529283	0.403236	0.679844	1.29649e-06	0.923435	0.999991	-0.056777	0.321903	0.614215	ENSMUSG00000008958	vacuolar protein sorting 72 [Source:MGI Symbol;Acc:MGI:1202305]	VPS72
9.16394	9.10346	9.29504	9.09828	9.1695	8.96731	9.19491	9.29009	9.40208	9.43423	0.0648041	0.313316	0.606339	-1.00138e-05	0.144263	0.999991	0.221763	0.0112409	0.171428	ENSMUSG00000008976	GA repeat binding protein, alpha [Source:MGI Symbol;Acc:MGI:95610]	GABPA
8.7586	8.31967	7.72798	8.67759	8.68629	8.4842	7.83821	8.16695	8.08221	8.17231	-0.0581872	0.185801	0.484072	5.04694e-06	0.155466	0.999991	-0.543791	0.00456641	0.124367	ENSMUSG00000008999	bone morphogenetic protein 7 [Source:MGI Symbol;Acc:MGI:103302]	BMP7
11.8626	11.9924	12.0557	12.1637	11.83	12.4319	12.1362	11.9785	11.8771	11.9821	-0.0860865	0.190113	0.489632	-3.18394e-06	0.85854	0.999991	-0.0727463	0.221568	0.523075	ENSMUSG00000009013	dynein light chain LC8-type 1 [Source:MGI Symbol;Acc:MGI:1861457]	DYNLL1
8.93533	8.86873	8.96007	8.96412	8.91757	8.81207	8.99221	9.01524	8.70949	8.97872	0.012119	0.84453	0.931008	-3.63801e-06	0.932225	0.999991	0.0160487	0.768389	0.903483	ENSMUSG00000009030	phosducin-like [Source:MGI Symbol;Acc:MGI:1914716]	PDCL
10.492	10.4624	10.6076	10.2508	10.6992	10.0329	10.3457	10.5266	10.6325	10.738	0.0617654	0.308015	0.602049	-1.83048e-06	0.764972	0.999991	0.0822281	0.164929	0.460681	ENSMUSG00000009035	transmembrane protein 184b [Source:MGI Symbol;Acc:MGI:2445179]	TMEM184B
6.43789	6.5265	6.41058	6.63731	6.50165	6.71249	6.27274	6.47223	6.41902	6.36306	-0.0239436	0.198185		1.04953e-06	0.434317		-0.0355169	0.0345171		ENSMUSG00000009070	radial spoke head homolog 14 (Chlamydomonas) [Source:MGI Symbol;Acc:MGI:1918486]	RSPH14
11.3087	11.07	11.2779	11.1469	11.1754	11.0166	11.074	11.1459	11.1413	11.1984	0.074321	0.25251	0.550984	9.78073e-06	0.353482	0.999991	0.0168221	0.768147	0.903416	ENSMUSG00000009073	neurofibromin 2 [Source:MGI Symbol;Acc:MGI:97307]	NF2
12.1486	11.8562	12.4795	12.0035	12.0713	12.3218	12.2458	12.3177	12.1751	11.9774	0.016158	0.78028	0.900969	-2.66807e-08	0.995475	0.999991	0.0140329	0.761223	0.900531	ENSMUSG00000009075	calcium binding protein 7 [Source:MGI Symbol;Acc:MGI:2183437]	CABP7
8.36513	8.53583	8.36054	8.60306	8.35835	8.84539	8.56118	8.58343	8.3558	8.17475	-0.0739191	0.201855	0.500908	-1.36727e-05	0.97568	0.999991	-0.0712893	0.181967	0.480166	ENSMUSG00000009076	zinc finger, matrin type 5 [Source:MGI Symbol;Acc:MGI:1914428]	ZMAT5
12.3643	12.3495	12.4551	12.2877	12.2122	12.3629	12.261	12.3005	12.2667	12.4584	0.0717566	0.243466	0.541952	6.12617e-06	0.415893	0.999991	0.0232261	0.664847	0.855568	ENSMUSG00000009079	Ewing sarcoma breakpoint region 1 [Source:MGI Symbol;Acc:MGI:99960]	EWSR1
11.535	11.5507	11.6111	11.4754	11.61	11.5749	11.4293	11.4425	11.619	11.5352	0.0077086	0.895839	0.95543	-3.93909e-05	0.464682	0.999991	-0.0319273	0.553622	0.790987	ENSMUSG00000009090	adaptor protein complex AP-1, beta 1 subunit [Source:MGI Symbol;Acc:MGI:1096368]	AP1B1
6.86058	6.69924	6.52378	6.82076	6.80936	6.66063	6.63913	7.06915	6.92317	6.68713	-0.0114472	0.631779	0.826528	-1.95331e-06	0.291949	0.999991	0.0117265	0.585281	0.810529	ENSMUSG00000009092	Der1-like domain family, member 3 [Source:MGI Symbol;Acc:MGI:1917627]	DERL3
7.26061	7.15221	6.90819	6.88047	6.83655	7.27468	7.0584	6.94446	6.97542	7.16617	0.0235796	0.450595	0.714643	1.5335e-06	0.556129	0.999991	0.00596958	0.826421	0.926394	ENSMUSG00000009097	T-box 1 [Source:MGI Symbol;Acc:MGI:98493]	TBX1
6.31965	6.36528	6.34958	6.37834	6.32751	6.08303	6.08303	6.32675	6.33805	6.24964	0.00292247	0.777295		4.6933e-07	0.543137		-0.00286861	0.751748		ENSMUSG00000009108	G protein subunit alpha transducin 2 [Source:MGI Symbol;Acc:MGI:95779]	GNAT2
10.1621	10.0275	9.77575	9.95195	10.1274	9.60212	9.50754	9.71002	10.1669	10.0527	0.0237034	0.64848	0.835408	3.38666e-06	0.512484	0.999991	-0.00768679	0.867429	0.945108	ENSMUSG00000009112	BCL2-like 13 (apoptosis facilitator) [Source:MGI Symbol;Acc:MGI:2136959]	BCL2L13
6.33459	6.08303	6.27436	6.44791	6.31757	6.26405	6.26601	6.3372	6.38649	6.38148	-0.00944475	0.3742		-6.85391e-07	0.390835		-0.000791804	0.93731		ENSMUSG00000009114	RIKEN cDNA 2610028H24 gene [Source:MGI Symbol;Acc:MGI:1924214]	2610028H24RIK
6.81753	6.99795	6.56116	6.9053	6.85694	6.83411	6.82287	6.64042	6.75698	6.93196	-0.0104075	0.702019	0.863539	4.43732e-07	0.83736	0.999991	-0.0149756	0.538767	0.781565	ENSMUSG00000009145	DEAQ RNA-dependent ATPase [Source:MGI Symbol;Acc:MGI:2136388]	DQX1
6.42947	6.24552	6.34213	6.25108	6.31962	6.60111	6.26411	6.08303	6.34409	6.08303	-0.00547959	0.596838		7.60082e-07	0.29701		-0.0139459	0.115874		ENSMUSG00000009185	chemokine (C-C motif) ligand 8 [Source:MGI Symbol;Acc:MGI:101878]	CCL8
9.50567	9.43879	9.69969	9.30832	9.46358	9.27129	9.59438	9.50372	9.66117	9.648	0.149164	0.0550125	0.305522	-1.4792e-05	0.587914	0.999991	0.220701	0.00962446	0.163367	ENSMUSG00000009207	lunapark, ER junction formation factor [Source:MGI Symbol;Acc:MGI:1918115]	LNPK
6.39171	6.5231	6.46314	6.66946	6.54161	6.85354	6.48251	6.38168	6.34769	6.50047	-0.0386273	0.0561362		4.1727e-07	0.762441		-0.0451493	0.0181696		ENSMUSG00000009210	proline rich 29 [Source:MGI Symbol;Acc:MGI:1922823]	PRR29
6.53247	6.73996	6.56999	6.49093	6.42465	6.67709	6.66302	6.4048	6.44425	6.4921	0.0132326	0.497046		1.49212e-06	0.333697		-0.00394621	0.811699		ENSMUSG00000009214	myomaker, myoblast fusion factor [Source:MGI Symbol;Acc:MGI:1913389]	MYMK
12.1225	11.6802	12.0997	11.5011	11.7217	11.6112	12.0572	12.2968	12.0064	12.0354	0.274589	0.00741867	0.152457	-4.20375e-06	0.340407	0.999991	0.436332	0.000136429	0.0220026	ENSMUSG00000009216	family with sequence similarity 163, member B [Source:MGI Symbol;Acc:MGI:1926106]	FAM163B
6.36505	6.08303	6.08303	6.27975	6.59089	6.58044	6.08303	6.29301	6.29336	6.08303	-0.0146087	0.0991307		1.60533e-07	0.794563		-0.0159811	0.0488096		ENSMUSG00000009246	transient receptor potential cation channel, subfamily M, member 5 [Source:MGI Symbol;Acc:MGI:1861718]	TRPM5
6.68335	6.73366	6.66563	6.86457	6.4159	6.57552	6.65661	6.59927	6.74909	6.37233	0.00598608	0.766933		1.04571e-06	0.503819	0.999991	-0.00610973	0.724584		ENSMUSG00000009248	achaete-scute family bHLH transcription factor 2 [Source:MGI Symbol;Acc:MGI:96920]	ASCL2
7.78727	7.63654	7.56955	8.17757	7.76026	8.23233	7.69092	7.64643	7.77115	7.5849	-0.516203	0.0031236	0.102154	-2.17956e-07	0.959143	0.999991	-0.537352	0.00184048	0.0789672	ENSMUSG00000009281	retinoic acid receptor responder (tazarotene induced) 2 [Source:MGI Symbol;Acc:MGI:1918910]	RARRES2
10.099	10.2218	10.071	10.1968	10.1645	10.0162	9.93883	10.1758	10.2103	10.0387	0.00717847	0.964506	0.985017	3.73028e-06	0.693531	0.999991	-0.0192325	0.728115	0.88626	ENSMUSG00000009291	pituitary tumor-transforming 1 interacting protein [Source:MGI Symbol;Acc:MGI:2652132]	PTTG1IP
9.8399	9.74434	9.97263	9.55969	9.64107	9.63882	9.68058	9.54731	9.92231	10.1468	0.118403	0.0988708	0.374146	6.15673e-07	0.92561	0.999991	0.111486	0.0948889	0.365043	ENSMUSG00000009292	transient receptor potential cation channel, subfamily M, member 2 [Source:MGI Symbol;Acc:MGI:1351901]	TRPM2
10.0271	9.89434	10.0653	9.98543	9.90367	10.0501	9.94389	10.075	9.85723	9.95534	0.0102379	0.864569	0.940246	4.2669e-06	0.679795	0.999991	-0.0127107	0.817304	0.922319	ENSMUSG00000009293	ubiquitin-conjugating enzyme E2G 2 [Source:MGI Symbol;Acc:MGI:1343188]	UBE2G2
6.36945	6.08303	6.39531	6.08303	6.53221	6.54156	6.32737	6.25107	6.38472	6.24617	-0.00911695	0.376504		3.5843e-07	0.874752		-0.0104832	0.269537		ENSMUSG00000009350	myeloperoxidase [Source:MGI Symbol;Acc:MGI:97137]	MPO
6.66342	6.45662	6.63418	7.0991	6.64535	6.56107	6.49014	6.60072	6.79119	6.5317	-0.0262941	0.178619		-2.1014e-07	0.889959	0.999991	-0.0228355	0.196153		ENSMUSG00000009356	lactoperoxidase [Source:MGI Symbol;Acc:MGI:1923363]	LPO
7.554	7.50081	7.64117	7.75161	7.51248	7.32004	7.78408	7.6308	7.52245	7.80172	0.00738245	0.870037	0.943386	-4.19164e-06	0.305616	0.999991	0.0529578	0.230212	0.531823	ENSMUSG00000009376	met proto-oncogene [Source:MGI Symbol;Acc:MGI:96969]	MET
7.64419	7.11129	6.99561	7.73016	7.76135	7.44794	7.13625	7.45708	7.51587	7.16457	-0.0720225	0.0504981	0.297906	-9.0873e-07	0.808094	0.999991	-0.0621372	0.0641365	0.314764	ENSMUSG00000009378	solute carrier family 16 (monocarboxylic acid transporters), member 12 [Source:MGI Symbol;Acc:MGI:2147716]	SLC16A12
13.4916	13.6135	13.6741	13.36	13.5201	13.2539	13.6327	13.5645	13.5341	13.569	0.158512	0.0225961	0.229165	2.65105e-06	0.823661	0.999991	0.141987	0.0268002	0.234252	ENSMUSG00000009394	synapsin II [Source:MGI Symbol;Acc:MGI:103020]	SYN2
10.5582	10.5461	10.722	10.5222	10.4551	9.75372	10.5091	10.5967	10.6784	10.7371	0.146097	0.0605629	0.316338	-7.68096e-07	0.892962	0.999991	0.178183	0.0323465	0.253622	ENSMUSG00000009406	ELK1, member of ETS oncogene family [Source:MGI Symbol;Acc:MGI:101833]	ELK1
12.0654	11.8054	12.0652	11.649	11.8382	11.2086	11.3969	11.7408	11.9081	12.0725	0.184929	0.0365512	0.265324	5.91879e-06	0.301197	0.999991	0.0653568	0.229658	0.531349	ENSMUSG00000009418	neuron navigator 1 [Source:MGI Symbol;Acc:MGI:2183683]	NAV1
10.4281	10.2413	10.5553	10.3634	10.3599	9.82529	10.3012	10.3781	10.3776	10.5692	0.0908497	0.173736	0.471222	1.57924e-07	0.98198	0.999991	0.0889165	0.15239	0.446371	ENSMUSG00000009470	transportin 1 [Source:MGI Symbol;Acc:MGI:2681523]	TNPO1
6.42489	6.40875	6.45654	6.32152	6.41643	6.26972	6.40124	6.5126	6.33861	6.41948	0.0121131	0.414231		6.44901e-08	0.959163		0.0106331	0.416481		ENSMUSG00000009471	myogenic differentiation 1 [Source:MGI Symbol;Acc:MGI:97275]	MYOD1
10.1735	10.2282	10.1722	10.2302	10.0752	9.94508	10.2252	10.0631	10.1316	10.3225	0.061959	0.322738	0.615399	2.95377e-07	0.975727	0.999991	0.0646318	0.304392	0.599958	ENSMUSG00000009535	RNA (guanine-7-) methyltransferase [Source:MGI Symbol;Acc:MGI:1915147]	RNMT
6.62989	6.48315	6.64719	6.50213	6.68869	6.52494	6.48458	6.47651	6.5297	6.53434	0.0015817	0.943349		1.34646e-06	0.412999		-0.0141905	0.455476		ENSMUSG00000009545	potassium voltage-gated channel, subfamily Q, member 1 [Source:MGI Symbol;Acc:MGI:108083]	KCNQ1
10.1464	10.1992	10.073	10.3329	10.1958	10.6363	10.5387	10.3183	10.2333	10.1527	-0.153484	0.0578362	0.31111	-1.0036e-05	0.164547	0.999991	-0.0407408	0.524124	0.770908	ENSMUSG00000009549	signal recognition particle 14 [Source:MGI Symbol;Acc:MGI:107169]	SRP14
6.77908	6.94739	6.7473	6.681	6.79946	6.94659	7.01912	6.75568	6.82261	6.89597	0.00413607	0.888629	0.953117	-9.65833e-07	0.686653	0.999991	0.0145983	0.581073	0.807183	ENSMUSG00000009551	RIKEN cDNA 6330409D20 gene [Source:MGI Symbol;Acc:MGI:1917980]	6330409D20RIK
10.9703	11.0595	10.9874	10.827	10.8216	11.0354	11.0332	10.991	10.9205	10.8582	0.0745443	0.239495	0.537403	7.05691e-06	0.531692	0.999991	0.0349491	0.528315	0.774028	ENSMUSG00000009555	cyclin-dependent kinase 9 (CDC2-related kinase) [Source:MGI Symbol;Acc:MGI:1328368]	CDK9
9.15265	9.22304	9.01963	9.24456	9.25632	9.40935	9.28807	9.21583	9.09009	8.84068	-0.0876467	0.186662	0.484931	1.0722e-06	0.877144	0.999991	-0.102686	0.117498	0.399818	ENSMUSG00000009563	torsin family 2, member A [Source:MGI Symbol;Acc:MGI:1353596]	TOR2A
8.12129	8.31	8.15943	8.29792	8.2795	8.07787	8.09182	8.1592	8.16923	8.02537	-0.0110841	0.84593	0.931554	9.62391e-06	0.367978	0.999991	-0.0633931	0.265233	0.561193	ENSMUSG00000009566	folylpolyglutamyl synthetase [Source:MGI Symbol;Acc:MGI:95576]	FPGS
12.3478	12.1279	12.4831	12.0166	12.0378	11.8901	12.0406	12.3454	12.2825	12.4706	0.258522	0.00849101	0.15849	2.2862e-06	0.783869	0.999991	0.222604	0.0111193	0.170627	ENSMUSG00000009569	myocardin related transcription factor B [Source:MGI Symbol;Acc:MGI:3050795]	MRTFB
11.7387	11.6989	11.9679	11.725	11.698	11.5104	11.778	11.8824	11.986	11.9319	0.100176	0.14082	0.431922	-8.89587e-06	0.369229	0.999991	0.188998	0.0134501	0.182102	ENSMUSG00000009575	chromobox 5 [Source:MGI Symbol;Acc:MGI:109372]	CBX5
7.6246	7.37683	7.54506	7.65198	7.66794	7.92674	7.74828	7.64966	7.76577	7.92244	-0.13798	0.0485603	0.293913	-1.01022e-05	0.0233414	0.999991	0.00803401	0.85478	0.938597	ENSMUSG00000009585	apolipoprotein B mRNA editing enzyme, catalytic polypeptide 3 [Source:MGI Symbol;Acc:MGI:1933111]	APOBEC3
6.35549	6.28978	6.42055	6.35218	6.2717	6.52755	6.30777	6.08303	6.51856	6.28273	-0.00263797	0.810675		-1.4548e-07	0.946099		-0.00311407	0.751426		ENSMUSG00000009596	TATA-box binding protein associated factor 7 like [Source:MGI Symbol;Acc:MGI:1921719]	TAF7L
8.41044	8.32192	8.02913	8.19906	8.24768	8.43255	8.42704	8.44375	8.1476	8.21422	-0.0130412	0.801868	0.912268	-2.13519e-06	0.685982	0.999991	0.00674037	0.889401	0.953896	ENSMUSG00000009614	sarcosine dehydrogenase [Source:MGI Symbol;Acc:MGI:2183102]	SARDH
8.72134	8.54466	8.63813	8.73338	8.75267	8.48987	8.45469	8.57601	8.59951	8.66497	-0.0155316	0.789127	0.905808	4.13841e-06	0.564236	0.999991	-0.0486754	0.386562	0.67035	ENSMUSG00000009621	vav 2 oncogene [Source:MGI Symbol;Acc:MGI:102718]	VAV2
6.81155	6.92304	6.86462	6.69186	6.97082	6.60419	7.33356	6.92691	6.71054	7.09996	0.0170147	0.495462	0.744855	-2.00889e-06	0.246125	0.999991	0.0439571	0.059215	0.307819	ENSMUSG00000009628	testis expressed gene 15 [Source:MGI Symbol;Acc:MGI:1934816]	TEX15
10.5334	10.5438	10.5467	10.5515	10.4947	10.6738	10.7122	10.5171	10.5213	10.5012	-0.0219264	0.714918	0.870625	-3.14558e-06	0.777025	0.999991	-0.00577032	0.914839	0.964995	ENSMUSG00000009630	protein phosphatase 2 (formerly 2A), catalytic subunit, beta isoform [Source:MGI Symbol;Acc:MGI:1321161]	PPP2CB
7.49256	7.49921	7.58542	7.68012	7.51794	7.82646	7.50962	7.4915	7.48954	7.47759	-0.0840424	0.154592	0.448218	1.63133e-06	0.736882	0.999991	-0.117777	0.0632631	0.313174	ENSMUSG00000009633	G0/G1 switch gene 2 [Source:MGI Symbol;Acc:MGI:1316737]	G0S2
8.81151	9.03174	8.7601	8.93866	8.86656	9.2484	8.97305	8.83569	8.83528	8.78366	-0.0762292	0.230745	0.529025	9.36981e-07	0.888882	0.999991	-0.0927689	0.155414	0.449902	ENSMUSG00000009640	DNA methyltransferase 1-associated protein 1 [Source:MGI Symbol;Acc:MGI:1913483]	DMAP1
9.85203	9.81647	9.96629	9.72668	9.87763	9.91359	9.86577	9.91883	9.77882	9.86849	0.024653	0.68039	0.852284	2.43396e-06	0.818826	0.999991	0.01169	0.833055	0.92863	ENSMUSG00000009647	mitochondrial calcium uniporter [Source:MGI Symbol;Acc:MGI:3026965]	MCU
6.08303	6.28818	6.37162	6.08303	6.28731	6.31035	6.30708	6.08303	6.62178	6.23398	0.00201171	0.813072		-2.01951e-07	0.759845		0.00398822	0.58293		ENSMUSG00000009654	oncoprotein induced transcript 3 [Source:MGI Symbol;Acc:MGI:1201782]	OIT3
6.65646	6.63736	6.61569	6.46484	6.71423	6.74526	6.63956	6.51017	6.63089	6.62751	-0.00359612	0.877487		3.35688e-07	0.751372	0.999991	-0.0101546	0.629767		ENSMUSG00000009670	testis expressed gene 11 [Source:MGI Symbol;Acc:MGI:1933237]	TEX11
11.7289	11.686	11.6409	11.5014	11.6712	11.3708	11.5137	11.4908	11.6289	11.7354	0.108024	0.118286	0.402748	4.65991e-07	0.364094	0.999991	0.0425969	0.445882	0.714354	ENSMUSG00000009681	BCR activator of RhoGEF and GTPase [Source:MGI Symbol;Acc:MGI:88141]	BCR
8.83696	8.94513	8.25745	8.47437	8.63035	9.44754	8.34555	8.20181	8.44486	8.67207	-0.0333226	0.399901	0.676755	4.45284e-06	0.186128	0.999991	-0.113363	0.026223	0.232608	ENSMUSG00000009687	FXYD domain-containing ion transport regulator 5 [Source:MGI Symbol;Acc:MGI:1201785]	FXYD5
8.46628	8.35992	8.57592	8.52297	8.59496	8.1956	8.34242	8.53299	8.5627	8.82621	0.00653408	0.900603	0.957803	-4.08944e-06	0.431081	0.999991	0.0459922	0.357141	0.644468	ENSMUSG00000009731	potassium voltage-gated channel, Shal-related family, member 1 [Source:MGI Symbol;Acc:MGI:96671]	KCND1
9.26137	9.31572	9.52921	9.31954	9.32344	9.34989	9.3624	9.44956	9.30144	9.46572	0.0233978	0.688543	0.856591	-2.21685e-06	0.773627	0.999991	0.0406719	0.474255	0.735089	ENSMUSG00000009733	transcription factor CP2 [Source:MGI Symbol;Acc:MGI:98509]	TFCP2
6.85769	6.93124	7.14028	6.6156	7.17463	6.70539	6.89058	6.80686	6.69823	7.01172	0.0206075	0.396659	0.675189	1.65736e-06	0.419512	0.999991	0.00253391	0.908108	0.96157	ENSMUSG00000009734	POU domain, class 6, transcription factor 2 [Source:MGI Symbol;Acc:MGI:2443631]	POU6F2
11.2871	11.3057	11.3847	11.1882	11.3594	10.7515	11.031	11.3598	11.4785	11.3769	0.0832634	0.19889	0.498722	1.43753e-06	0.970181	0.999991	0.081102	0.181635	0.479522	ENSMUSG00000009739	POU domain, class 6, transcription factor 1 [Source:MGI Symbol;Acc:MGI:102935]	POU6F1
11.4002	11.4244	11.3933	11.2876	11.2742	11.1048	11.3555	11.3646	11.366	11.428	0.152303	0.0189242	0.216285	5.20985e-06	0.705157	0.999991	0.125442	0.0332601	0.255031	ENSMUSG00000009741	upstream binding protein 1 [Source:MGI Symbol;Acc:MGI:104889]	UBP1
6.91523	7.09899	6.83851	7.23479	7.1266	6.90635	6.75904	7.20955	6.93984	6.93451	-0.0308779	0.313811	0.606795	-3.79261e-07	0.875005	0.999991	-0.0262021	0.353216	0.642053	ENSMUSG00000009772	NUAK family, SNF1-like kinase, 2 [Source:MGI Symbol;Acc:MGI:1921387]	NUAK2
9.33426	9.42807	9.57766	9.34348	9.44048	9.14546	9.27209	9.13896	9.25821	9.45558	0.0715054	0.268826	0.564928	1.09867e-05	0.146067	0.999991	-0.0145984	0.788533	0.910766	ENSMUSG00000009828	ciliogenesis associated kinase 1 [Source:MGI Symbol;Acc:MGI:1934157]	CILK1
10.7226	10.7802	10.6037	10.7775	10.6338	10.8295	10.8351	10.6879	10.6076	10.5571	-0.0254555	0.671628	0.847213	2.95142e-06	0.764991	0.999991	-0.0428245	0.452024	0.718989	ENSMUSG00000009863	succinate dehydrogenase complex, subunit B, iron sulfur (Ip) [Source:MGI Symbol;Acc:MGI:1914930]	SDHB
6.77898	6.98893	6.74926	6.80551	6.80824	7.21285	6.86646	6.85155	6.66403	6.73067	-0.0224146	0.416439	0.690214	1.19143e-06	0.583688	0.999991	-0.0365338	0.155782	0.450182	ENSMUSG00000009876	cytochrome c oxidase subunit 4I2 [Source:MGI Symbol;Acc:MGI:2135755]	COX4I2
12.2643	12.3509	12.2199	12.3116	12.233	12.4745	12.4692	12.2816	12.174	12.2375	-0.0356435	0.548388	0.780906	-1.56608e-06	0.877313	0.999991	-0.026413	0.626146	0.834482	ENSMUSG00000009894	synaptosomal-associated protein, 47 [Source:MGI Symbol;Acc:MGI:1915076]	SNAP47
6.25592	6.40815	6.35116	6.25368	6.08303	6.26569	6.39708	6.33182	6.26493	6.25478	0.0115465	0.244414		2.2672e-07	0.791285		0.00828649	0.326212		ENSMUSG00000009900	wingless-type MMTV integration site family, member 3A [Source:MGI Symbol;Acc:MGI:98956]	WNT3A
9.6576	9.58184	9.67496	9.47672	9.50519	9.52947	9.66773	9.65121	9.75398	9.69294	0.112596	0.0877179	0.35975	-1.12846e-05	0.465051	0.999991	0.175013	0.0107905	0.16857	ENSMUSG00000009905	3-ketodihydrosphingosine reductase [Source:MGI Symbol;Acc:MGI:1918000]	KDSR
9.97926	9.87269	10.1745	9.82278	9.85959	9.64213	10.1053	9.94553	10.0894	9.89118	0.169615	0.0390073	0.27158	3.12325e-06	0.98344	0.999991	0.17174	0.028764	0.241412	ENSMUSG00000009907	vacuolar protein sorting 4B [Source:MGI Symbol;Acc:MGI:1100499]	VPS4B
11.0258	11.2279	10.8444	11.3943	11.0673	11.8148	11.218	11.042	11.0817	10.9223	-0.255702	0.0174758	0.209003	-1.02973e-06	0.862243	0.999991	-0.232591	0.0179226	0.204877	ENSMUSG00000009927	ribosomal protein S25 [Source:MGI Symbol;Acc:MGI:1922867]	RPS25
6.33976	6.37526	6.08303	6.26343	6.41865	6.34877	6.30718	6.43612	6.08303	6.26087	-0.00350862	0.730239		-3.0632e-08	0.970982		-0.00316355	0.735618		ENSMUSG00000009941	nuclear RNA export factor 2 [Source:MGI Symbol;Acc:MGI:1933192]	NXF2
9.97529	9.82746	9.83467	9.84534	9.82477	9.70606	9.84317	9.83293	9.86271	9.69947	0.0601365	0.339207	0.629792	8.43039e-06	0.409552	0.999991	0.0108232	0.845408	0.93398	ENSMUSG00000009995	tafazzin, phospholipid-lysophospholipid transacylase [Source:MGI Symbol;Acc:MGI:109626]	TAFAZZIN
7.62406	7.44996	7.40674	7.58276	7.43727	7.98843	7.33044	7.77266	7.54861	7.36132	-0.0484238	0.23473	0.533035	-2.58252e-07	0.895837	0.999991	-0.0416968	0.257046	0.555021	ENSMUSG00000010021	kinesin family member 19A [Source:MGI Symbol;Acc:MGI:2447024]	KIF19A
9.83231	10.0201	9.96453	10.0884	10.0354	9.81055	10.1453	9.9447	9.9929	9.8946	-0.0235345	0.6962	0.859801	-4.7374e-06	0.588054	0.999991	0.00692587	0.900957	0.958781	ENSMUSG00000010025	aldehyde dehydrogenase family 3, subfamily A2 [Source:MGI Symbol;Acc:MGI:1353452]	ALDH3A2
7.30352	7.27303	7.14512	8.14118	7.82142	8.10036	7.49975	7.46311	7.80963	7.29449	-1.51084	3.08483e-08	1.87946e-05	-8.4621e-06	0.0181784	0.999991	-0.777248	0.000366398	0.0375629	ENSMUSG00000010044	zinc finger, MYND domain containing 10 [Source:MGI Symbol;Acc:MGI:2387863]	ZMYND10
9.32696	9.17054	9.22598	9.33614	9.3788	9.427	9.34717	9.33714	9.34188	9.06517	-0.0903076	0.186566	0.484896	-9.19887e-06	0.72516	0.999991	-0.0633096	0.289522	0.586893	ENSMUSG00000010045	transmembrane protein 115 [Source:MGI Symbol;Acc:MGI:1930765]	TMEM115
8.23799	7.97627	8.3664	8.09414	8.18856	7.98902	7.87345	7.8977	8.03147	8.04834	0.0440428	0.427097	0.698107	1.91051e-05	0.0449102	0.999991	-0.0635542	0.236504	0.538604	ENSMUSG00000010047	hyaluronoglucosaminidase 2 [Source:MGI Symbol;Acc:MGI:1196334]	HYAL2
7.92641	8.18951	7.79254	7.98059	7.99786	8.0233	7.95668	7.90016	7.94502	8.06275	-0.00686259	0.897255	0.956073	-1.62831e-07	0.86791	0.999991	-0.0145892	0.761242	0.900531	ENSMUSG00000010048	interferon-related developmental regulator 2 [Source:MGI Symbol;Acc:MGI:1316708]	IFRD2
7.67812	7.45399	7.70919	8.02627	8.0012	7.81976	7.64821	7.60252	7.52621	7.836	-0.406952	0.00660711	0.144042	-1.81577e-06	0.691075	0.999991	-0.30254	0.0119139	0.174244	ENSMUSG00000010051	hyaluronoglucosaminidase 1 [Source:MGI Symbol;Acc:MGI:96298]	HYAL1
10.3854	10.4549	10.3908	10.4418	10.4911	10.7957	10.7323	10.5287	10.4266	10.3617	-0.0924727	0.17339	0.470854	-8.62067e-06	0.363361	0.999991	-0.0299914	0.585357	0.810529	ENSMUSG00000010054	tumor suppressor 2, mitochondrial calcium regulator [Source:MGI Symbol;Acc:MGI:1931086]	TUSC2
9.19316	9.2541	8.90517	9.29129	9.21908	9.62808	9.44059	9.12611	9.25882	9.23828	-0.145326	0.063204	0.320719	-4.41966e-06	0.277025	0.999991	-0.0487636	0.369608	0.65539	ENSMUSG00000010057	NPR2 like, GATOR1 complex subunit [Source:MGI Symbol;Acc:MGI:1914482]	NPRL2
10.7136	10.3197	10.0741	11.0943	10.9099	10.4303	10.3341	10.4243	10.5026	10.1599	-0.245425	0.0198915	0.218608	1.02644e-06	0.849304	0.999991	-0.346134	0.0073764	0.150223	ENSMUSG00000010064	solute carrier family 38, member 3 [Source:MGI Symbol;Acc:MGI:1923507]	SLC38A3
9.70682	9.71067	9.13924	10.3065	9.42051	9.79465	9.73926	9.60633	9.62589	9.74508	-0.100691	0.0950626	0.368295	-3.27071e-06	0.47094	0.999991	-0.0494392	0.288408	0.5855	ENSMUSG00000010066	calcium channel, voltage-dependent, alpha 2/delta subunit 2 [Source:MGI Symbol;Acc:MGI:1929813]	CACNA2D2
8.34477	8.46384	8.31085	8.4326	8.23943	8.80212	8.33088	8.41188	8.46219	8.23184	-0.0516138	0.349982	0.636929	6.17865e-07	0.90801	0.999991	-0.057704	0.265245	0.561193	ENSMUSG00000010067	Ras association (RalGDS/AF-6) domain family member 1 [Source:MGI Symbol;Acc:MGI:1928386]	RASSF1
8.35007	7.20131	7.27135	9.03901	8.71786	8.543	7.24371	8.30511	7.93859	7.27946	-0.0391133	0.0279775	0.243667	-1.63193e-07	0.907714	0.999991	-0.0385615	0.025516	0.23008	ENSMUSG00000010080	epsin 3 [Source:MGI Symbol;Acc:MGI:1919139]	EPN3
12.819	12.886	12.9134	12.8317	12.6557	12.92	12.7216	12.862	12.8548	12.6768	0.0416548	0.491637	0.743018	1.14594e-05	0.310137	0.999991	-0.0151833	0.779389	0.906244	ENSMUSG00000010086	ring finger protein 112 [Source:MGI Symbol;Acc:MGI:106611]	RNF112
11.1041	11.1053	10.9478	11.0382	11.2998	11.3292	11.2988	11.0892	11.1544	11.0914	-0.111633	0.111524	0.393095	-9.95366e-06	0.296843	0.999991	-0.0376269	0.511249	0.763357	ENSMUSG00000010095	solute carrier family 3 (activators of dibasic and neutral amino acid transport), member 2 [Source:MGI Symbol;Acc:MGI:96955]	SLC3A2
10.9236	10.9337	10.6726	11.1212	10.8565	11.4487	10.9477	10.9099	10.6739	10.5527	-0.158398	0.0557043	0.306877	2.92226e-06	0.649181	0.999991	-0.257389	0.0124433	0.176042	ENSMUSG00000010097	nuclear RNA export factor 1 [Source:MGI Symbol;Acc:MGI:1858330]	NXF1
10.1454	10.2666	10.1565	10.2226	10.1556	10.314	10.0514	10.2156	10.2651	10.2142	-0.0263827	0.659202	0.841173	3.22379e-07	0.976799	0.999991	-0.0275093	0.617194	0.829013	ENSMUSG00000010110	syntaxin 5A [Source:MGI Symbol;Acc:MGI:1928483]	STX5A
7.09615	7.54798	6.66153	6.93848	7.27117	6.63524	6.55908	6.86858	6.79915	6.55906	0.016873	0.41442	0.688698	3.92662e-06	0.0118233	0.999991	-0.0305854	0.0969072	0.368073	ENSMUSG00000010122	solute carrier family 47, member 1 [Source:MGI Symbol;Acc:MGI:1914723]	SLC47A1
7.14852	6.66883	6.70388	7.42846	7.13866	7.13341	6.66667	6.93668	6.92183	6.53283	-0.0533395	0.0415787	0.27883	1.22055e-06	0.522803	0.999991	-0.0760493	0.00480798	0.127601	ENSMUSG00000010136	primary cilia formation [Source:MGI Symbol;Acc:MGI:1923670]	PIFO
6.8798	6.80359	7.06696	6.99417	7.08284	7.16662	6.80654	7.16377	7.04963	7.17685	-0.0454654	0.175627	0.473306	-3.28989e-06	0.206929	0.999991	-0.00545742	0.84991	0.935937	ENSMUSG00000010142	tumor necrosis factor receptor superfamily, member 13b [Source:MGI Symbol;Acc:MGI:1889411]	TNFRSF13B
8.63913	8.73311	8.6877	8.65168	8.693	8.78923	8.73993	8.60628	8.54156	8.70317	-0.0149478	0.802663	0.912542	3.47649e-06	0.676203	0.999991	-0.0391669	0.492867	0.749804	ENSMUSG00000010154	spire type actin nucleation factor 2 [Source:MGI Symbol;Acc:MGI:2446256]	SPIRE2
11.0685	10.425	11.2632	10.6538	10.5832	9.96216	10.89	11.263	11.0705	11.2071	0.288469	0.0148279	0.200846	-3.49456e-06	0.454712	0.999991	0.583758	0.000804827	0.0548531	ENSMUSG00000010175	prospero homeobox 1 [Source:MGI Symbol;Acc:MGI:97772]	PROX1
10.1272	10.036	10.0724	10.0247	10.2562	9.75544	9.97281	10.1026	10.1204	10.0288	0.0249549	0.6809	0.852485	1.47924e-06	0.852329	0.999991	0.0138738	0.800104	0.915472	ENSMUSG00000010205	ribonucleoprotein, PTB-binding 1 [Source:MGI Symbol;Acc:MGI:1919016]	RAVER1
12.5994	12.4888	12.5012	12.4607	12.3416	12.0763	12.239	12.506	12.535	12.4577	0.144413	0.0584527	0.312106	7.30399e-06	0.418246	0.999991	0.0740518	0.225028	0.526775	ENSMUSG00000010277	bridge-like lipid transfer protein family member 2 [Source:MGI Symbol;Acc:MGI:1919753]	BLTP2
9.34768	9.35729	9.52633	9.50544	9.43845	9.14438	9.50682	9.55142	9.42996	9.49975	0.0207833	0.730644	0.878711	-6.63443e-06	0.41237	0.999991	0.0722961	0.234934	0.536833	ENSMUSG00000010290	expressed sequence AI597479 [Source:MGI Symbol;Acc:MGI:2138299]	AI597479
8.55314	8.25195	7.99875	8.78795	8.66667	8.67274	8.396	8.40436	8.49662	8.19638	-0.442778	0.00334709	0.104202	5.08406e-07	0.499764	0.999991	-0.269823	0.0137305	0.18396	ENSMUSG00000010307	transmembrane protein 86A [Source:MGI Symbol;Acc:MGI:1915143]	TMEM86A
6.79403	6.53736	6.49754	6.85928	6.63659	6.71958	6.57458	6.52139	6.5275	6.72949	-0.0215873	0.342519		1.6104e-06	0.775465	0.999991	-0.0272537	0.192037		ENSMUSG00000010311	opticin [Source:MGI Symbol;Acc:MGI:2151113]	OPTC
6.3538	7.02364	6.49529	6.90376	6.36449	6.39796	6.44713	6.51328	6.40164	7.03992	0.00452759	0.707983		1.78581e-07	0.850099	0.999991	0.00228765	0.831958		ENSMUSG00000010342	testis expressed gene 14 [Source:MGI Symbol;Acc:MGI:1933227]	TEX14
7.32806	7.2358	7.17994	7.56039	7.43077	7.71052	7.41119	7.37205	7.31149	7.18017	-0.472915	0.00578845	0.135732	-2.64288e-06	0.500024	0.999991	-0.174334	0.0224498	0.22036	ENSMUSG00000010358	interferon-induced protein 35 [Source:MGI Symbol;Acc:MGI:1917360]	IFI35
7.39105	7.48546	7.09606	7.70047	7.38319	7.69625	7.22522	7.46846	7.39537	7.2622	-0.0922477	0.0642104	0.322834	2.33872e-08	0.995774	0.999991	-0.0929349	0.0484224	0.290106	ENSMUSG00000010362	RAD52 motif 1 [Source:MGI Symbol;Acc:MGI:1913849]	RDM1
9.97062	10.1805	10.0185	10.3464	9.92167	10.639	10.1829	9.95726	9.9842	10.0333	-0.124307	0.0907976	0.363191	7.51022e-05	0.905335	0.999991	-0.143797	0.053943	0.299918	ENSMUSG00000010376	neural precursor cell expressed, developmentally down-regulated gene 8 [Source:MGI Symbol;Acc:MGI:97301]	NEDD8
10.1322	9.95678	10.1409	10.0431	9.99269	9.35018	10.0429	10.0126	10.1386	10.0833	0.10677	0.121695	0.407213	3.53334e-07	0.954598	0.999991	0.100243	0.110308	0.389558	ENSMUSG00000010392	golgi SNAP receptor complex member 1 [Source:MGI Symbol;Acc:MGI:1858260]	GOSR1
8.71532	8.97131	8.50883	9.16686	8.84414	9.57776	9.12488	8.98182	8.91498	8.42458	-0.189506	0.021043	0.221896	-2.90112e-06	0.46844	0.999991	-0.0912886	0.081638	0.343816	ENSMUSG00000010406	mitochondrial ribosomal protein L52 [Source:MGI Symbol;Acc:MGI:1916086]	MRPL52
10.726	10.6952	10.8894	10.6861	10.8371	10.6257	10.6303	10.717	10.6895	10.6772	0.0341595	0.570028	0.793917	5.56425e-05	0.281615	0.999991	-0.0261012	0.637015	0.839646	ENSMUSG00000010453	KAT8 regulatory NSL complex subunit 3 [Source:MGI Symbol;Acc:MGI:1918055]	KANSL3
7.79798	7.78065	7.99565	7.93914	7.98734	7.78648	7.85492	7.81999	8.00245	8.17798	-0.0202828	0.689759	0.85662	-8.49379e-06	0.334445	0.999991	0.0255044	0.587071	0.811335	ENSMUSG00000010461	EYA transcriptional coactivator and phosphatase 4 [Source:MGI Symbol;Acc:MGI:1337104]	EYA4
6.94664	6.94631	7.00176	7.25978	7.14229	7.0082	7.142	7.36565	7.03727	7.67263	-0.0436548	0.190138	0.489632	-6.50776e-06	0.0070727	0.769027	0.0414381	0.181016	0.478698	ENSMUSG00000010476	early B cell factor 3 [Source:MGI Symbol;Acc:MGI:894289]	EBF3
6.83149	6.71659	6.96269	7.17747	6.6143	6.92267	6.99227	6.54093	6.75971	6.66123	-0.0116646	0.600565	0.810775	1.06141e-06	0.522806	0.999991	-0.0244606	0.228827	0.530396	ENSMUSG00000010492	uridine-cytidine kinase 1-like 1, opposite strand [Source:MGI Symbol;Acc:MGI:3801877]	UCKL1OS
8.67491	8.49898	8.72021	8.88492	8.62237	8.40594	8.68931	8.74208	8.55086	8.4862	-0.00815725	0.879921	0.948158	6.26788e-07	0.915867	0.999991	-0.0239421	0.789641	0.911129	ENSMUSG00000010505	myelin transcription factor 1 [Source:MGI Symbol;Acc:MGI:1100535]	MYT1
9.16394	9.35188	9.20489	9.36799	9.22442	9.5284	9.30643	9.42893	9.24271	9.31093	-0.0823089	0.218266	0.514985	-2.33782e-05	0.424108	0.999991	-0.0285473	0.607535	0.822413	ENSMUSG00000010517	Fas-associated factor 1 [Source:MGI Symbol;Acc:MGI:109419]	FAF1
7.40016	7.5484	7.38644	7.81371	7.54537	7.97203	7.47876	7.5124	7.30015	7.22069	-0.26949	0.0137284	0.196205	2.14302e-06	0.577087	0.999991	-0.63955	0.00142376	0.0700979	ENSMUSG00000010529	predicted gene 266 [Source:MGI Symbol;Acc:MGI:2685112]	GM266
6.73961	6.6627	6.77192	6.89232	6.85295	6.81484	6.82993	6.59435	6.61617	6.79381	-0.0341772	0.250933	0.549575	1.88821e-06	0.937923	0.999991	-0.0361138	0.188595	0.486879	ENSMUSG00000010538	TSSK6 activating co-chaperone [Source:MGI Symbol;Acc:MGI:1924177]	TSACC
9.2519	9.36159	9.52923	9.46136	9.19218	9.46073	9.2431	9.32871	9.42662	9.33483	0.00442522	0.941839	0.974444	3.72102e-06	0.639721	0.999991	-0.0213742	0.694767	0.870443	ENSMUSG00000010554	methyltransferase like 16 [Source:MGI Symbol;Acc:MGI:1914743]	METTL16
7.38526	7.49648	7.46591	7.18578	7.58037	7.17566	7.36519	7.46815	7.04566	7.27022	0.0327006	0.398909	0.676118	3.68216e-06	0.26262	0.999991	-0.00715297	0.830217	0.92769	ENSMUSG00000010592	deleted in azoospermia-like [Source:MGI Symbol;Acc:MGI:1342328]	DAZL
6.40796	6.72223	6.28098	6.28641	6.77617	6.6086	6.60878	6.53859	6.40297	6.58532	-0.00678997	0.650921		-1.89328e-07	0.870669		-0.00415086	0.754004		ENSMUSG00000010601	apolipoprotein L 7a [Source:MGI Symbol;Acc:MGI:1923011]	APOL7A
8.38361	8.64919	8.24744	8.68175	8.59392	9.07093	8.67435	8.45463	8.47181	7.99929	-0.118641	0.0545202	0.305157	4.62112e-07	0.913376	0.999991	-0.147762	0.0303974	0.24596	ENSMUSG00000010607	phosphatidylinositol glycan anchor biosynthesis, class Y-like [Source:MGI Symbol;Acc:MGI:1913518]	PIGYL
11.5318	11.6349	11.6516	11.5105	11.6415	11.6007	11.5737	11.5714	11.5867	11.5418	0.016271	0.766002	0.893956	8.34252e-06	0.569536	0.999991	-0.0124982	0.802297	0.915845	ENSMUSG00000010608	RNA binding motif protein 25 [Source:MGI Symbol;Acc:MGI:1914289]	RBM25
8.66537	8.89686	8.58588	8.80808	8.75701	9.09425	8.62862	8.7169	8.70411	8.68353	-0.0940477	0.163952	0.45929	2.66702e-06	0.722536	0.999991	-0.132952	0.0649517	0.31594	ENSMUSG00000010609	presenilin 2 [Source:MGI Symbol;Acc:MGI:109284]	PSEN2
6.44291	6.74488	6.46488	6.24153	6.35123	6.64983	6.37979	6.7281	6.59156	6.244	0.0102125	0.439288		5.66327e-07	0.743126		0.00583955	0.614609		ENSMUSG00000010651	acetyl-Coenzyme A acyltransferase 1B [Source:MGI Symbol;Acc:MGI:3605455]	ACAA1B
8.45875	8.61065	8.14012	8.66612	8.63484	8.52021	8.47541	8.30613	8.17022	8.29793	-0.0897492	0.161458	0.456519	4.9437e-06	0.382324	0.999991	-0.233041	0.0174281	0.201613	ENSMUSG00000010660	phospholipase C, delta 1 [Source:MGI Symbol;Acc:MGI:97614]	PLCD1
11.9735	11.8918	11.911	12.1319	11.982	11.8875	11.8659	11.9079	11.9522	11.9998	-0.0540403	0.3703	0.654147	-9.61522e-07	0.936899	0.999991	-0.0495198	0.379567	0.664332	ENSMUSG00000010663	fatty acid desaturase 1 [Source:MGI Symbol;Acc:MGI:1923517]	FADS1
9.33123	9.26632	9.16739	9.15411	9.29457	8.93125	9.28124	9.3233	9.32401	9.38783	0.0740023	0.258616	0.556546	-6.59341e-06	0.483714	0.999991	0.139519	0.0564425	0.303127	ENSMUSG00000010721	limb region 1 [Source:MGI Symbol;Acc:MGI:1861746]	LMBR1
6.98474	6.81201	7.20337	6.72257	7.4896	7.00779	7.44227	6.84781	7.09183	6.9188	-0.0124165	0.586541	0.803983	-9.00378e-07	0.672948	0.999991	-0.0030779	0.877096	0.949574	ENSMUSG00000010751	tumor necrosis factor receptor superfamily, member 22 [Source:MGI Symbol;Acc:MGI:1930270]	TNFRSF22
9.60354	9.64018	9.75136	9.68485	9.5739	10.0826	9.67518	9.50114	9.78367	9.80193	-0.0565324	0.356833	0.642926	-4.86723e-06	0.826193	0.999991	-0.0417686	0.444297	0.713321	ENSMUSG00000010755	cysteinyl-tRNA synthetase [Source:MGI Symbol;Acc:MGI:1351477]	CARS
7.41283	7.20567	7.53381	7.37646	7.26516	7.55039	7.4065	7.32636	7.45921	7.27366	-0.00427364	0.918392	0.965436	7.09637e-07	0.857732	0.999991	-0.0110702	0.77251	0.904083	ENSMUSG00000010797	wingless-type MMTV integration site family, member 2 [Source:MGI Symbol;Acc:MGI:98954]	WNT2
12.2478	12.0314	12.301	11.8233	11.9402	11.5627	12.2568	12.1361	12.0746	12.3784	0.343665	0.00142088	0.068544	-1.25111e-06	0.878795	0.999991	0.381152	0.000367637	0.0375629	ENSMUSG00000010803	gamma-aminobutyric acid (GABA) A receptor, subunit alpha 1 [Source:MGI Symbol;Acc:MGI:95613]	GABRA1
7.07197	7.15421	7.1572	8.0009	7.62692	6.93741	7.20885	7.10971	7.10297	7.47429	-0.0759276	0.0184618	0.213571	-2.00214e-06	0.517813	0.999991	-0.053536	0.0601529	0.309388	ENSMUSG00000010825	glutamate receptor, ionotropic, delta 2 (Grid2) interacting protein 1 [Source:MGI Symbol;Acc:MGI:2176213]	GRID2IP
6.62919	6.48116	6.4581	6.7196	6.596	6.74162	6.4822	6.51387	6.53086	6.37907	-0.0305544	0.172146		8.44413e-07	0.595863		-0.0412318	0.0469242		ENSMUSG00000010830	KDEL (Lys-Asp-Glu-Leu) endoplasmic reticulum protein retention receptor 3 [Source:MGI Symbol;Acc:MGI:2145953]	KDELR3
7.87277	7.87039	7.92867	8.00908	7.8154	8.1708	7.70103	7.82702	8.00424	7.88572	-0.052995	0.33707	0.627849	1.56931e-06	0.762233	0.999991	-0.0731751	0.182819	0.481135	ENSMUSG00000010911	APAF1 interacting protein [Source:MGI Symbol;Acc:MGI:1926788]	APIP
9.54336	9.53208	9.66438	9.45279	9.70812	9.42723	9.95214	9.64175	9.69804	9.65424	0.022708	0.708478	0.866953	-1.11696e-05	0.150109	0.999991	0.132061	0.0659783	0.317933	ENSMUSG00000010914	pyruvate dehydrogenase complex, component X [Source:MGI Symbol;Acc:MGI:1351627]	PDHX
9.28067	9.2971	9.30002	9.28553	9.38655	9.55429	9.36372	9.29901	9.33875	9.41466	-0.0837312	0.204989	0.503872	-2.21491e-06	0.478814	0.999991	-0.0363723	0.519399	0.768395	ENSMUSG00000010936	Vac14 homolog (S. cerevisiae) [Source:MGI Symbol;Acc:MGI:2157980]	VAC14
6.08303	6.08303	6.08303	6.30081	6.08303	6.31705	6.60864	6.24061	6.2472	6.23701	-0.00878101	0.209892		-8.44316e-07	0.0569462		0.00426897	0.522859		ENSMUSG00000011008	mucolipin 2 [Source:MGI Symbol;Acc:MGI:1915529]	MCOLN2
6.60142	6.5399	6.6487	6.71926	6.64452	6.59928	6.58364	6.54678	6.59995	6.56953	-0.0144397	0.557492		3.22796e-07	0.824651	0.999991	-0.018931	0.395317		ENSMUSG00000011034	solute carrier family 5 (sodium/glucose cotransporter), member 1 [Source:MGI Symbol;Acc:MGI:107678]	SLC5A1
10.1005	10.194	10.0446	10.0439	10.0041	10.2981	10.2626	10.2252	10.1332	9.88362	-0.00258137	0.961689	0.983756	2.96986e-06	0.87933	0.999991	0.00537903	0.919757	0.966758	ENSMUSG00000011096	AKT1 substrate 1 (proline-rich) [Source:MGI Symbol;Acc:MGI:1914855]	AKT1S1
9.62866	9.61998	9.43825	9.58129	9.41009	9.79118	9.64089	9.56769	9.56927	9.44749	-0.0180375	0.763618	0.893131	6.03019e-07	0.940263	0.999991	-0.0217543	0.691848	0.869004	ENSMUSG00000011114	transforming growth factor beta regulated gene 1 [Source:MGI Symbol;Acc:MGI:1100877]	TBRG1
8.46759	8.49965	8.7941	8.74761	8.79878	9.03386	8.67116	8.45713	8.57612	8.6815	-0.207863	0.0275971	0.242574	-6.53375e-07	0.916158	0.999991	-0.203604	0.0239275	0.224096	ENSMUSG00000011148	adenylosuccinate synthetase like 1 [Source:MGI Symbol;Acc:MGI:87947]	ADSSL1
6.95518	6.99693	7.11993	7.36889	7.01673	7.47034	7.08999	7.18785	6.977	6.80311	-0.0712737	0.0576079	0.310929	5.18025e-07	0.994482	0.999991	-0.071608	0.0426289	0.276081	ENSMUSG00000011154	cilia and flagella associated protein 161 [Source:MGI Symbol;Acc:MGI:1922806]	CFAP161
9.67548	9.68937	9.67735	9.54804	9.60198	9.7524	9.68068	9.59151	9.63145	9.66671	0.0315552	0.600193	0.810775	5.23228e-06	0.634303	0.999991	0.00581724	0.933215	0.97253	ENSMUSG00000011158	BRF1, RNA polymerase III transcription initiation factor 90 kDa subunit [Source:MGI Symbol;Acc:MGI:1919558]	BRF1
6.6274	6.73034	6.69814	6.72834	7.35258	6.71627	6.74813	6.76329	6.79351	6.6875	-0.0455666	0.0629246	0.320567	-1.0074e-06	0.603729	0.999991	-0.0327816	0.137945	0.427407	ENSMUSG00000011171	vasoactive intestinal peptide receptor 2 [Source:MGI Symbol;Acc:MGI:107166]	VIPR2
10.155	10.0662	9.94707	10.3321	10.2239	10.4918	10.1275	10.1772	10.0065	10.0037	-0.251707	0.00531032	0.129992	-5.49792e-06	0.82826	0.999991	-0.232132	0.00575372	0.138375	ENSMUSG00000011179	ornithine decarboxylase, structural 1 [Source:MGI Symbol;Acc:MGI:97402]	ODC1
7.62879	7.85123	8.03444	8.10778	8.05169	8.05446	8.09323	7.94356	7.9324	8.06172	-0.14998	0.0535949	0.30328	-7.98331e-06	0.131989	0.999991	-0.0264201	0.58659	0.811078	ENSMUSG00000011254	tRNA-histidine guanylyltransferase 1-like (S. cerevisiae) [Source:MGI Symbol;Acc:MGI:1913878]	THG1L
8.78633	8.68091	8.67774	8.70578	8.68885	8.21751	8.65805	8.79253	8.7797	8.86472	0.0725555	0.235143	0.533508	-2.77222e-06	0.637862	0.999991	0.115149	0.0822869	0.344844	ENSMUSG00000011256	a disintegrin and metallopeptidase domain 19 (meltrin beta) [Source:MGI Symbol;Acc:MGI:105377]	ADAM19
9.67809	9.65519	9.56873	9.81017	9.55799	10.0807	9.51366	9.65712	9.4089	9.57041	-0.102344	0.143017	0.434462	5.15205e-06	0.44105	0.999991	-0.210714	0.0195048	0.210686	ENSMUSG00000011257	poly(A) binding protein, cytoplasmic 4 [Source:MGI Symbol;Acc:MGI:2385206]	PABPC4
6.56999	6.41081	6.3935	6.59719	6.77109	6.63114	6.58804	6.52546	6.54722	6.62585	-0.0441253	0.0544673		-1.84037e-06	0.261123		-0.0172993	0.379532		ENSMUSG00000011263	exocyst complex component 3-like 2 [Source:MGI Symbol;Acc:MGI:1921713]	EXOC3L2
6.76731	6.94547	6.61444	6.6425	6.70001	6.65866	6.71358	6.78001	6.6237	6.6918	0.0306445	0.265346		1.82516e-06	0.408	0.999991	0.00848665	0.716792		ENSMUSG00000011267	zinc finger protein 296 [Source:MGI Symbol;Acc:MGI:1926956]	ZFP296
6.75101	6.63963	6.76738	6.8194	6.77404	6.7738	6.52576	6.63566	6.65298	6.56989	-0.0183873	0.519554		1.83607e-06	0.203791	0.999991	-0.0543473	0.0500578		ENSMUSG00000011305	perilipin 5 [Source:MGI Symbol;Acc:MGI:1914218]	PLIN5
10.2159	10.2869	10.2541	10.0924	10.206	10.6822	10.3329	10.1875	10.2011	10.1345	-0.0401274	0.498419	0.746527	1.98172e-06	0.783005	0.999991	-0.0573514	0.317515	0.611441	ENSMUSG00000011306	SURP and G patch domain containing 1 [Source:MGI Symbol;Acc:MGI:1917866]	SUGP1
8.71713	8.68576	8.76506	8.85062	8.66123	8.72176	8.59051	8.73956	8.83581	8.79277	-0.0138934	0.814829	0.918267	-3.2245e-06	0.834917	0.999991	-0.00219861	0.967002	0.987227	ENSMUSG00000011382	dihydrodiol dehydrogenase (dimeric) [Source:MGI Symbol;Acc:MGI:1919005]	DHDH
8.58656	8.50771	8.67411	8.44657	8.40152	8.27085	8.42688	8.45186	8.66978	8.5414	0.174469	0.0415181	0.278537	4.86858e-06	0.503322	0.999991	0.0972017	0.13208	0.420498	ENSMUSG00000011427	zinc finger protein 790 [Source:MGI Symbol;Acc:MGI:1923431]	ZFP790
6.33129	6.5116	6.27256	6.32934	6.31125	6.26363	6.38748	6.08303	6.26746	6.25586	0.00831434	0.454518		8.82774e-07	0.303382		-0.00213662	0.814312		ENSMUSG00000011463	carboxypeptidase B1 (tissue) [Source:MGI Symbol;Acc:MGI:1923953]	CPB1
6.32917	6.24505	6.35139	6.3781	6.3159	6.34	6.08303	6.33123	6.45095	6.25426	-0.00337276	0.752088		-6.96121e-08	0.931883		-0.0024916	0.800835		ENSMUSG00000011486	solute carrier family 25, member 41 [Source:MGI Symbol;Acc:MGI:2144215]	SLC25A41
9.50707	9.64355	9.22215	9.51357	9.43318	9.37165	9.48248	9.20047	9.3688	9.52194	0.0129743	0.824217	0.922559	2.28289e-05	0.55822	0.999991	-0.0185119	0.727128	0.885757	ENSMUSG00000011589	fibronectin type 3 and SPRY domain-containing protein [Source:MGI Symbol;Acc:MGI:1934858]	FSD1
8.71823	8.61814	8.47775	9.11074	8.91668	9.3192	8.66061	8.87396	8.59607	8.65869	-0.597274	6.43312e-05	0.010375	-5.12307e-06	0.43303	0.999991	-0.461235	0.000490218	0.0428735	ENSMUSG00000011658	fuzzy planar cell polarity protein [Source:MGI Symbol;Acc:MGI:1917550]	FUZ
12.6305	12.7766	12.5957	12.4524	12.5758	12.8976	12.6048	12.6577	12.5866	12.6281	-0.00374891	0.894575	0.954778	4.16722e-06	0.65107	0.999991	-0.0223426	0.756109	0.898309	ENSMUSG00000011751	spectrin beta, non-erythrocytic 4 [Source:MGI Symbol;Acc:MGI:1890574]	SPTBN4
12.9103	13.0046	12.8748	12.9081	12.9504	12.8207	13.0412	12.9687	12.9053	12.7947	0.024363	0.680575	0.852286	-3.2943e-05	0.992096	0.999991	0.0240232	0.667098	0.856923	ENSMUSG00000011752	phosphoglycerate mutase 1 [Source:MGI Symbol;Acc:MGI:97552]	PGAM1
10.325	10.3653	10.4118	10.1798	10.1849	9.71993	10.3319	10.2139	10.3211	10.5859	0.218538	0.0226158	0.229223	-9.02571e-08	0.988579	0.999991	0.232838	0.0142462	0.185487	ENSMUSG00000011831	ecotropic viral integration site 5 [Source:MGI Symbol;Acc:MGI:104736]	EVI5
11.0119	11.1887	10.9006	11.0511	11.0882	11.266	11.0977	10.9754	11.0259	11.0159	-0.0607378	0.33511	0.626553	1.05784e-06	0.918228	0.999991	-0.067498	0.257327	0.555297	ENSMUSG00000011832	ecotropic viral integration site 5 like [Source:MGI Symbol;Acc:MGI:2442167]	EVI5L
8.98948	8.94925	8.82006	9.045	8.9835	9.29334	9.03357	8.97323	8.95044	8.64349	-0.0998104	0.143734	0.435277	8.41389e-07	0.898486	0.999991	-0.115168	0.0907172	0.357779	ENSMUSG00000011837	small nuclear RNA activating complex, polypeptide 2 [Source:MGI Symbol;Acc:MGI:1914861]	SNAPC2
13.0278	12.8323	13.209	12.6531	13.034	12.8532	12.8957	13.0303	12.9985	12.9808	0.0946046	0.161477	0.456519	4.42593e-06	0.646849	0.999991	0.0626761	0.299021	0.594715	ENSMUSG00000011877	GIT ArfGAP 1 [Source:MGI Symbol;Acc:MGI:1927140]	GIT1
9.67424	9.62251	9.62555	10.0316	9.87615	10.0291	9.71922	9.85156	9.93932	9.62025	-0.322976	0.00116961	0.0606942	-1.35347e-05	0.13351	0.999991	-0.140764	0.0490643	0.291375	ENSMUSG00000011884	glycolipid transfer protein [Source:MGI Symbol;Acc:MGI:1929253]	GLTP
9.20741	9.24436	9.43124	9.02268	9.24005	9.06268	9.19163	9.32042	9.09387	9.46124	0.1081	0.128253	0.416702	1.50357e-06	0.837289	0.999991	0.0894223	0.155915	0.450303	ENSMUSG00000011958	BCL2/adenovirus E1B interacting protein 2 [Source:MGI Symbol;Acc:MGI:109327]	BNIP2
9.91477	9.41689	10.0456	9.64618	9.40624	10.0085	9.7068	10.0501	9.85932	9.83268	0.0314343	0.545613	0.779184	-1.5522e-06	0.762783	0.999991	0.0467768	0.343684	0.632889	ENSMUSG00000011960	cyclin T1 [Source:MGI Symbol;Acc:MGI:1328363]	CCNT1
7.72287	7.7225	7.04515	7.68536	7.5805	7.74697	7.73433	7.51221	7.65193	7.69435	-0.0286772	0.441511	0.708575	2.81859e-06	0.490036	0.999991	-0.0042687	0.895195	0.956186	ENSMUSG00000012017	scavenger receptor class F, member 2 [Source:MGI Symbol;Acc:MGI:1858430]	SCARF2
10.1949	10.096	10.2293	10.0944	10.2245	9.87835	10.276	10.1077	10.1145	10.2499	0.0586602	0.357843	0.643441	-1.32457e-06	0.882393	0.999991	0.0677231	0.258304	0.556311	ENSMUSG00000012076	breast cancer metastasis-suppressor 1-like [Source:MGI Symbol;Acc:MGI:1196337]	BRMS1L
10.7234	10.4259	10.743	10.4349	10.5413	9.8888	10.3871	10.688	10.6996	10.5426	0.152561	0.0571265	0.309835	1.9961e-06	0.740508	0.999991	0.111361	0.0886962	0.352769	ENSMUSG00000012114	mediator complex subunit 15 [Source:MGI Symbol;Acc:MGI:2137379]	MED15
10.3192	10.387	10.2241	10.2804	10.3117	10.4954	10.2807	10.2949	10.3002	10.2399	-0.0349448	0.560258	0.788477	-7.08501e-06	0.690078	0.999991	-0.0586748	0.306607	0.601527	ENSMUSG00000012117	dehydrodolichyl diphosphate synthase [Source:MGI Symbol;Acc:MGI:1914672]	DHDDS
7.08177	7.43345	6.78463	7.31671	7.12124	6.9229	7.32861	6.71704	7.12954	7.28607	0.000934282	0.970907	0.987939	-5.68571e-08	0.976482	0.999991	0.00156132	0.945569	0.976573	ENSMUSG00000012123	crystallin beta-gamma domain containing 2 [Source:MGI Symbol;Acc:MGI:1334463]	CRYBG2
8.7557	8.68538	8.39502	8.9172	8.81522	8.99258	8.46924	8.7805	8.66606	8.35638	-0.17727	0.04032	0.275671	2.08587e-06	0.718108	0.999991	-0.283149	0.0106506	0.167338	ENSMUSG00000012126	UBX domain protein 11 [Source:MGI Symbol;Acc:MGI:1914836]	UBXN11
6.27939	6.26601	6.08303	6.66487	6.2169	6.38056	6.61454	6.42758	6.28994	6.25815	-0.0177643	0.0837745		-1.01805e-06	0.159888		-0.00367626	0.692363		ENSMUSG00000012187	monoacylglycerol O-acyltransferase 1 [Source:MGI Symbol;Acc:MGI:1915643]	MOGAT1
9.1711	9.13017	8.98182	8.95566	9.25067	9.00038	8.90881	8.89949	9.14444	9.41134	0.00811896	0.881621	0.949041	-2.5743e-07	0.963766	0.999991	0.0101873	0.837975	0.930679	ENSMUSG00000012296	tight junction associated protein 1 [Source:MGI Symbol;Acc:MGI:1921344]	TJAP1
6.6591	6.26547	6.22043	6.36403	6.39272	6.66109	6.08303	6.08303	6.41041	6.48299	-0.00397045	0.678096		5.12165e-07	0.443115		-0.009991	0.230087		ENSMUSG00000012350	ets homologous factor [Source:MGI Symbol;Acc:MGI:1270840]	EHF
6.50955	6.51335	6.41049	6.53507	6.64778	6.34335	6.48349	6.38866	6.53497	6.46666	-0.0078816	0.66439		1.55372e-07	0.911374		-0.00941656	0.564447		ENSMUSG00000012396	Nanog homeobox [Source:MGI Symbol;Acc:MGI:1919200]	NANOG
11.1233	11.2818	10.8643	11.25	11.1057	11.4795	11.388	11.1572	11.0219	10.9832	-0.0801142	0.217539	0.514783	-7.47061e-05	0.742988	0.999991	-0.0555769	0.322144	0.614215	ENSMUSG00000012405	ribosomal protein L15 [Source:MGI Symbol;Acc:MGI:1913730]	RPL15
9.71453	9.64006	9.7511	9.7133	9.66525	9.46401	9.6714	9.72302	9.76939	9.82869	0.0540975	0.390697	0.669754	-3.14219e-06	0.599104	0.999991	0.0901171	0.149559	0.442411	ENSMUSG00000012422	transmembrane protein 167 [Source:MGI Symbol;Acc:MGI:1913324]	TMEM167
6.79442	6.40551	6.50634	6.80552	6.82294	6.76431	6.33299	6.6861	6.59926	6.38294	-0.0258921	0.182804		8.67217e-07	0.549502	0.999991	-0.0368268	0.04334		ENSMUSG00000012428	STEAP family member 4 [Source:MGI Symbol;Acc:MGI:1923560]	STEAP4
8.07816	8.25711	8.16924	8.31082	8.25762	8.46952	8.36064	8.21556	8.15741	8.22309	-0.120683	0.0991716	0.374334	-5.34618e-06	0.471739	0.999991	-0.0590869	0.295485	0.591683	ENSMUSG00000012429	M-phase specific PLK1 intereacting protein [Source:MGI Symbol;Acc:MGI:1913558]	MPLKIP
6.80993	6.86071	6.98531	6.97761	6.95299	6.8841	6.92707	6.94683	6.65199	6.80077	-0.0148165	0.644507	0.83324	1.30901e-06	0.68334	0.999991	-0.0268096	0.366994	0.652842	ENSMUSG00000012443	kinesin family member 11 [Source:MGI Symbol;Acc:MGI:1098231]	KIF11
7.48485	7.40254	7.4389	7.64454	7.44699	7.3727	7.50366	7.2593	7.43461	7.45272	-0.0222511	0.635208	0.828248	1.06089e-06	0.807143	0.999991	-0.0325505	0.453029	0.719681	ENSMUSG00000012483	replication protein A3 [Source:MGI Symbol;Acc:MGI:1915490]	RPA3
6.39418	6.29069	6.57767	6.42819	6.3359	6.36526	6.47094	6.39814	6.42027	6.34791	0.00523775	0.711261		7.46353e-08	0.946112		0.00418143	0.747046		ENSMUSG00000012519	mixed lineage kinase domain-like [Source:MGI Symbol;Acc:MGI:1921818]	MLKL
10.6148	10.5711	10.4598	10.5648	10.5311	10.6363	10.6179	10.5723	10.6567	10.6345	-0.0197462	0.728497	0.877483	-1.24429e-05	0.336068	0.999991	0.031462	0.554388	0.791639	ENSMUSG00000012535	transportin 3 [Source:MGI Symbol;Acc:MGI:1196412]	TNPO3
9.49338	9.70206	9.46681	9.94183	9.71297	9.78223	9.55781	9.65107	9.47801	9.50607	-0.211646	0.0153663	0.203147	7.43373e-07	0.93376	0.999991	-0.231561	0.00760486	0.152934	ENSMUSG00000012609	tubulin tyrosine ligase-like family, member 5 [Source:MGI Symbol;Acc:MGI:2443657]	TTLL5
9.16889	9.09291	9.38455	9.23924	9.0423	8.72633	9.26812	9.20736	9.23192	9.43775	0.0949384	0.15193	0.445336	-3.93695e-06	0.598938	0.999991	0.163869	0.0398444	0.269056	ENSMUSG00000012640	zinc finger protein 715 [Source:MGI Symbol;Acc:MGI:1917180]	ZFP715
6.23502	6.31685	6.45164	6.67754	6.37559	6.57937	6.521	6.39565	6.50128	6.4314	-0.0298432	0.0584075		-1.39218e-06	0.218572		-0.0121182	0.41987		ENSMUSG00000012705	resistin [Source:MGI Symbol;Acc:MGI:1888506]	RETN
7.16292	7.42885	7.07323	7.26986	7.38823	7.74561	7.94391	7.15209	7.24252	7.35036	-0.0398095	0.197857	0.497744	-3.03901e-06	0.20493	0.999991	-0.00319672	0.900563	0.958648	ENSMUSG00000012819	cadherin 23 (otocadherin) [Source:MGI Symbol;Acc:MGI:1890219]	CDH23
11.0135	11.16	10.7394	11.3911	11.0689	11.8449	11.2483	11.0495	11.154	10.7608	-0.30743	0.0116059	0.18287	-2.47085e-06	0.646054	0.999991	-0.20281	0.025161	0.228926	ENSMUSG00000012848	ribosomal protein S5 [Source:MGI Symbol;Acc:MGI:1097682]	RPS5
13.4148	13.2567	13.3961	12.9838	13.3437	13.0231	13.279	13.3064	13.37	13.3954	0.163167	0.0367235	0.26548	1.83498e-06	0.854265	0.999991	0.148027	0.0404405	0.271307	ENSMUSG00000013033	adhesion G protein-coupled receptor L1 [Source:MGI Symbol;Acc:MGI:1929461]	ADGRL1
9.24596	9.08922	9.21666	9.4571	9.33217	9.29762	8.9149	9.06662	9.11137	9.46756	-0.08316	0.19748	0.497396	1.46722e-06	0.81998	0.999991	-0.104945	0.10816	0.385868	ENSMUSG00000013076	angiomotin-like 1 [Source:MGI Symbol;Acc:MGI:1922973]	AMOTL1
10.6509	10.6683	10.4468	10.3197	10.5653	10.053	10.4323	10.4115	10.498	10.5733	0.165233	0.0464695	0.289151	1.17597e-05	0.365828	0.999991	0.0752852	0.221086	0.522687	ENSMUSG00000013089	ets variant 5 [Source:MGI Symbol;Acc:MGI:1096867]	ETV5
8.7542	8.85249	8.47686	8.87232	8.71178	8.68741	8.79936	8.69623	8.64405	8.69916	-0.0269009	0.64592	0.83428	-1.44591e-05	0.959204	0.999991	-0.0233181	0.660662	0.853451	ENSMUSG00000013150	glucose-fructose oxidoreductase domain containing 2 [Source:MGI Symbol;Acc:MGI:1917825]	GFOD2
8.1148	8.31545	8.01183	8.18191	8.16637	8.34712	8.09581	8.05036	8.18078	7.93827	-0.0367694	0.514642	0.757293	4.06659e-06	0.412667	0.999991	-0.0924144	0.129632	0.416878	ENSMUSG00000013155	enkurin domain containing 1 [Source:MGI Symbol;Acc:MGI:2142593]	ENKD1
6.31735	6.5193	6.26307	6.37771	6.47805	6.54025	6.50975	6.38628	6.49442	6.37458	-0.0116098	0.446114		-6.19306e-07	0.573561		-0.00341762	0.806853		ENSMUSG00000013158	RIKEN cDNA 4933405L10 gene [Source:MGI Symbol;Acc:MGI:1918296]	4933405L10RIK
11.5758	11.7398	11.5953	11.6372	11.6242	11.8668	11.8019	11.6	11.5892	11.5586	-0.0435337	0.488367	0.740086	-1.41866e-07	0.987677	0.999991	-0.0410905	0.468353	0.730553	ENSMUSG00000013160	ATPase, H+ transporting, lysosomal V0 subunit D1 [Source:MGI Symbol;Acc:MGI:1201778]	ATP6V0D1
13.4148	13.5447	13.4364	13.2263	13.4625	12.7209	13.2676	13.3935	13.4622	13.451	0.147941	0.0629848	0.320675	3.27021e-06	0.636484	0.999991	0.10319	0.129782	0.416894	ENSMUSG00000013236	protein tyrosine phosphatase, receptor type, S [Source:MGI Symbol;Acc:MGI:97815]	PTPRS
10.6852	10.5961	10.7884	10.6713	10.8594	10.1937	10.4887	10.6361	10.6598	10.7453	0.0346337	0.560685	0.788781	2.5838e-06	0.697914	0.999991	0.0122441	0.815173	0.921893	ENSMUSG00000013275	solute carrier family 41, member 1 [Source:MGI Symbol;Acc:MGI:2444823]	SLC41A1
6.08303	6.28816	6.08303	6.08303	6.33104	6.2427	6.35114	6.23865	6.08303	6.4585	-0.0032702	0.66451		-4.78701e-07	0.370144		0.00319303	0.635683		ENSMUSG00000013353	RIKEN cDNA 4931406B18 gene [Source:MGI Symbol;Acc:MGI:1921304]	4931406B18RIK
9.75936	9.73912	9.88523	9.62191	9.86715	10.1272	9.823	9.82188	9.90188	9.9587	-0.0436086	0.472164	0.728211	-5.60938e-06	0.488086	0.999991	-0.00383866	0.940881	0.975145	ENSMUSG00000013367	IgLON family member 5 [Source:MGI Symbol;Acc:MGI:2686277]	IGLON5
11.0373	10.9687	11.0446	10.824	10.986	10.8564	10.83	10.9512	10.8668	10.7798	0.0945176	0.133977	0.422746	2.50403e-05	0.043729	0.999991	-0.02285	0.675831	0.861663	ENSMUSG00000013419	zinc finger protein 651 [Source:MGI Symbol;Acc:MGI:2670992]	ZFP651
9.85244	9.7867	9.61904	9.84724	9.65304	9.84816	9.69055	9.68148	9.69426	9.64357	-0.0172732	0.776488	0.899333	8.66581e-06	0.378253	0.999991	-0.0713837	0.235256	0.537069	ENSMUSG00000013465	negative elongation factor complex member B [Source:MGI Symbol;Acc:MGI:1931035]	NELFB
6.52017	6.57477	6.444	6.44849	6.50811	6.46592	6.59153	6.7051	6.77061	6.40968	0.00780663	0.680387		-2.52392e-06	0.302191		0.0250577	0.150519		ENSMUSG00000013483	caspase recruitment domain family, member 14 [Source:MGI Symbol;Acc:MGI:2386258]	CARD14
9.62099	9.71322	9.70243	9.66766	9.61901	9.29968	9.5984	9.53004	9.57477	9.55321	0.0884236	0.192292	0.491563	9.7929e-06	0.257758	0.999991	0.0141737	0.796382	0.913465	ENSMUSG00000013495	transmembrane protein 175 [Source:MGI Symbol;Acc:MGI:1919642]	TMEM175
11.4952	11.5277	11.6524	11.9788	11.7809	12.5095	11.409	11.7474	11.6427	11.3289	-0.450917	0.00159245	0.0725647	6.61066e-07	0.913238	0.999991	-0.493253	0.00049259	0.0428735	ENSMUSG00000013523	brain enriched myelin associated protein 1 [Source:MGI Symbol;Acc:MGI:1924210]	BCAS1
9.83235	9.92738	9.75362	9.93311	9.83641	9.92862	10.0111	9.92605	9.83933	9.83513	-0.0391314	0.518629	0.760108	-9.33395e-06	0.456966	0.999991	0.00316518	0.954583	0.981062	ENSMUSG00000013539	transport and golgi organization 2 [Source:MGI Symbol;Acc:MGI:101825]	TANGO2
8.0345	7.72325	7.12858	7.47911	7.63328	7.88473	7.65384	7.24378	7.74633	7.33871	0.00198268	0.950858	0.978583	2.361e-06	0.367351	0.999991	-0.0240736	0.403094	0.682682	ENSMUSG00000013584	aldehyde dehydrogenase family 1, subfamily A2 [Source:MGI Symbol;Acc:MGI:107928]	ALDH1A2
11.3553	11.4859	11.2949	11.395	11.3299	11.2142	11.5119	11.3004	11.2786	11.2754	0.0388861	0.515745	0.758243	3.99487e-06	0.702104	0.999991	0.0173263	0.754987	0.897713	ENSMUSG00000013593	NADH:ubiquinone oxidoreductase core subunit S2 [Source:MGI Symbol;Acc:MGI:2385112]	NDUFS2
6.25797	6.31358	6.35162	6.25519	6.41319	6.49304	6.44264	6.43537	6.49374	6.24615	-0.0107161	0.39426		-1.21036e-06	0.307307		0.00160282	0.897596		ENSMUSG00000013611	sorting nexin 31 [Source:MGI Symbol;Acc:MGI:1913946]	SNX31
9.80036	9.82491	9.6107	10.0971	9.77936	10.3773	9.91797	9.87972	9.8411	9.68031	-0.255245	0.015084	0.201569	-4.04672e-06	0.537886	0.999991	-0.153866	0.0474168	0.287295	ENSMUSG00000013622	all-trans retinoic acid induced differentiation factor [Source:MGI Symbol;Acc:MGI:1918918]	ATRAID
8.85942	8.87567	8.65197	8.56073	8.80339	8.83102	8.89586	8.60661	8.78502	8.81606	0.0336858	0.570302	0.794231	1.45512e-06	0.832045	0.999991	0.022292	0.694188	0.870213	ENSMUSG00000013629	carbamoyl-phosphate synthetase 2, aspartate transcarbamylase, and dihydroorotase [Source:MGI Symbol;Acc:MGI:1916969]	CAD
9.60619	9.63313	9.75959	9.55844	9.56892	9.72762	9.50117	9.54052	9.42094	9.37618	0.0303673	0.617996	0.818126	2.46697e-05	0.020189	0.999991	-0.12052	0.0728926	0.332032	ENSMUSG00000013646	SH3 binding domain protein 5 like [Source:MGI Symbol;Acc:MGI:1933124]	SH3BP5L
10.7579	10.6709	10.7653	10.7843	10.7066	10.6959	10.8834	10.7746	10.7003	10.7308	0.00144252	0.981343	0.992566	4.91832e-06	0.579916	0.999991	0.0309668	0.563392	0.796292	ENSMUSG00000013662	ATPase family, AAA domain containing 1 [Source:MGI Symbol;Acc:MGI:1915229]	ATAD1
11.6877	11.6032	11.66	11.5095	11.6132	11.4073	11.7062	11.6688	11.6744	11.8498	0.10425	0.121755	0.407213	-1.08961e-05	0.360725	0.999991	0.172517	0.0102467	0.165661	ENSMUSG00000013663	phosphatase and tensin homolog [Source:MGI Symbol;Acc:MGI:109583]	PTEN
13.1591	13.2691	13.2679	13.4065	13.2727	13.4469	13.3879	13.3253	13.2964	13.281	-0.107515	0.0680339	0.327718	-1.6861e-05	0.22207	0.999991	-0.0364654	0.465864	0.728865	ENSMUSG00000013698	proliferation and apoptosis adaptor protein 15A [Source:MGI Symbol;Acc:MGI:104799]	PEA15A
10.0188	10.0121	10.0121	9.98731	9.99753	10.1086	10.1095	9.99305	9.95056	9.91672	-0.0117868	0.840403	0.930088	2.92142e-06	0.799211	0.999991	-0.0261329	0.638579	0.840224	ENSMUSG00000013701	translocase of inner mitochondrial membrane 23 [Source:MGI Symbol;Acc:MGI:1858317]	TIMM23
6.88565	7.17312	6.80633	7.25914	7.15264	7.60268	7.31728	7.20871	7.32202	7.19271	-0.182335	0.00614786	0.139139	-7.12841e-06	0.0239719	0.999991	-0.0212778	0.507435	0.760757	ENSMUSG00000013707	tumor necrosis factor, alpha-induced protein 8-like 2 [Source:MGI Symbol;Acc:MGI:1917019]	TNFAIP8L2
9.36341	9.29603	9.40259	9.14859	9.20082	9.22568	9.40569	9.35703	9.31329	9.25012	0.136423	0.0583742	0.312106	-1.37177e-05	0.795642	0.999991	0.115149	0.077876	0.33801	ENSMUSG00000013736	tRNA nucleotidyl transferase, CCA-adding, 1 [Source:MGI Symbol;Acc:MGI:1917297]	TRNT1
7.02975	7.14288	6.43663	6.92514	7.13641	6.95053	6.97923	6.79941	6.98163	7.01682	-0.0110643	0.650123	0.836489	-1.74613e-07	0.927209	0.999991	-0.00872835	0.69393	0.87019	ENSMUSG00000013766	lymphocyte antigen 6 complex, locus G6E [Source:MGI Symbol;Acc:MGI:1917524]	LY6G6E
12.0572	12.159	12.0005	11.9712	12.0961	12.5067	12.1092	12.0583	12.0998	11.8925	-0.0618414	0.326219	0.618666	1.91083e-06	0.808008	0.999991	-0.0790948	0.196182	0.4964	ENSMUSG00000013787	euchromatic histone lysine N-methyltransferase 2 [Source:MGI Symbol;Acc:MGI:2148922]	EHMT2
9.06308	9.16607	8.83511	9.317	9.13217	9.63416	9.12082	9.13235	9.07177	8.86892	-0.251514	0.0175435	0.209275	1.0856e-06	0.868499	0.999991	-0.229525	0.0175735	0.202582	ENSMUSG00000013822	ELF1 homolog, elongation factor 1 [Source:MGI Symbol;Acc:MGI:1913376]	ELOF1
10.3618	10.4505	10.2415	10.285	10.3773	10.5562	10.3677	10.2176	10.3066	10.1718	-0.0311118	0.602646	0.811192	8.42127e-06	0.376296	0.999991	-0.0910367	0.148937	0.441366	ENSMUSG00000013833	mediator complex subunit 16 [Source:MGI Symbol;Acc:MGI:2158394]	MED16
9.76325	9.81995	9.19423	9.28948	9.68995	9.18285	9.4303	9.51183	9.56051	9.9163	0.0595912	0.260489	0.557713	1.40521e-06	0.987159	0.999991	0.0590517	0.235462	0.53707	ENSMUSG00000013846	ST3 beta-galactoside alpha-2,3-sialyltransferase 1 [Source:MGI Symbol;Acc:MGI:98304]	ST3GAL1
11.3214	11.4792	11.2272	11.3059	11.3384	11.8745	11.3899	11.3418	11.2525	11.1581	-0.0801862	0.231277	0.529213	-3.87523e-05	0.682812	0.999991	-0.119577	0.0913788	0.359097	ENSMUSG00000013858	transmembrane protein 259 [Source:MGI Symbol;Acc:MGI:2177957]	TMEM259
9.71404	9.71358	9.73247	9.48551	9.5885	9.61321	9.73782	9.66905	9.66097	9.78992	0.131742	0.0566554	0.308603	5.92644e-07	0.959352	0.999991	0.128745	0.0472924	0.286964	ENSMUSG00000013878	ring finger protein 170 [Source:MGI Symbol;Acc:MGI:1924983]	RNF170
13.3272	13.2427	13.5748	12.9461	13.397	12.8318	13.2283	13.3496	13.2782	13.644	0.147974	0.0647835	0.323115	1.79705e-07	0.978986	0.999991	0.147819	0.0514244	0.295013	ENSMUSG00000013921	CAP-GLY domain containing linker protein 3 [Source:MGI Symbol;Acc:MGI:1923936]	CLIP3
6.25785	6.31457	6.27141	6.32377	6.24637	6.08303	6.33826	6.38686	6.40189	6.46285	0.00338308	0.737494		-1.00705e-06	0.261116		0.0147814	0.149637		ENSMUSG00000013928	RIKEN cDNA 1700020L13 gene [Source:MGI Symbol;Acc:MGI:1922879]	1700020L13RIK
6.39201	6.08303	6.26817	6.31041	6.3751	6.56936	6.27704	6.33799	6.32835	6.36927	-0.0141295	0.219218		-2.93026e-07	0.654007		-0.00974894	0.37452		ENSMUSG00000013936	myosin, light polypeptide 2, regulatory, cardiac, slow [Source:MGI Symbol;Acc:MGI:97272]	MYL2
9.24828	9.17877	9.2721	9.32032	9.30324	9.4065	9.33867	9.24656	9.39581	9.1959	-0.0798744	0.222062	0.520033	-7.67364e-06	0.461348	0.999991	-0.0311834	0.57267	0.801417	ENSMUSG00000013973	death effector domain-containing [Source:MGI Symbol;Acc:MGI:1333874]	DEDD
6.33098	6.24613	6.08303	6.3271	6.36448	6.44073	6.39101	6.25907	6.26763	6.32563	-0.0127222	0.252081		-5.13191e-07	0.519951		-0.00635229	0.547062		ENSMUSG00000013974	mast cell expressed membrane protein 1 [Source:MGI Symbol;Acc:MGI:1916439]	MCEMP1
9.35669	9.56235	9.35716	9.37155	9.43995	9.63577	9.51825	9.51878	9.41129	9.41235	-0.0321356	0.597789	0.809671	4.6051e-06	0.712596	0.999991	-0.0105413	0.845602	0.934069	ENSMUSG00000013997	nitrilase 1 [Source:MGI Symbol;Acc:MGI:1350916]	NIT1
6.30514	6.62993	6.49744	6.30216	6.3738	6.40539	6.08303	6.49979	6.24842	6.42658	0.00927514	0.431602		7.17837e-07	0.437347		0.000705095	0.953165		ENSMUSG00000014030	paired box 5 [Source:MGI Symbol;Acc:MGI:97489]	PAX5
9.20689	8.84574	9.21473	8.79685	9.21869	8.38825	8.89972	9.30502	9.15776	8.99959	0.0698446	0.186142	0.484443	1.28459e-06	0.99821	0.999991	0.0676775	0.156957	0.451242	ENSMUSG00000014039	PR domain containing 15 [Source:MGI Symbol;Acc:MGI:1930121]	PRDM15
9.63939	9.50888	9.87799	9.60179	9.68846	9.70613	9.80267	9.73463	9.69568	9.74889	0.00873026	0.884477	0.950771	-5.70817e-06	0.51733	0.999991	0.046239	0.421889	0.697145	ENSMUSG00000014074	ring finger protein 168 [Source:MGI Symbol;Acc:MGI:1917488]	RNF168
8.06915	8.04844	8.00599	8.09514	8.04469	8.31698	8.29905	8.14247	7.93695	7.90632	-0.0480274	0.378813	0.660464	-8.14891e-07	0.745655	0.999991	-0.0295737	0.538148	0.781474	ENSMUSG00000014075	dynein light chain Tctex-type 2B [Source:MGI Symbol;Acc:MGI:1913311]	DYNLT2B
11.2859	11.2123	11.2686	11.1689	11.2756	11.1364	11.3193	11.2453	11.259	11.1962	0.0444119	0.426366	0.697396	-0.000175098	0.998212	0.999991	0.0454346	0.396719	0.6781	ENSMUSG00000014077	calcineurin-like EF hand protein 1 [Source:MGI Symbol;Acc:MGI:1927185]	CHP1
8.86429	7.05941	6.71342	9.00693	9.10815	8.70547	7.06219	8.33501	7.75908	7.01824	-0.0153538	0.183468	0.481118	4.60382e-07	0.645371	0.999991	-0.0203527	0.0598214	0.309263	ENSMUSG00000014158	transient receptor potential cation channel, subfamily V, member 4 [Source:MGI Symbol;Acc:MGI:1926945]	TRPV4
10.9137	10.7985	11.1975	10.636	10.7391	10.7016	10.7747	10.8398	10.8587	10.9156	0.227546	0.00992275	0.172912	1.17866e-05	0.209126	0.999991	0.0959216	0.133761	0.422414	ENSMUSG00000014164	kelch-like 3 [Source:MGI Symbol;Acc:MGI:2445185]	KLHL3
8.86938	8.76794	8.81529	8.91711	8.93536	8.59628	8.86785	8.82836	8.77483	8.84885	-0.005109	0.93034	0.97032	-5.10638e-06	0.89882	0.999991	0.0018918	0.972926	0.989774	ENSMUSG00000014177	trans-golgi network vesicle protein 23B [Source:MGI Symbol;Acc:MGI:1914760]	TVP23B
11.4212	11.4394	11.5085	11.5165	11.3925	11.9088	11.6063	11.5032	11.3936	11.5519	-0.084325	0.208938	0.50716	-1.39331e-05	0.631407	0.999991	-0.045296	0.387969	0.671101	ENSMUSG00000014195	DnaJ heat shock protein family (Hsp40) member C7 [Source:MGI Symbol;Acc:MGI:1928373]	DNAJC7
6.81466	6.52547	6.46362	6.4622	6.81712	6.48495	6.54275	6.3591	6.41351	6.5693	-0.00574291	0.720623		8.46029e-07	0.491348		-0.0187714	0.254057		ENSMUSG00000014198	zinc finger protein 385C [Source:MGI Symbol;Acc:MGI:3608347]	ZFP385C
10.269	10.3436	10.4984	10.3654	10.3624	10.4993	10.6258	10.3421	10.2819	10.4176	-0.0190689	0.743073	0.883308	-6.09463e-06	0.636388	0.999991	0.00692957	0.902232	0.959029	ENSMUSG00000014226	calcyclin binding protein [Source:MGI Symbol;Acc:MGI:1270839]	CACYBP
9.19284	9.08019	8.93567	9.13213	8.96953	9.37691	9.20994	9.16262	9.10408	9.09675	-0.0468649	0.43746	0.705997	-5.38641e-06	0.536656	0.999991	-0.0112246	0.833613	0.928753	ENSMUSG00000014232	clusterin associated protein 1 [Source:MGI Symbol;Acc:MGI:1924029]	CLUAP1
7.58139	7.70973	7.58204	7.59272	7.57285	7.89546	7.74752	7.63085	7.51453	7.46916	-0.0250695	0.598432	0.809756	1.27752e-06	0.773851	0.999991	-0.0378129	0.395503	0.677146	ENSMUSG00000014243	zinc finger SWIM-type containing 7 [Source:MGI Symbol;Acc:MGI:1916997]	ZSWIM7
8.01495	8.15871	8.16294	8.06249	8.13427	7.88228	7.98457	8.24022	8.04287	8.10105	0.0414375	0.46704	0.724887	1.16036e-06	0.84655	0.999991	0.0296827	0.561665	0.795129	ENSMUSG00000014245	phosphatidylinositol glycan anchor biosynthesis, class L [Source:MGI Symbol;Acc:MGI:2681271]	PIGL
9.61729	9.79616	9.40303	9.95983	9.61355	10.3971	9.5667	9.49928	9.54637	9.28953	-0.226955	0.0231146	0.230604	4.41092e-06	0.407362	0.999991	-0.499318	0.00112839	0.0636572	ENSMUSG00000014294	NADH:ubiquinone oxidoreductase subunit A2 [Source:MGI Symbol;Acc:MGI:1343103]	NDUFA2
7.89469	7.86181	7.55696	7.88385	7.47595	7.66264	7.62327	7.36807	7.42097	7.45547	0.0299489	0.508686	0.753405	9.73403e-06	0.0154123	0.999991	-0.0835977	0.0861584	0.349758	ENSMUSG00000014301	presequence translocase-asssociated motor 16 [Source:MGI Symbol;Acc:MGI:1913699]	PAM16
8.47392	8.50284	8.29872	8.4127	8.53488	8.35439	8.20834	8.26329	8.36704	8.43713	-0.00415481	0.943086	0.974789	7.87476e-06	0.280111	0.999991	-0.0672728	0.249162	0.548767	ENSMUSG00000014303	GLIS family zinc finger 2 [Source:MGI Symbol;Acc:MGI:1932535]	GLIS2
11.275	11.3274	11.0927	11.4765	11.3573	12.1301	11.5835	11.3445	11.2007	11.1151	-0.264848	0.0165586	0.207455	-2.6477e-06	0.62818	0.999991	-0.162512	0.0377761	0.264316	ENSMUSG00000014313	cytochrome c oxidase subunit 6C [Source:MGI Symbol;Acc:MGI:104614]	COX6C
8.16763	8.02908	7.94343	8.37618	8.21473	8.11652	7.8699	8.11135	8.12551	8.11338	-0.110209	0.107909	0.389085	-4.35732e-07	0.938126	0.999991	-0.104224	0.100751	0.37429	ENSMUSG00000014329	BicC family RNA binding protein 1 [Source:MGI Symbol;Acc:MGI:1933388]	BICC1
10.7708	10.8074	10.6922	10.7485	10.7588	10.7871	10.731	10.7432	10.7215	10.7087	-0.00456982	0.928162	0.969613	6.16799e-06	0.61543	0.999991	-0.0298071	0.548956	0.787574	ENSMUSG00000014349	ubiquitin-conjugating enzyme E2Z [Source:MGI Symbol;Acc:MGI:1343160]	UBE2Z
9.80639	9.67365	9.74799	9.78485	9.62656	9.52391	9.78157	9.70357	9.69058	9.79295	0.0620532	0.327764	0.620086	5.57234e-06	0.998356	0.999991	0.0612082	0.296322	0.592043	ENSMUSG00000014353	transmembrane protein 87B [Source:MGI Symbol;Acc:MGI:1919727]	TMEM87B
10.642	10.8551	10.7292	10.5287	10.6508	10.148	10.7061	10.7898	10.6788	11.0709	0.156685	0.0556781	0.306868	-3.64137e-06	0.592797	0.999991	0.262089	0.00992712	0.164784	ENSMUSG00000014355	anaphase promoting complex subunit 1 [Source:MGI Symbol;Acc:MGI:103097]	ANAPC1
9.82601	9.77702	9.92186	9.771	9.85212	9.79108	9.73771	9.85919	9.98078	9.9403	0.0236738	0.694281	0.859621	-4.69599e-06	0.645922	0.999991	0.0502334	0.379654	0.664332	ENSMUSG00000014361	MER proto-oncogene tyrosine kinase [Source:MGI Symbol;Acc:MGI:96965]	MERTK
10.2112	10.2566	10.1097	10.2307	10.2555	10.5024	10.3712	10.1507	10.1551	10.2737	-0.087523	0.196561	0.496708	-4.61871e-06	0.645191	0.999991	-0.0530793	0.357729	0.645033	ENSMUSG00000014402	tumor susceptibility gene 101 [Source:MGI Symbol;Acc:MGI:106581]	TSG101
8.80277	8.84437	8.83065	8.79432	8.90824	8.72405	8.68716	9.00666	9.00668	8.94583	0.00805146	0.892383	0.954373	-6.00294e-06	0.384671	0.999991	0.0590224	0.309876	0.603733	ENSMUSG00000014418	HPS5, biogenesis of lysosomal organelles complex 2 subunit 2 [Source:MGI Symbol;Acc:MGI:2180307]	HPS5
10.3996	10.1114	10.4087	9.94623	10.2924	10.0312	10.0886	10.2941	10.3615	10.2849	0.123734	0.0964758	0.370726	3.2645e-06	0.672987	0.999991	0.0838097	0.175676	0.472663	ENSMUSG00000014426	mitogen-activated protein kinase kinase kinase 4 [Source:MGI Symbol;Acc:MGI:1346875]	MAP3K4
8.30627	8.19217	7.78515	8.68223	8.40265	8.48907	7.79088	8.1137	8.10124	8.04759	-0.387299	0.00793074	0.155126	2.66602e-06	0.484705	0.999991	-0.649342	0.000388655	0.0386015	ENSMUSG00000014444	piezo-type mechanosensitive ion channel component 1 [Source:MGI Symbol;Acc:MGI:3603204]	PIEZO1
9.31393	9.43192	9.21114	9.51534	9.50422	9.41056	9.6074	9.48735	9.3879	9.26617	-0.0965042	0.16252	0.457079	-9.36374e-06	0.25161	0.999991	-0.018753	0.732957	0.888253	ENSMUSG00000014470	ring finger protein 166 [Source:MGI Symbol;Acc:MGI:1915968]	RNF166
10.4212	10.3706	10.7403	10.4697	10.5332	10.2579	10.4725	10.5078	10.5241	10.6869	0.0462137	0.457427	0.718377	-2.21934e-06	0.788076	0.999991	0.061124	0.287852	0.584839	ENSMUSG00000014496	ankyrin repeat domain 28 [Source:MGI Symbol;Acc:MGI:2145661]	ANKRD28
10.6803	10.5751	10.9961	10.4143	10.72	10.0683	10.438	10.6864	10.7803	11.0373	0.127468	0.0750237	0.340054	3.07694e-07	0.956018	0.999991	0.123714	0.0646453	0.315686	ENSMUSG00000014498	ankyrin repeat domain 52 [Source:MGI Symbol;Acc:MGI:2444029]	ANKRD52
6.82118	6.61728	6.8937	6.85833	6.76325	6.90412	6.84816	6.71531	6.76064	6.82053	-0.0159072	0.591294	0.806801	-1.14529e-07	0.959331	0.999991	-0.0141917	0.598819	0.816864	ENSMUSG00000014503	polycystic kidney disease 2-like 2 [Source:MGI Symbol;Acc:MGI:1858231]	PKD2L2
9.16501	9.15345	9.26095	9.3931	9.22398	9.57399	9.44238	9.32381	9.13773	9.21191	-0.1341	0.0787033	0.344721	-6.07502e-06	0.415745	0.999991	-0.0625768	0.286878	0.583619	ENSMUSG00000014504	signal recognition particle 19 [Source:MGI Symbol;Acc:MGI:1913634]	SRP19
9.76043	9.59406	9.87438	9.72412	9.7794	9.38974	9.59806	9.74145	9.67872	9.72339	0.0526904	0.399535	0.676413	3.97674e-06	0.605491	0.999991	0.020961	0.701528	0.873675	ENSMUSG00000014547	WD repeat and FYVE domain containing 2 [Source:MGI Symbol;Acc:MGI:2442811]	WDFY2
10.0992	10.0416	10.1352	10.0882	10.0316	9.49599	10.051	10.0629	10.1142	10.09	0.0947917	0.164084	0.459434	6.68519e-07	0.924366	0.999991	0.0859757	0.16391	0.459987	ENSMUSG00000014550	rabenosyn, RAB effector [Source:MGI Symbol;Acc:MGI:1925537]	RBSN
9.2418	9.53466	9.31746	9.66373	9.2294	9.84742	9.33855	9.17521	9.25168	9.2221	-0.103401	0.128239	0.416702	5.64288e-06	0.377099	0.999991	-0.265712	0.0119727	0.174351	ENSMUSG00000014551	mitochondrial ribosomal protein S25 [Source:MGI Symbol;Acc:MGI:1928140]	MRPS25
8.50658	8.63881	8.22774	8.60465	8.54364	8.71034	8.51268	8.50965	8.55374	8.38815	-0.0799631	0.210501	0.508702	-1.24652e-06	0.84339	0.999991	-0.0646606	0.256206	0.554313	ENSMUSG00000014554	deoxyguanosine kinase [Source:MGI Symbol;Acc:MGI:1351602]	DGUOK
12.6205	12.6745	13.1167	12.5873	12.7418	12.622	12.7842	12.8395	12.7259	12.851	0.0867274	0.197688	0.497574	1.38709e-06	0.868817	0.999991	0.075938	0.225578	0.527547	ENSMUSG00000014592	calmodulin binding transcription activator 1 [Source:MGI Symbol;Acc:MGI:2140230]	CAMTA1
9.46268	9.37572	9.73863	9.83998	9.72199	9.93011	9.73185	9.76311	9.77015	9.61609	-0.255304	0.00878652	0.160796	-2.24816e-05	0.0761543	0.999991	-0.0583983	0.30481	0.600349	ENSMUSG00000014599	colony stimulating factor 1 (macrophage) [Source:MGI Symbol;Acc:MGI:1339753]	CSF1
10.8103	10.8922	10.8526	10.7568	10.7301	10.7852	10.7484	10.7508	10.7219	10.7728	0.0790637	0.156463	0.450441	-6.62567e-05	0.0994468	0.999991	-0.00539549	0.891678	0.954835	ENSMUSG00000014601	striatin interacting protein 1 [Source:MGI Symbol;Acc:MGI:2443884]	STRIP1
14.5798	14.5578	14.8082	14.3578	14.6307	13.964	14.2544	14.4571	14.6374	14.9396	0.110702	0.107049	0.38744	6.36964e-07	0.744115	0.999991	0.0803484	0.162578	0.45834	ENSMUSG00000014602	kinesin family member 1A [Source:MGI Symbol;Acc:MGI:108391]	KIF1A
6.32564	6.56913	6.34793	6.49761	6.49065	6.53534	6.3416	6.47529	6.52493	6.32256	-0.00964181	0.54425		1.19897e-07	0.922864		-0.010847	0.4559		ENSMUSG00000014603	aristaless-like homeobox 3 [Source:MGI Symbol;Acc:MGI:1277097]	ALX3
10.6415	10.6709	10.5018	10.655	10.7312	10.6182	10.8643	10.6223	10.5912	10.4627	-0.0334443	0.584126	0.803149	-3.49884e-06	0.740177	0.999991	-0.0138784	0.800186	0.915472	ENSMUSG00000014606	solute carrier family 25 (mitochondrial carrier oxoglutarate carrier), member 11 [Source:MGI Symbol;Acc:MGI:1915113]	SLC25A11
6.08303	6.39721	6.08303	6.57665	6.08303	6.42917	6.2016	6.37351	6.33294	6.24196	-0.00966648	0.2288		-1.98665e-07	0.731859		-0.00823717	0.30622		ENSMUSG00000014609	cholinergic receptor, nicotinic, epsilon polypeptide [Source:MGI Symbol;Acc:MGI:87894]	CHRNE
7.80241	7.92766	7.82838	7.7545	7.81148	8.34602	7.70231	7.55145	7.7074	7.46727	-0.0398923	0.382805	0.663274	1.03741e-05	0.0693171	0.999991	-0.444863	0.00583476	0.139306	ENSMUSG00000014633	COX assembly mitochondrial protein 2 [Source:MGI Symbol;Acc:MGI:1913781]	CMC2
9.54992	9.69744	9.7857	9.64924	9.58881	9.1675	9.46577	9.62062	9.54324	9.4495	0.102414	0.144085	0.435617	6.18056e-06	0.20697	0.999991	0.0158166	0.763352	0.901165	ENSMUSG00000014668	checkpoint with forkhead and ring finger domains [Source:MGI Symbol;Acc:MGI:2444898]	CHFR
6.42865	6.08303	6.08303	6.52422	6.29326	6.51591	6.08303	6.30622	6.5646	6.08303	-0.00845942	0.301204		-2.52485e-07	0.685946		-0.00543491	0.480122		ENSMUSG00000014686	CEA cell adhesion molecule 16 [Source:MGI Symbol;Acc:MGI:2685615]	CEACAM16
6.86154	6.73059	6.87844	6.85223	6.74335	6.70006	6.6372	6.75798	6.6922	6.8073	0.0151033	0.614483	0.816499	2.42709e-06	0.345466	0.999991	-0.0106268	0.682317	0.864524	ENSMUSG00000014725	a disintegrin and metallopeptidase domain 28 [Source:MGI Symbol;Acc:MGI:105988]	ADAM28
9.86835	9.68694	9.64021	9.76876	9.8266	9.60632	9.64136	9.71395	9.8117	9.68422	-0.00172494	0.9773	0.990853	9.0516e-07	0.823232	0.999991	-0.0140221	0.79914	0.914749	ENSMUSG00000014748	testis expressed gene 261 [Source:MGI Symbol;Acc:MGI:1096575]	TEX261
10.5299	10.4357	10.5838	10.5001	10.4232	10.2777	10.4443	10.4758	10.4541	10.6645	0.0739169	0.258141	0.556237	-1.02664e-05	0.962861	0.999991	0.0688583	0.245293	0.544861	ENSMUSG00000014763	family with sequence similarity 120, member B [Source:MGI Symbol;Acc:MGI:1914794]	FAM120B
9.34149	9.47892	9.50575	9.21034	9.35243	9.01545	9.60664	9.52679	9.21357	9.37183	0.151565	0.0601473	0.315608	4.09495e-07	0.954456	0.999991	0.147863	0.0510549	0.294917	ENSMUSG00000014767	TATA box binding protein [Source:MGI Symbol;Acc:MGI:101838]	TBP
10.7739	10.7907	10.6803	10.9017	10.7175	10.9747	10.8907	10.8044	10.7798	10.7274	-0.0799088	0.210216	0.508437	-6.42536e-06	0.554543	0.999991	-0.0427389	0.454397	0.72116	ENSMUSG00000014769	proteasome (prosome, macropain) subunit, beta type 1 [Source:MGI Symbol;Acc:MGI:104884]	PSMB1
8.11118	8.15801	7.73551	8.13619	7.97583	8.15971	8.20039	7.99307	8.04746	8.02203	-0.0304099	0.561827	0.788974	-2.1338e-06	0.675464	0.999991	-0.0092236	0.841583	0.932447	ENSMUSG00000014771	programmed cell death 2 [Source:MGI Symbol;Acc:MGI:104643]	PDCD2
7.84237	7.95773	8.0091	7.64891	8.1998	7.84308	8.23098	7.60729	7.77037	7.86171	0.00568462	0.890662	0.954053	1.23472e-06	0.734349	0.999991	-0.00704781	0.847686	0.93483	ENSMUSG00000014773	delta like canonical Notch ligand 1 [Source:MGI Symbol;Acc:MGI:104659]	DLL1
9.05213	9.24782	8.99137	9.24376	9.12328	9.60969	9.20869	9.20245	9.19601	9.07631	-0.135701	0.0763119	0.341122	-1.65777e-06	0.579037	0.999991	-0.0811029	0.18018	0.478135	ENSMUSG00000014776	nucleolar protein 3 (apoptosis repressor with CARD domain) [Source:MGI Symbol;Acc:MGI:1925938]	NOL3
7.53222	7.47787	7.55711	7.697	7.77488	7.56786	7.48599	7.53266	7.51411	7.40415	-0.0998766	0.11543	0.398326	-3.68292e-06	0.707937	0.999991	-0.160215	0.0374598	0.264243	ENSMUSG00000014778	formin homology 2 domain containing 1 [Source:MGI Symbol;Acc:MGI:2679008]	FHOD1
6.91284	6.87328	7.17677	7.09857	6.98508	6.92859	7.04017	6.93836	7.32511	7.19001	-0.00628153	0.845891	0.931554	5.03994e-07	0.249209	0.999991	0.0281326	0.352102	0.640859	ENSMUSG00000014782	pleckstrin homology domain containing, family G (with RhoGef domain) member 4 [Source:MGI Symbol;Acc:MGI:2142544]	PLEKHG4
9.12162	9.04364	8.76111	8.97325	8.94339	8.78887	8.99053	8.9816	8.90874	9.09787	0.0429799	0.480361	0.733525	-7.05635e-07	0.922479	0.999991	0.0484502	0.394678	0.676503	ENSMUSG00000014786	solute carrier family 9 (sodium/hydrogen exchanger), member 5 [Source:MGI Symbol;Acc:MGI:2685542]	SLC9A5
7.43845	7.12904	6.93122	7.72047	7.50573	7.21085	6.87892	7.40905	6.87871	6.80937	-0.0422059	0.135239	0.424911	2.1842e-06	0.311059	0.999991	-0.0788399	0.00893919	0.160425	ENSMUSG00000014791	engulfment and cell motility 3 [Source:MGI Symbol;Acc:MGI:2679007]	ELMO3
7.47182	7.48767	7.46077	7.48339	7.38332	7.18216	7.39292	7.47765	7.39945	7.43529	0.055184	0.282417	0.578317	2.0959e-06	0.644774	0.999991	0.0301338	0.493151	0.749829	ENSMUSG00000014813	stanniocalcin 1 [Source:MGI Symbol;Acc:MGI:109131]	STC1
9.22586	9.32469	9.2545	9.11985	9.29979	9.38288	9.1709	9.23778	9.3764	9.48606	-0.000431906	0.993043	0.997957	-7.33414e-06	0.613898	0.999991	0.0273254	0.62071	0.830625	ENSMUSG00000014837	RIKEN cDNA 4931428F04 gene [Source:MGI Symbol;Acc:MGI:1921606]	4931428F04RIK
9.21039	9.1989	9.14133	9.78743	9.35365	10.0589	9.47459	9.38121	9.32006	9.07042	-0.571883	0.000442075	0.0360006	-1.1983e-05	0.369132	0.999991	-0.371327	0.00424958	0.120527	ENSMUSG00000014846	tubulin polymerization-promoting protein family member 3 [Source:MGI Symbol;Acc:MGI:1915221]	TPPP3
8.96334	8.97828	8.94891	9.21794	9.10685	9.27617	9.06532	9.0814	8.79727	8.86436	-0.192095	0.0279296	0.243667	1.36065e-05	0.947741	0.999991	-0.210152	0.0155177	0.19208	ENSMUSG00000014850	mutS homolog 3 [Source:MGI Symbol;Acc:MGI:109519]	MSH3
6.67787	6.76849	6.70403	6.78926	6.72053	6.85109	6.96894	6.79028	6.79463	6.63296	-0.0180334	0.526373	0.765758	-1.99229e-06	0.386436	0.999991	0.00501673	0.847655	0.93483	ENSMUSG00000014852	a disintegrin-like and metallopeptidase (reprolysin type) with thrombospondin type 1 motif, 13 [Source:MGI Symbol;Acc:MGI:2685556]	ADAMTS13
8.36481	8.45101	8.19952	8.52684	8.35534	8.67653	8.24512	8.34834	8.20794	8.08219	-0.0976896	0.143636	0.43522	1.18154e-05	0.276689	0.999991	-0.301204	0.00800885	0.154389	ENSMUSG00000014856	transmembrane protein 208 [Source:MGI Symbol;Acc:MGI:1913570]	TMEM208
9.30847	9.43605	9.45641	9.39457	9.43393	9.4791	9.47629	9.43727	9.39047	9.34886	-0.0247556	0.680998	0.852543	-0.000109429	0.872463	0.999991	-0.0149872	0.780695	0.906887	ENSMUSG00000014859	E2F transcription factor 4 [Source:MGI Symbol;Acc:MGI:103012]	E2F4
10.3596	10.2836	10.338	10.5566	10.4436	10.5148	10.4835	10.4423	10.3782	10.3306	-0.151023	0.0254335	0.238296	-1.47542e-05	0.26798	0.999991	-0.0719978	0.201182	0.501054	ENSMUSG00000014867	surfeit gene 4 [Source:MGI Symbol;Acc:MGI:98445]	SURF4
9.28508	9.41086	9.22282	9.428	9.28849	9.8914	9.5406	9.54353	9.40354	9.2574	-0.113677	0.103725	0.382745	-5.44794e-06	0.355587	0.999991	-0.0426325	0.415595	0.692658	ENSMUSG00000014873	surfeit gene 2 [Source:MGI Symbol;Acc:MGI:98444]	SURF2
9.59484	9.57662	9.75534	9.5068	9.72286	9.31037	9.89501	9.73676	9.63526	9.78374	0.0605574	0.333705	0.625321	-1.36766e-05	0.291874	0.999991	0.165186	0.0369377	0.263383	ENSMUSG00000014905	DnaJ heat shock protein family (Hsp40) member B9 [Source:MGI Symbol;Acc:MGI:1351618]	DNAJB9
8.92154	8.94066	8.99122	8.87183	9.00543	8.78885	8.93321	9.0691	8.86054	8.8579	0.0350745	0.567663	0.792526	1.34897e-06	0.846911	0.999991	0.023218	0.676577	0.861851	ENSMUSG00000014907	nuclear assembly factor 1 ribonucleoprotein [Source:MGI Symbol;Acc:MGI:2682306]	NAF1
8.28776	8.35657	8.41307	8.36236	8.30252	8.14694	8.2921	8.34284	8.46297	8.40251	0.0471902	0.440039	0.70759	1.0836e-06	0.808416	0.999991	0.0622082	0.284811	0.581499	ENSMUSG00000014932	YES proto-oncogene 1, Src family tyrosine kinase [Source:MGI Symbol;Acc:MGI:99147]	YES1
12.0975	12.2225	12.2705	12.2369	12.1238	12.1008	12.196	12.1083	12.1225	12.2143	0.028133	0.598037	0.809671	6.45098e-06	0.625332	0.999991	0.0046923	0.939561	0.974701	ENSMUSG00000014956	protein phosphatase 1 catalytic subunit beta [Source:MGI Symbol;Acc:MGI:104871]	PPP1CB
10.9943	10.9914	11.0397	10.9197	11.09	11.0703	11.1956	11.0384	10.9609	10.996	-0.013081	0.826056	0.923203	9.02229e-07	0.624798	0.999991	0.0138896	0.799109	0.914749	ENSMUSG00000014959	golgi reassembly stacking protein 2 [Source:MGI Symbol;Acc:MGI:2135962]	GORASP2
8.83543	8.96338	8.91882	8.754	8.81189	9.05447	8.92727	8.87954	8.92994	8.98359	0.0181855	0.763077	0.893044	-6.17009e-06	0.806064	0.999991	0.0316537	0.570397	0.800379	ENSMUSG00000014980	tRNA splicing endonuclease subunit 15 [Source:MGI Symbol;Acc:MGI:1913887]	TSEN15
6.40898	6.08303	6.08303	6.60431	6.24179	6.08303	6.08303	6.25464	6.33561	6.08303	-0.00456462	0.491819		1.55108e-07	0.755741		-0.00620174	0.299373		ENSMUSG00000015001	otoconin 90 [Source:MGI Symbol;Acc:MGI:1313269]	OC90
11.3825	11.455	11.4817	11.2755	11.4348	11.296	11.31	11.3555	11.4979	11.6459	0.0614615	0.336114	0.627093	-1.76387e-06	0.857578	0.999991	0.0710006	0.227315	0.529089	ENSMUSG00000015002	EFR3 homolog A [Source:MGI Symbol;Acc:MGI:1923990]	EFR3A
8.89868	8.98291	8.78674	9.074	8.75931	9.3625	8.98464	8.9227	8.87395	8.62577	-0.0740055	0.212619	0.510462	1.3199e-06	0.804082	0.999991	-0.0954542	0.114099	0.395629	ENSMUSG00000015013	trafficking protein particle complex 2L [Source:MGI Symbol;Acc:MGI:1916295]	TRAPPC2L
8.7184	8.80515	8.44078	8.65212	8.80242	8.95627	8.5801	8.68822	8.79076	8.61808	-0.0707306	0.257709	0.555873	-8.77493e-07	0.965008	0.999991	-0.066929	0.243449	0.54424	ENSMUSG00000015016	acyl-CoA synthetase family member 3 [Source:MGI Symbol;Acc:MGI:2182591]	ACSF3
9.08701	9.08078	8.93425	9.14227	9.11134	8.97303	9.05342	9.0076	9.11334	9.0501	-0.0273215	0.651476	0.837039	-2.03314e-06	0.825966	0.999991	-0.0140123	0.793339	0.912274	ENSMUSG00000015023	DEAD box helicase 19a [Source:MGI Symbol;Acc:MGI:99526]	DDX19A
8.45052	8.37547	8.28485	8.28592	8.42549	8.545	8.45073	8.5457	8.3862	8.29293	-0.0257939	0.655398	0.838856	-9.38734e-06	0.637802	0.999991	-0.000267836	0.996576	0.999127	ENSMUSG00000015027	galactosamine (N-acetyl)-6-sulfate sulfatase [Source:MGI Symbol;Acc:MGI:1355303]	GALNS
7.57823	7.41927	7.86197	7.53372	7.72151	8.20169	7.269	7.33283	7.46072	7.43224	-0.0532321	0.199517	0.498945	5.96644e-06	0.0755226	0.999991	-0.712048	0.00175534	0.0768703	ENSMUSG00000015053	GATA binding protein 2 [Source:MGI Symbol;Acc:MGI:95662]	GATA2
6.66164	6.526	6.62664	6.48891	6.6489	6.64264	6.37593	6.41409	6.66126	6.59192	0.00169138	0.936891		1.27398e-06	0.421195		-0.0130037	0.469587		ENSMUSG00000015083	complement component 8, gamma polypeptide [Source:MGI Symbol;Acc:MGI:88237]	C8G
8.396	8.5616	8.1468	8.69877	8.50097	8.21839	8.46336	8.33674	8.52361	8.415	-0.040051	0.453021	0.715938	-2.11433e-06	0.68402	0.999991	-0.0185257	0.693254	0.869607	ENSMUSG00000015085	ectonucleoside triphosphate diphosphohydrolase 2 [Source:MGI Symbol;Acc:MGI:1096863]	ENTPD2
11.3942	11.5125	11.324	11.5172	11.4094	11.8045	11.3649	11.425	11.5297	11.4491	-0.105003	0.132775	0.422375	-0.000169594	0.776158	0.999991	-0.0820175	0.186197	0.484117	ENSMUSG00000015087	RAB, member RAS oncogene family-like 6 [Source:MGI Symbol;Acc:MGI:2442633]	RABL6
13.1641	12.9724	11.064	12.3854	12.8603	13.6462	12.4399	11.7415	12.5571	11.8268	-0.0167661	0.479196	0.733026	1.738e-06	0.375697	0.999991	-0.0375231	0.100528	0.374053	ENSMUSG00000015090	prostaglandin D2 synthase (brain) [Source:MGI Symbol;Acc:MGI:99261]	PTGDS
10.7707	10.9407	10.6664	11.0011	10.9194	11.779	11.1477	10.8848	10.7953	10.7097	-0.266127	0.016837	0.207493	-1.44284e-06	0.612213	0.999991	-0.151677	0.0405133	0.271487	ENSMUSG00000015092	endothelial differentiation-related factor 1 [Source:MGI Symbol;Acc:MGI:1891227]	EDF1
6.48268	6.32041	6.61911	6.87032	6.84153	6.75461	6.34463	6.63853	6.38485	6.25572	-0.0422984	0.0201286		-6.34077e-07	0.713425	0.999991	-0.053372	0.00360846		ENSMUSG00000015093	chloride intracellular channel 3 [Source:MGI Symbol;Acc:MGI:1916704]	CLIC3
12.1074	12.2918	12.1593	12.2266	12.2052	12.5885	12.2736	12.1808	12.1974	12.0041	-0.0862805	0.195012	0.494735	1.56612e-06	0.856899	0.999991	-0.104222	0.117415	0.399726	ENSMUSG00000015094	neural proliferation, differentiation and control 1 [Source:MGI Symbol;Acc:MGI:1099802]	NPDC1
10.7347	10.9559	10.6809	10.7905	10.8292	10.8977	10.6508	10.7979	10.7925	10.6003	-0.0254699	0.677159	0.850515	-2.79312e-06	0.387569	0.999991	-0.080219	0.190164	0.488542	ENSMUSG00000015095	F-box and WD-40 domain protein 5 [Source:MGI Symbol;Acc:MGI:1354731]	FBXW5
7.57654	7.11178	7.04658	7.59337	7.66041	7.36676	7.12705	7.53038	7.41368	7.12886	-0.0594808	0.105042	0.385271	7.72505e-06	0.780296	0.999991	-0.0480023	0.146529	0.437618	ENSMUSG00000015112	solute carrier family 25 (mitochondrial carrier, adenine nucleotide translocator), member 13 [Source:MGI Symbol;Acc:MGI:1354721]	SLC25A13
10.7749	10.7496	10.8545	10.7329	10.8181	10.509	10.7804	10.7319	10.8206	10.797	0.0653493	0.299173	0.5932	1.25949e-06	0.907165	0.999991	0.0574304	0.321016	0.613981	ENSMUSG00000015120	ubiquitin-conjugating enzyme E2I [Source:MGI Symbol;Acc:MGI:107365]	UBE2I
8.59062	8.75591	8.52883	8.64849	8.77298	9.22539	8.80037	8.68487	8.60284	8.44572	-0.124662	0.0777679	0.34319	-7.51696e-08	0.949165	0.999991	-0.116822	0.0684952	0.323685	ENSMUSG00000015126	TSR3 20S rRNA accumulation [Source:MGI Symbol;Acc:MGI:1915577]	TSR3
10.1279	10.0988	10.1314	9.97015	10.0542	9.68621	10.0922	10.0527	10.0334	10.15	0.150852	0.0506201	0.297906	3.40473e-06	0.714427	0.999991	0.116574	0.0849979	0.347728	ENSMUSG00000015127	unkempt family like zinc finger [Source:MGI Symbol;Acc:MGI:1921404]	UNKL
7.58871	7.58675	7.68673	7.39165	7.57946	7.35648	7.80021	7.93626	7.90701	7.39611	0.0579542	0.209375	0.507772	-3.89924e-06	0.290596	0.999991	0.161531	0.016554	0.196239	ENSMUSG00000015133	leucine-rich repeat kinase 1 [Source:MGI Symbol;Acc:MGI:2142227]	LRRK1
6.77449	6.78198	7.00452	6.90595	6.91725	6.91797	6.80343	6.77263	6.83144	6.92752	-0.0173914	0.590455	0.806459	-8.29532e-06	0.845693	0.999991	-0.0225915	0.444288	0.713321	ENSMUSG00000015134	aldehyde dehydrogenase family 1, subfamily A3 [Source:MGI Symbol;Acc:MGI:1861722]	ALDH1A3
11.002	10.7858	11.0671	10.6851	10.7626	10.8145	10.8445	10.9061	10.9169	10.9246	0.156336	0.0323346	0.255037	7.77502e-06	0.516105	0.999991	0.102122	0.101581	0.375356	ENSMUSG00000015143	actinin, alpha 1 [Source:MGI Symbol;Acc:MGI:2137706]	ACTN1
11.2051	11.2388	11.2539	11.3568	11.3645	11.4655	11.223	11.3389	11.3179	11.1806	-0.133774	0.0366467	0.265451	-5.75091e-06	0.645395	0.999991	-0.102199	0.0760884	0.335193	ENSMUSG00000015149	sirtuin 2 [Source:MGI Symbol;Acc:MGI:1927664]	SIRT2
12.1136	12.1637	12.0074	12.0694	12.0841	11.9265	12.13	12.0662	12.1105	11.9678	0.0464199	0.432473	0.702358	4.11509e-06	0.741599	0.999991	0.0278645	0.610631	0.824537	ENSMUSG00000015165	heterogeneous nuclear ribonucleoprotein L [Source:MGI Symbol;Acc:MGI:104816]	HNRNPL
10.5014	10.412	10.4504	10.4559	10.5444	10.6907	10.4748	10.5123	10.4473	10.431	-0.0814839	0.194889	0.494601	-1.36925e-06	0.884028	0.999991	-0.0714512	0.214815	0.515719	ENSMUSG00000015176	nucleolar and coiled-body phosphoprotein 1 [Source:MGI Symbol;Acc:MGI:1918019]	NOLC1
10.2791	10.1552	10.4159	10.1871	10.1858	9.9096	10.2925	10.3633	10.3231	10.3673	0.126601	0.0832263	0.352307	-5.11412e-06	0.614012	0.999991	0.184737	0.018601	0.207876	ENSMUSG00000015189	CAS1 domain containing 1 [Source:MGI Symbol;Acc:MGI:2384865]	CASD1
7.48274	7.39963	7.41717	7.66868	7.60222	7.41312	7.32099	7.62572	7.42974	7.42507	-0.0588587	0.247159	0.545907	-9.04415e-07	0.845503	0.999991	-0.0474567	0.296151	0.591933	ENSMUSG00000015202	Cnksr family member 3 [Source:MGI Symbol;Acc:MGI:2674130]	CNKSR3
10.3696	10.0519	10.4941	10.2042	10.1508	9.55792	10.2298	10.2698	10.3983	10.4229	0.141738	0.0649916	0.323115	-5.76536e-07	0.918964	0.999991	0.163048	0.0380668	0.264777	ENSMUSG00000015214	myotubularin related protein 1 [Source:MGI Symbol;Acc:MGI:1858271]	MTMR1
8.74907	8.65935	8.319	8.62347	8.62559	8.63279	8.68951	8.58104	8.63249	8.64193	-0.0180175	0.744825	0.883607	-1.34707e-05	0.66511	0.999991	0.00459161	0.931343	0.971704	ENSMUSG00000015217	high mobility group box 3 [Source:MGI Symbol;Acc:MGI:1098219]	HMGB3
14.1741	14.0223	14.5181	14.1072	14.133	13.7137	14.1084	14.179	14.2357	14.4964	0.112656	0.115575	0.398373	-3.98597e-07	0.95176	0.999991	0.119201	0.0813789	0.343622	ENSMUSG00000015222	microtubule-associated protein 2 [Source:MGI Symbol;Acc:MGI:97175]	MAP2
8.86626	9.11058	9.08511	9.05374	8.9365	9.30822	9.15136	8.98861	9.08758	9.21312	-0.0395029	0.507882	0.752943	-4.78175e-06	0.445872	0.999991	0.00301217	0.95549	0.98163	ENSMUSG00000015224	cytochrome P450, family 2, subfamily j, polypeptide 9 [Source:MGI Symbol;Acc:MGI:1921769]	CYP2J9
9.81511	9.89699	10.0578	10.1686	10	9.49636	9.77409	9.83258	10.062	10.1775	0.00325284	0.953359	0.979927	-2.83865e-06	0.781944	0.999991	0.0169725	0.734212	0.888466	ENSMUSG00000015243	ATP-binding cassette, sub-family A (ABC1), member 1 [Source:MGI Symbol;Acc:MGI:99607]	ABCA1
7.9749	8.2091	8.14674	8.21347	8.21181	8.14421	8.19392	8.15565	8.11195	7.92684	-0.0402642	0.484437	0.736506	8.31039e-07	0.892952	0.999991	-0.0478065	0.376064	0.660854	ENSMUSG00000015247	nipsnap homolog 3B [Source:MGI Symbol;Acc:MGI:1913786]	NIPSNAP3B
7.95543	8.12867	7.94849	8.3046	8.19204	8.5283	8.04125	8.23567	8.07622	7.98399	-0.362639	0.00609484	0.139057	-3.6668e-06	0.512486	0.999991	-0.211099	0.0229861	0.221387	ENSMUSG00000015289	L antigen family, member 3 [Source:MGI Symbol;Acc:MGI:1913442]	LAGE3
10.0239	10.0564	9.87079	9.77879	9.83005	10.0431	9.89485	9.93078	9.80167	9.90089	0.0623186	0.327107	0.619728	3.37826e-05	0.273573	0.999991	-0.00267298	0.96038	0.983693	ENSMUSG00000015290	ubiquitin-like 4A [Source:MGI Symbol;Acc:MGI:95049]	UBL4A
13.3322	13.3713	13.5748	13.2823	13.3115	13.2502	13.531	13.3588	13.3714	13.52	0.102486	0.117998	0.402376	-2.28225e-06	0.842687	0.999991	0.117647	0.0615544	0.31089	ENSMUSG00000015291	guanosine diphosphate (GDP) dissociation inhibitor 1 [Source:MGI Symbol;Acc:MGI:99846]	GDI1
10.7588	10.8426	10.9359	10.9592	10.8424	10.4053	10.6648	10.7932	10.9682	11.0535	0.0341818	0.545116	0.779143	-1.42022e-06	0.832154	0.999991	0.0479281	0.39054	0.672911	ENSMUSG00000015305	SAM and SH3 domain containing 1 [Source:MGI Symbol;Acc:MGI:1917347]	SASH1
8.29466	8.57882	8.4315	8.38974	8.33803	8.30631	8.39758	8.39999	8.32524	8.04939	0.044333	0.441503	0.708575	1.90774e-05	0.2197	0.999991	-0.0203294	0.684878	0.865702	ENSMUSG00000015312	growth arrest and DNA-damage-inducible 45 beta [Source:MGI Symbol;Acc:MGI:107776]	GADD45B
6.381	6.43691	6.27721	6.37534	6.43416	6.57088	6.64665	6.38069	6.52567	6.63604	-0.0166405	0.259808		-2.10143e-06	0.058881		0.0138362	0.374906		ENSMUSG00000015314	SLAM family member 6 [Source:MGI Symbol;Acc:MGI:1353620]	SLAMF6
6.58166	6.53063	6.70786	6.61453	6.55858	6.43448	6.56422	6.59465	6.77947	6.5752	0.0131591	0.545097		-3.88108e-07	0.816917	0.999991	0.0171223	0.382998		ENSMUSG00000015316	signaling lymphocytic activation molecule family member 1 [Source:MGI Symbol;Acc:MGI:1351314]	SLAMF1
7.77742	7.77315	7.78999	7.93366	7.99816	8.01942	7.93043	7.87659	7.96327	7.61512	-0.134461	0.0678347	0.327622	-3.35475e-06	0.488658	0.999991	-0.0688459	0.210049	0.511123	ENSMUSG00000015335	zinc finger, DHHC domain containing 12 [Source:MGI Symbol;Acc:MGI:1913470]	ZDHHC12
8.25781	8.47557	8.0247	8.51562	8.38743	8.79739	8.52385	8.25815	8.46932	8.17995	-0.150294	0.0454349	0.287902	-2.8605e-06	0.49566	0.999991	-0.0778163	0.145353	0.436243	ENSMUSG00000015337	endonuclease G [Source:MGI Symbol;Acc:MGI:1261433]	ENDOG
6.68705	6.66628	6.61551	7.14059	6.93021	7.23936	7.01404	7.04437	7.06149	7.09773	-1.49022	3.00958e-05	0.00585202	-1.31275	8.62214e-05	0.0283267	-0.0162052	0.623213	0.832697	ENSMUSG00000015340	cytochrome b-245, beta polypeptide [Source:MGI Symbol;Acc:MGI:88574]	CYBB
10.3726	10.3637	10.4513	10.6226	10.3726	10.5714	10.541	10.5015	10.5158	10.2953	-0.0828526	0.209236	0.507509	8.54749e-06	0.466239	0.999991	-0.0346447	0.539996	0.78243	ENSMUSG00000015341	golgi autoantigen, golgin subfamily a, 7 [Source:MGI Symbol;Acc:MGI:1931029]	GOLGA7
9.12225	8.94342	9.19391	8.91465	8.9	8.47342	8.99599	9.31492	9.21868	9.1979	0.21695	0.0257604	0.238871	-4.35578e-06	0.466263	0.999991	0.407093	0.00189241	0.0796166	ENSMUSG00000015342	X-linked Kx blood group [Source:MGI Symbol;Acc:MGI:103569]	XK
8.43466	8.18551	8.03546	8.62628	8.56364	8.2857	8.22739	8.12178	7.8209	7.60519	-0.0722872	0.146952	0.439814	5.92199e-06	0.0925524	0.999991	-0.654508	0.00114644	0.0637127	ENSMUSG00000015354	procollagen C-endopeptidase enhancer 2 [Source:MGI Symbol;Acc:MGI:1923727]	PCOLCE2
6.63482	6.51027	6.57922	7.08753	6.76904	6.80772	6.86516	6.9124	6.91526	6.80495	-0.113505	0.00342456	0.105494	-6.17649e-06	0.00415984	0.578395	-0.00601347	0.82048	0.923894	ENSMUSG00000015355	CD48 antigen [Source:MGI Symbol;Acc:MGI:88339]	CD48
9.22759	9.25662	9.29291	9.36159	9.27016	9.35222	9.39777	9.23234	9.17542	9.27252	-0.0477375	0.443385	0.710074	7.06421e-06	0.875487	0.999991	-0.0363642	0.508178	0.760965	ENSMUSG00000015357	caseinolytic mitochondrial matrix peptidase chaperone subunit [Source:MGI Symbol;Acc:MGI:1346017]	CLPX
9.17049	9.3284	9.22958	9.35176	9.37954	9.56786	9.30706	9.40461	9.28198	9.16943	-0.141678	0.0647417	0.323115	-4.15045e-06	0.620263	0.999991	-0.0947453	0.140309	0.430469	ENSMUSG00000015363	TraB domain containing [Source:MGI Symbol;Acc:MGI:1915226]	TRABD
10.8159	11.0014	10.6217	10.6896	10.7195	10.779	10.6985	10.7616	10.8128	10.8445	0.0546158	0.381472	0.662013	4.13474e-06	0.670343	0.999991	0.0286916	0.610263	0.824274	ENSMUSG00000015377	DENN/MADD domain containing 6B [Source:MGI Symbol;Acc:MGI:1916690]	DENND6B
8.427	8.59051	8.49808	8.65275	8.61589	8.77539	8.55045	8.58411	8.49722	8.51938	-0.141258	0.0675943	0.327326	-2.3975e-06	0.728934	0.999991	-0.107218	0.107731	0.385424	ENSMUSG00000015396	CD83 antigen [Source:MGI Symbol;Acc:MGI:1328316]	CD83
6.89885	6.24601	6.35129	6.79069	6.75511	6.78425	6.08303	6.58006	6.40481	6.08303	-0.0097038	0.424957		1.25346e-06	0.171456	0.999991	-0.0231441	0.0277153		ENSMUSG00000015401	collectrin, amino acid transport regulator [Source:MGI Symbol;Acc:MGI:1926234]	CLTRN
6.93611	6.89656	6.75914	6.6597	6.85668	6.98082	6.76626	6.88568	6.6951	6.78239	0.00587439	0.840692	0.930145	1.73337e-06	0.467746	0.999991	-0.0137466	0.602438	0.819389	ENSMUSG00000015405	angiotensin I converting enzyme (peptidyl-dipeptidase A) 2 [Source:MGI Symbol;Acc:MGI:1917258]	ACE2
7.37827	7.73435	7.30404	7.9517	7.90525	7.91562	7.88865	7.71981	7.80369	7.65473	-0.685192	0.000654229	0.045258	-1.01705e-05	0.0169164	0.999991	-0.0593736	0.213305	0.513774	ENSMUSG00000015451	complement component 4A (Rodgers blood group) [Source:MGI Symbol;Acc:MGI:98320]	C4A
6.66025	6.84412	6.73017	6.6454	6.66938	6.97895	6.80107	6.84171	6.77966	6.87688	-0.00707832	0.793427	0.908209	-1.46771e-06	0.496991	0.999991	0.0101267	0.685164	0.865854	ENSMUSG00000015452	advanced glycosylation end product-specific receptor [Source:MGI Symbol;Acc:MGI:893592]	AGER
10.5435	10.5571	10.438	10.5538	10.4944	10.8866	10.507	10.6708	10.5598	10.305	-0.0683185	0.280421	0.576337	-1.27532e-07	0.985888	0.999991	-0.0680812	0.25586	0.55424	ENSMUSG00000015461	activating transcription factor 6 beta [Source:MGI Symbol;Acc:MGI:105121]	ATF6B
6.91085	6.82808	6.90972	6.72515	6.83974	7.13957	6.71669	6.68539	6.63265	6.68922	-0.00914385	0.753174	0.887617	4.30068e-06	0.0622927	0.999991	-0.066713	0.0271309	0.235144	ENSMUSG00000015467	EGF-like domain 8 [Source:MGI Symbol;Acc:MGI:1932094]	EGFL8
8.01596	8.14309	7.19552	7.64316	7.35062	7.70036	7.96115	8.06564	8.04333	7.86918	0.048438	0.174956	0.472498	-1.70071e-06	0.486686	0.999991	0.0751257	0.0325321	0.254109	ENSMUSG00000015468	notch 4 [Source:MGI Symbol;Acc:MGI:107471]	NOTCH4
9.34032	9.43433	9.22449	9.31377	9.28354	9.20998	9.352	9.29429	9.33807	9.26005	0.047126	0.453538	0.716204	3.26609e-06	0.7546	0.999991	0.0270405	0.626349	0.834482	ENSMUSG00000015474	palmitoyl-protein thioesterase 2 [Source:MGI Symbol;Acc:MGI:1860075]	PPT2
12.5834	12.6919	12.8478	12.5197	12.6567	12.9322	12.7199	12.6878	12.572	12.6546	-0.00114413	0.990945	0.996667	-1.02059e-05	0.646003	0.999991	-0.0269388	0.637298	0.839646	ENSMUSG00000015476	proline-rich transmembrane protein 1 [Source:MGI Symbol;Acc:MGI:1932118]	PRRT1
10.0956	10.1686	9.97865	10.0158	10.1416	10.0788	10.2302	10.1015	9.99512	9.86927	0.00236233	0.969804	0.987673	3.31076e-05	0.778432	0.999991	-0.013239	0.809437	0.919117	ENSMUSG00000015478	ring finger protein 5 [Source:MGI Symbol;Acc:MGI:1860076]	RNF5
8.32005	8.46406	8.44685	8.44405	8.33869	8.56355	8.10978	8.32205	8.30243	8.30754	-0.0205688	0.722441	0.874285	-6.4227e-06	0.135216	0.999991	-0.138542	0.0602737	0.309458	ENSMUSG00000015484	family with sequence similarity 163, member A [Source:MGI Symbol;Acc:MGI:3618859]	FAM163A
9.79094	9.76354	9.83398	9.77962	9.77092	9.89657	9.78594	9.84651	9.73	9.63593	-0.013395	0.821973	0.921834	2.2448e-06	0.589762	0.999991	-0.0439654	0.435911	0.707228	ENSMUSG00000015488	calcium channel flower domain containing 1 [Source:MGI Symbol;Acc:MGI:1924317]	CACFD1
12.4719	12.3485	12.7656	12.0934	12.3981	11.9523	12.2436	12.2645	12.5052	12.6474	0.242993	0.0182733	0.212585	5.16072e-06	0.448433	0.999991	0.124706	0.077605	0.337579	ENSMUSG00000015501	human immunodeficiency virus type I enhancer binding protein 2 [Source:MGI Symbol;Acc:MGI:1338076]	HIVEP2
10.2643	10.2043	10.3659	9.99899	10.0698	9.69868	9.94121	10.1525	10.1654	10.336	0.278721	0.00770015	0.152634	7.63647e-06	0.315215	0.999991	0.134362	0.0654252	0.317102	ENSMUSG00000015522	aryl hydrocarbon receptor nuclear translocator [Source:MGI Symbol;Acc:MGI:88071]	ARNT
6.33008	6.31289	6.46023	6.38238	6.08303	6.52794	6.259	6.33101	6.53313	6.38121	-0.00153282	0.893167		-1.45776e-07	0.870773		0.000237259	0.98411		ENSMUSG00000015533	integrin alpha 2 [Source:MGI Symbol;Acc:MGI:96600]	ITGA2
9.58973	9.53632	9.53587	9.79601	9.66882	9.95312	9.78715	9.7681	9.57213	9.61414	-0.213691	0.0147111	0.200846	-4.65406e-05	0.1686	0.999991	-0.0748673	0.219409	0.520689	ENSMUSG00000015536	molybdenum cofactor synthesis 2 [Source:MGI Symbol;Acc:MGI:1336894]	MOCS2
8.08073	8.25923	8.12722	8.29501	8.26535	8.78129	8.1062	8.07229	8.01241	8.23856	-0.189244	0.0316367	0.2535	1.98346e-06	0.701375	0.999991	-0.351806	0.00739246	0.150223	ENSMUSG00000015542	N-acetyltransferase 9 (GCN5-related, putative) [Source:MGI Symbol;Acc:MGI:1913426]	NAT9
9.72299	9.69352	10.1597	10.1899	10.019	10.5032	10.0951	10.049	10.094	9.97071	-0.261765	0.0136416	0.196047	-7.95346e-06	0.207642	0.999991	-0.0832479	0.168727	0.466088	ENSMUSG00000015568	lipoprotein lipase [Source:MGI Symbol;Acc:MGI:96820]	LPL
9.14163	8.96255	8.62819	9.2903	9.13682	9.14481	8.98535	9.15729	9.24522	8.83854	-0.131275	0.0745387	0.339755	-5.68293e-06	0.320299	0.999991	-0.0478699	0.361445	0.648322	ENSMUSG00000015575	ATPase, H+ transporting, lysosomal V0 subunit E [Source:MGI Symbol;Acc:MGI:1328318]	ATP6V0E
10.3423	10.3304	10.7155	10.0957	10.1371	9.84393	10.1854	10.0549	10.3413	10.5344	0.359264	0.00398518	0.114475	8.31799e-06	0.204584	0.999991	0.125387	0.0703396	0.327265	ENSMUSG00000015597	zinc finger protein 318 [Source:MGI Symbol;Acc:MGI:1889348]	ZFP318
11.8714	11.5395	12.0094	11.2803	11.8879	11.1815	11.5472	11.7839	11.7563	11.9818	0.121473	0.0813423	0.348962	1.37306e-06	0.80635	0.999991	0.107888	0.105666	0.382445	ENSMUSG00000015599	tau tubulin kinase 1 [Source:MGI Symbol;Acc:MGI:2147036]	TTBK1
9.99066	9.64255	10.0275	9.7073	9.97858	9.74173	9.63315	9.99586	9.97796	9.89089	0.0323816	0.565749	0.790974	1.84357e-06	0.914301	0.999991	0.0267186	0.612872	0.826509	ENSMUSG00000015605	serum response factor [Source:MGI Symbol;Acc:MGI:106658]	SRF
6.32819	6.24622	6.08303	6.32575	6.44898	6.39888	6.08303	6.51036	6.44712	6.08303	-0.0101283	0.27364		-6.41369e-07	0.350053		-0.00209696	0.814616		ENSMUSG00000015619	GATA binding protein 3 [Source:MGI Symbol;Acc:MGI:95663]	GATA3
8.90285	9.16295	8.22938	9.23394	9.22356	9.6318	8.96801	9.19324	8.37959	8.42789	-0.110583	0.0316967	0.2535	5.17589e-07	0.877887	0.999991	-0.152426	0.0144881	0.186779	ENSMUSG00000015647	laminin, alpha 5 [Source:MGI Symbol;Acc:MGI:105382]	LAMA5
7.66941	6.31037	6.08303	7.97854	7.891	7.61591	6.52024	7.40229	7.13793	6.37839	-0.00845304	0.262186	0.559682	8.38311e-08	0.903099	0.999991	-0.00957671	0.186635	0.484709	ENSMUSG00000015652	six transmembrane epithelial antigen of the prostate 1 [Source:MGI Symbol;Acc:MGI:1917608]	STEAP1
9.18787	7.88534	8.05679	9.34572	9.4503	8.54291	7.86994	8.73049	8.61899	8.07259	-0.0324409	0.149664	0.442642	6.44816e-07	0.724302	0.999991	-0.0406078	0.0582608	0.306798	ENSMUSG00000015653	six transmembrane epithelial antigen of prostate 2 [Source:MGI Symbol;Acc:MGI:1921301]	STEAP2
14.6832	14.7845	14.8817	14.92	14.6898	15.2894	14.8765	14.8106	14.7049	14.8224	-0.098984	0.15384	0.447387	-1.13105e-06	0.882804	0.999991	-0.0895147	0.168468	0.466088	ENSMUSG00000015656	heat shock protein 8 [Source:MGI Symbol;Acc:MGI:105384]	HSPA8
9.12322	9.01205	9.4197	8.95761	8.95892	8.42291	9.07459	9.26946	9.13909	9.30038	0.286535	0.014236	0.199984	-1.83584e-07	0.971402	0.999991	0.327428	0.00793522	0.154114	ENSMUSG00000015659	serine active site containing 1 [Source:MGI Symbol;Acc:MGI:2447813]	SERAC1
8.93996	8.91821	8.75859	9.0151	9.04463	9.24136	9.0902	9.00275	8.96533	8.93423	-0.191538	0.0266197	0.240084	-1.06279e-05	0.196611	0.999991	-0.0640252	0.281951	0.578201	ENSMUSG00000015668	PDZ domain containing 11 [Source:MGI Symbol;Acc:MGI:1919871]	PDZD11
10.3516	10.3179	10.3457	10.4565	10.2957	10.352	10.5156	10.4337	10.4161	10.3352	-0.0215392	0.711448	0.868736	-1.07785e-05	0.260697	0.999991	0.0386503	0.464203	0.7279	ENSMUSG00000015671	proteasome subunit alpha 2 [Source:MGI Symbol;Acc:MGI:104885]	PSMA2
8.54742	8.43352	8.77088	8.59747	8.74631	9.09692	8.90885	8.77176	8.66246	8.66678	-0.111168	0.0980829	0.373558	-6.49906e-06	0.211735	0.999991	-0.0253339	0.60415	0.820193	ENSMUSG00000015672	mitochondrial ribosomal protein L32 [Source:MGI Symbol;Acc:MGI:2137226]	MRPL32
10.2603	10.0773	10.1314	10.0151	9.96488	9.4673	9.98053	10.0494	10.1396	10.1623	0.218262	0.023365	0.231375	3.81563e-06	0.582258	0.999991	0.137678	0.0611649	0.310448	ENSMUSG00000015697	SET domain, bifurcated 1 [Source:MGI Symbol;Acc:MGI:1934229]	SETDB1
6.98661	6.92406	7.04778	6.97514	7.13905	7.03524	6.97704	6.98943	6.9961	6.93839	-0.0261647	0.508634	0.753405	9.93692e-07	0.917282	0.999991	-0.0284805	0.422109	0.697179	ENSMUSG00000015702	annexin A9 [Source:MGI Symbol;Acc:MGI:1923711]	ANXA9
12.4092	12.4939	12.3913	12.1395	12.425	11.8191	12.1915	12.2318	12.4344	12.4564	0.159949	0.0544492	0.304968	5.3122e-06	0.473229	0.999991	0.0817314	0.180728	0.478641	ENSMUSG00000015709	aryl hydrocarbon receptor nuclear translocator 2 [Source:MGI Symbol;Acc:MGI:107188]	ARNT2
9.09034	9.20695	9.10519	9.16293	9.20042	9.04035	9.19577	9.22041	9.02555	9.10416	-0.000708037	0.987963	0.995469	-1.20474e-05	0.975128	0.999991	0.000872948	0.987951	0.996505	ENSMUSG00000015711	prune exopolyphosphatase [Source:MGI Symbol;Acc:MGI:1925152]	PRUNE1
10.2698	10.1946	10.117	10.5774	10.4904	10.1503	10.1295	10.3854	10.3195	9.97623	-0.113913	0.114928	0.398012	-8.41863e-07	0.904018	0.999991	-0.101509	0.117636	0.399818	ENSMUSG00000015714	ceramide synthase 2 [Source:MGI Symbol;Acc:MGI:1924143]	CERS2
11.969	11.8625	12.3803	11.9793	11.8994	11.8945	12.0989	12.0727	12.0271	12.2077	0.082745	0.215872	0.513313	-1.02024e-06	0.899685	0.999991	0.0928318	0.147325	0.43924	ENSMUSG00000015733	capping actin protein of muscle Z-line subunit alpha 2 [Source:MGI Symbol;Acc:MGI:106222]	CAPZA2
8.88714	9.22188	8.7975	8.93553	8.89293	9.61712	9.18791	9.07914	8.93291	9.02201	-0.0579031	0.268128	0.56433	-2.03584e-06	0.658258	0.999991	-0.0337137	0.459045	0.724271	ENSMUSG00000015745	pleckstrin homology domain containing, family O member 1 [Source:MGI Symbol;Acc:MGI:1914470]	PLEKHO1
9.34699	9.12518	9.11424	9.07773	9.46218	9.94313	9.33507	9.73999	9.40805	9.18719	-0.104077	0.0874094	0.359513	-5.64929e-05	0.207332	0.999991	-0.0249915	0.572167	0.801386	ENSMUSG00000015747	vacuolar protein sorting 45 [Source:MGI Symbol;Acc:MGI:891965]	VPS45
8.95831	9.0075	9.01781	8.99514	8.95191	9.39065	8.93991	9.07523	8.98323	9.17622	-0.0629249	0.311397	0.604887	-0.000194155	0.65986	0.999991	-0.0343494	0.521644	0.769934	ENSMUSG00000015748	pre-mRNA processing factor 3 [Source:MGI Symbol;Acc:MGI:1918017]	PRPF3
10.8034	10.7875	10.9291	10.7377	10.8627	10.8616	10.8252	10.8198	10.8252	10.9008	0.0161683	0.813569	0.91779	-4.49233e-07	0.971593	0.999991	0.0158693	0.773548	0.904568	ENSMUSG00000015749	acidic (leucine-rich) nuclear phosphoprotein 32 family, member E [Source:MGI Symbol;Acc:MGI:1913721]	ANP32E
10.2661	10.0895	9.52048	9.96036	9.75266	9.7116	9.56378	9.98124	10.2397	9.5431	0.0426009	0.396945	0.675189	-1.22638e-06	0.508631	0.999991	0.0105845	0.807006	0.917794	ENSMUSG00000015750	aph1 homolog A, gamma secretase subunit [Source:MGI Symbol;Acc:MGI:2385110]	APH1A
10.5116	10.4396	10.7748	10.5478	10.6757	10.2799	10.4644	10.6669	10.6679	10.7721	0.0285938	0.601373	0.810959	-2.21673e-06	0.60827	0.999991	0.0624401	0.284154	0.580589	ENSMUSG00000015755	TGF-beta activated kinase 1/MAP3K7 binding protein 2 [Source:MGI Symbol;Acc:MGI:1915902]	TAB2
9.81709	9.79819	10.0586	9.76546	9.80687	9.89657	9.92686	9.91957	9.85989	9.99375	0.0447319	0.469477	0.726177	-4.38886e-06	0.730405	0.999991	0.0660198	0.263573	0.559816	ENSMUSG00000015757	peptidylprolyl isomerase (cyclophilin)-like 4 [Source:MGI Symbol;Acc:MGI:1914668]	PPIL4
9.86303	10.005	9.91433	10.0512	10.0194	10.2691	10.072	9.99827	9.96759	9.87084	-0.137444	0.0637588	0.322203	-5.55588e-06	0.59845	0.999991	-0.0916979	0.145705	0.436836	ENSMUSG00000015759	cornichon family AMPA receptor auxiliary protein 1 [Source:MGI Symbol;Acc:MGI:1277202]	CNIH1
9.49159	9.44679	9.79971	9.5203	9.5459	9.25423	9.5066	9.44162	9.50103	9.74456	0.0660031	0.294919	0.589981	1.85058e-06	0.790438	0.999991	0.0477906	0.393279	0.675096	ENSMUSG00000015766	epidermal growth factor receptor pathway substrate 8 [Source:MGI Symbol;Acc:MGI:104684]	EPS8
9.2398	9.27672	9.24786	9.07856	9.09851	9.30605	9.23182	8.99285	9.19089	9.15587	0.0582477	0.369102	0.653455	9.15649e-06	0.251875	0.999991	-0.0103778	0.849183	0.935512	ENSMUSG00000015776	mediator complex subunit 22 [Source:MGI Symbol;Acc:MGI:98446]	MED22
9.70789	9.7058	9.49771	9.75173	9.58413	9.95515	9.68831	9.57641	9.64706	9.5468	-0.0727652	0.263444	0.560622	1.25273e-06	0.810871	0.999991	-0.0920046	0.151171	0.444223	ENSMUSG00000015790	surfeit gene 1 [Source:MGI Symbol;Acc:MGI:98443]	SURF1
9.86981	9.76919	9.68483	10.05	9.62774	10.1584	9.96054	9.84825	9.77835	9.5496	-0.0787674	0.220358	0.518064	-6.53537e-07	0.917163	0.999991	-0.0697639	0.227847	0.529464	ENSMUSG00000015804	mediator complex subunit 28 [Source:MGI Symbol;Acc:MGI:1914249]	MED28
11.4183	11.4002	11.1795	11.8106	11.4272	11.9453	11.3544	11.5477	11.5102	10.9712	-0.25737	0.0175972	0.209612	-1.40514e-07	0.870112	0.999991	-0.235443	0.0175706	0.202582	ENSMUSG00000015806	quinoid dihydropteridine reductase [Source:MGI Symbol;Acc:MGI:97836]	QDPR
6.3886	6.38512	6.45737	6.46393	6.36842	6.51069	6.34564	6.40306	6.35685	6.41185	-0.00632038	0.69305		3.53823e-07	0.767701		-0.010153	0.476073		ENSMUSG00000015812	gonadotropin releasing hormone 1 [Source:MGI Symbol;Acc:MGI:95789]	GNRH1
11.9491	11.8768	12.452	11.904	11.9207	11.0082	11.6927	12.0046	12.2683	12.3349	0.108754	0.0653565	0.32383	3.8858e-07	0.932294	0.999991	0.1048	0.0594411	0.308554	ENSMUSG00000015829	tenascin R [Source:MGI Symbol;Acc:MGI:99516]	TNR
12.9182	12.9933	12.7387	13.0137	12.9157	13.0653	13.0575	12.9359	12.9455	12.7833	-0.0690864	0.279594	0.575652	-5.01551e-06	0.632909	0.999991	-0.0380761	0.497694	0.753001	ENSMUSG00000015837	sequestosome 1 [Source:MGI Symbol;Acc:MGI:107931]	SQSTM1
8.6775	8.55005	8.73332	8.97384	8.92903	9.07249	8.71847	8.91456	8.97377	8.80773	-0.369622	0.00112465	0.0596788	-1.89956e-05	0.035833	0.999991	-0.0872336	0.167651	0.464521	ENSMUSG00000015839	nuclear factor, erythroid derived 2, like 2 [Source:MGI Symbol;Acc:MGI:108420]	NFE2L2
[truncated: 22,352 more rows]

## Sheet: meta
ID	PROJECT	SEX	TISSUE	TREATMENT	TIMEPOINT	CONDITION	SUBJECT	GROUP	INCLUDE	GENOME	GENOTYPE	hPSEN1	hCAV1	hAPP	GROUP_ORDER	hPSEN12	hCAV13	hAPP4	files	names	condition
[truncated: 10 more rows]

[truncated: 1 more sheets: comparisons]
