# Supplementary material for: Neuron-targeted caveolin-1 overexpression attenuates cognitive loss and pathological transcriptome changes in symptomatic Alzheimer’s disease models
Source: Signal Transduct Target Ther. 2025 May 28;10:172. doi: 10.1038/s41392-025-02258-z (PMC12117040; doi:10.1038/s41392-025-02258-z)
Supplement: Supplementary file 3 — Supplementary Table S3 KEGG pathways [file 41392_2025_2258_MOESM3_ESM.xlsx]

## Sheet: Sheet1
activity	comparison groups	ID	Description	GeneRatio	p-value	p.adjust	q-value	gene list
H	ADCAV_vs_AD	mmu04360	Axon guidance - Mus musculus (house mouse)	30/479	1.28055e-08	3.59834e-06	2.58806e-06	Sema4f/Efnb2/Fzd3/Rock2/Sema5a/Gsk3b/Pdpk1/Camk2a/Slit1/Epha4/Plxna2/Src/Epha7/Plxna4/Kras/Pak3/Ablim3/Trpc1/Sema7a/Trpc5/Lrrc4/Robo2/Epha6/Slit3/Ntng1/Mapk1/Unc5d/Bmpr2/Plxnc1/Pak6
H	ADCAV_vs_AD	mmu04012	ErbB signaling pathway - Mus musculus (house mouse)	18/479	2.18443e-07	3.06912e-05	2.20742e-05	Map2k1/Crkl/Elk1/Mapk9/Rps6kb1/Mapk8/Cblb/Gsk3b/Sos1/Camk2a/Src/Kras/Pak3/Nrg3/Mapk10/Erbb4/Mapk1/Pak6
H	ADCAV_vs_AD	mmu04150	mTOR signaling pathway - Mus musculus (house mouse)	25/479	4.70201e-07	3.80508e-05	2.73675e-05	Wnt9a/Ulk2/Map2k1/Fzd3/Pten/Rps6kb1/Gsk3b/Rps6ka2/Lpin2/Pdpk1/Sos1/Rptor/Wnt2b/Prkaa2/Kras/Fnip1/Rragb/Mios/Rictor/Prkaa1/Atp6v1a/Skp2/Fnip2/Mapk1/Seh1l
H	ADCAV_vs_AD	mmu04723	Retrograde endocannabinoid signaling - Mus musculus (house mouse)	24/479	5.67275e-07	3.80508e-05	2.73675e-05	Gria3/Prkacb/Gabrb2/Gabra1/Cacna1d/Grm1/Mapk9/Adcy1/Gabrg2/Mapk8/Kcnj3/Gabra4/Gabrb1/Gabrb3/Gria2/Dagla/Gng2/Kcnj6/Cnr1/Mapk10/Grm5/Mapk14/Mapk1/Slc17a7
H	ADCAV_vs_AD	mmu04910	Insulin signaling pathway - Mus musculus (house mouse)	23/479	6.7706e-07	3.80508e-05	2.73675e-05	Map2k1/Prkacb/Crkl/Elk1/Mknk2/Mapk9/Rps6kb1/Prkar1a/Mapk8/Cblb/Gsk3b/Pdpk1/Sos1/Rptor/Prkaa2/Kras/Phka2/Prkci/Prkab2/Mapk10/Prkaa1/Mapk1/Ppp1ccb
H	ADCAV_vs_AD	mmu05032	Morphine addiction - Mus musculus (house mouse)	17/479	3.5887e-06	0.000150561	0.000108289	Prkacb/Gabrb2/Gabra1/Pde7b/Adcy1/Gabrg2/Drd1/Pde1b/Pde10a/Kcnj3/Gabra4/Gabrb1/Gabrb3/Gabbr2/Gng2/Kcnj6/Pde7a
H	ADCAV_vs_AD	mmu04921	Oxytocin signaling pathway - Mus musculus (house mouse)	23/479	3.75064e-06	0.000150561	0.000108289	Map2k1/Prkacb/Mef2c/Elk1/Cacna1d/Cacnb4/Adcy1/Rock2/Camk2a/Kcnj3/Src/Gucy1b1/Prkaa2/Camkk2/Kras/Mylk3/Prkab2/Cacna2d1/Kcnj6/Prkaa1/Cacnb2/Mapk1/Ppp1ccb
H	ADCAV_vs_AD	mmu04724	Glutamatergic synapse - Mus musculus (house mouse)	19/479	5.6885e-06	0.000199808	0.000143709	Grik3/Gria3/Dlgap1/Prkacb/Cacna1d/Grm1/Adcy1/Shank3/Grm2/Slc1a1/Gls/Kcnj3/Trpc1/Gria2/Gng2/Grm5/Grin2a/Mapk1/Slc17a7
H	ADCAV_vs_AD	mmu05231	Choline metabolism in cancer - Mus musculus (house mouse)	17/479	1.01837e-05	0.000288001	0.00020714	Dgke/Map2k1/Wasf1/Mapk9/Rps6kb1/Mapk8/Dgkg/Pdpk1/Sos1/Pip5k1a/Slc44a5/Kras/Dgkh/Dgki/Mapk10/Mapk1/Dgkd
H	ADCAV_vs_AD	mmu04550	Signaling pathways regulating pluripotency of stem cells - Mus musculus (house mouse)	21/479	1.02491e-05	0.000288001	0.00020714	Wnt9a/Acvr1b/Map2k1/Fzd3/Gsk3b/Pcgf5/Pcgf6/Bmi1/Skil/Wnt2b/Kras/Smad1/Smad3/Pcgf3/Rif1/Onecut1/Acvr2a/Mapk14/Lifr/Mapk1/Bmpr2
H	ADCAV_vs_AD	mmu04727	GABAergic synapse - Mus musculus (house mouse)	16/479	1.15845e-05	0.000295932	0.000212845	Prkacb/Gabrb2/Gabra1/Cacna1d/Adcy1/Gabrg2/Gls/Src/Gabra4/Gabrb1/Gabrb3/Nsf/Gabbr2/Gng2/Kcnj6/Gad1
H	ADCAV_vs_AD	mmu04912	GnRH signaling pathway - Mus musculus (house mouse)	16/479	1.34271e-05	0.000314417	0.00022614	Map2k1/Prkacb/Elk1/Cacna1d/Map2k3/Mapk9/Adcy1/Mapk8/Sos1/Camk2a/Src/Kras/Gna11/Mapk10/Mapk14/Mapk1
H	ADCAV_vs_AD	mmu04010	MAPK signaling pathway - Mus musculus (house mouse)	34/479	1.60191e-05	0.000331529	0.000238447	Cacna1e/Map2k1/Prkacb/Mef2c/Crkl/Elk1/Cacna1d/Taok1/Cacnb4/Map2k3/Kitl/Mknk2/Mapk9/Rasgrf2/Mapk8/Rps6ka2/Cacna1h/Sos1/Map4k3/Il1r1/Atf2/Rasgrp1/Map3k7/Kras/Cacna2d1/Mapk10/Bdnf/Ntf3/Mapk14/Dusp7/Cacnb2/Erbb4/Rapgef2/Mapk1
H	ADCAV_vs_AD	mmu04929	GnRH secretion - Mus musculus (house mouse)	13/479	1.65175e-05	0.000331529	0.000238447	Map2k1/Cacna1d/Hcn1/Cacna1h/Kcnj3/Hcn3/Kras/Trpc1/Gna11/Gabbr2/Trpc5/Kcnj6/Mapk1
H	ADCAV_vs_AD	mmu05033	Nicotine addiction - Mus musculus (house mouse)	10/479	2.71423e-05	0.000508465	0.000365706	Gria3/Gabrb2/Gabra1/Gabrg2/Gabra4/Gabrb1/Gabrb3/Gria2/Grin2a/Slc17a7
H	ADCAV_vs_AD	mmu04660	T cell receptor signaling pathway - Mus musculus (house mouse)	16/479	7.51737e-05	0.00132024	0.000949562	Map2k1/Mapk9/Mapk8/Cblb/Gsk3b/Pdpk1/Sos1/Rasgrp1/Map3k7/Kras/Pak3/Malt1/Mapk10/Mapk14/Mapk1/Pak6
H	ADCAV_vs_AD	mmu04140	Autophagy - animal - Mus musculus (house mouse)	19/479	0.000132366	0.00218793	0.00157364	Ulk2/Map2k1/Prkacb/Pten/Tbk1/Mapk9/Rps6kb1/Dapk1/Mapk8/Pdpk1/Rptor/Map3k7/Prkaa2/Camkk2/Kras/Rragb/Mapk10/Prkaa1/Mapk1
H	ADCAV_vs_AD	mmu04068	FoxO signaling pathway - Mus musculus (house mouse)	18/479	0.000140484	0.00219311	0.00157736	Map2k1/Pten/Grm1/Mapk9/Mapk8/Usp7/Pdpk1/Sos1/Prkaa2/Ccng2/Kras/Smad3/Prkab2/Mapk10/Prkaa1/Mapk14/Skp2/Mapk1
H	ADCAV_vs_AD	mmu04720	Long-term potentiation - Mus musculus (house mouse)	12/479	0.000148951	0.00220291	0.00158441	Map2k1/Prkacb/Grm1/Adcy1/Rps6ka2/Camk2a/Kras/Gria2/Grm5/Grin2a/Mapk1/Ppp1ccb
H	ADCAV_vs_AD	mmu04728	Dopaminergic synapse - Mus musculus (house mouse)	18/479	0.000206805	0.00290562	0.00208982	Gria3/Prkacb/Cacna1d/Mapk9/Drd1/Mapk8/Gsk3b/Camk2a/Kcnj3/Atf2/Gria2/Gng2/Kcnj6/Mapk10/Mapk14/Grin2a/Scn1a/Ppp1ccb
H	ADCAV_vs_AD	mmu04914	Progesterone-mediated oocyte maturation - Mus musculus (house mouse)	14/479	0.000261508	0.00349923	0.00251677	Map2k1/Prkacb/Anapc1/Cpeb4/Mapk9/Adcy1/Cdc27/Mapk8/Rps6ka2/Cpeb1/Kras/Mapk10/Mapk14/Mapk1
H	ADCAV_vs_AD	mmu01522	Endocrine resistance - Mus musculus (house mouse)	14/479	0.000293532	0.0037492	0.00269656	Map2k1/Prkacb/Notch4/E2f3/Mapk9/Adcy1/Rps6kb1/Mapk8/Sos1/Src/Kras/Mapk10/Mapk14/Mapk1
H	ADCAV_vs_AD	mmu04935	Growth hormone synthesis, secretion and action - Mus musculus (house mouse)	16/479	0.000344321	0.00420671	0.00302562	Map2k1/Prkacb/Crkl/Cacna1d/Map2k3/Mapk9/Adcy1/Mapk8/Gsk3b/Sos1/Atf2/Kras/Gna11/Mapk10/Mapk14/Mapk1
H	ADCAV_vs_AD	mmu04810	Regulation of actin cytoskeleton - Mus musculus (house mouse)	25/479	0.000391851	0.00458792	0.0032998	Tiam1/Map2k1/Crkl/Wasf1/Cyfip2/Rock2/Iqgap2/Sos1/Fgd1/Pikfyve/Itga8/Abi2/Nckap1/Src/Pip5k1a/Wasl/Kras/Pak3/Mylk3/Itga11/Chrm1/Diaph2/Mapk1/Pak6/Ppp1ccb
H	ADCAV_vs_AD	mmu04070	Phosphatidylinositol signaling system - Mus musculus (house mouse)	14/479	0.000410549	0.00460528	0.00331229	Dgke/Pten/Mtmr1/Mtmr6/Dgkg/Pikfyve/Inpp4a/Pip5k1a/Ip6k2/Dgkh/Dgki/Ppip5k2/Ipmk/Dgkd
H	ADCAV_vs_AD	mmu04726	Serotonergic synapse - Mus musculus (house mouse)	17/479	0.000426112	0.00460528	0.00331229	Map2k1/Prkacb/Gabrb2/Cacna1d/Alox8/Kcnj3/Gabrb1/Kras/Trpc1/Gabrb3/Htr2a/Htr5a/Gng2/Kcnj6/Cyp4x1/Kcnd2/Mapk1
H	ADCAV_vs_AD	mmu04540	Gap junction - Mus musculus (house mouse)	13/479	0.000460033	0.00476726	0.00342878	Map2k1/Prkacb/Grm1/Adcy1/Drd1/Sos1/Src/Gucy1b1/Kras/Gna11/Htr2a/Grm5/Mapk1
H	ADCAV_vs_AD	mmu04722	Neurotrophin signaling pathway - Mus musculus (house mouse)	16/479	0.000505283	0.00476726	0.00342878	Map2k1/Crkl/Mapk9/Mapk8/Gsk3b/Rps6ka2/Pdpk1/Sos1/Camk2a/Kras/Mapk10/Bdnf/Ntf3/Mapk14/Ntrk3/Mapk1
H	ADCAV_vs_AD	mmu04014	Ras signaling pathway - Mus musculus (house mouse)	25/479	0.000507604	0.00476726	0.00342878	Tiam1/Map2k1/Prkacb/Elk1/Kitl/Tbk1/Mapk9/Rasgrf2/Mapk8/Sos1/Rgl1/Rasgrp1/Kras/Pak3/Ralgapa2/Rapgef5/Gng2/Mapk10/Bdnf/Ntf3/Grin2a/Ksr2/Mapk1/Rasal2/Pak6
H	ADCAV_vs_AD	mmu04713	Circadian entrainment - Mus musculus (house mouse)	14/479	0.00050896	0.00476726	0.00342878	Gria3/Prkacb/Cacna1d/Adcy1/Per1/Cacna1h/Camk2a/Kcnj3/Gucy1b1/Gria2/Gng2/Kcnj6/Grin2a/Mapk1
H	ADCAV_vs_AD	mmu05030	Cocaine addiction - Mus musculus (house mouse)	9/479	0.000702659	0.00617928	0.00444436	Prkacb/Drd1/Grm2/Atf2/Pdyn/Gria2/Bdnf/Cdk5r1/Grin2a
H	ADCAV_vs_AD	mmu04371	Apelin signaling pathway - Mus musculus (house mouse)	17/479	0.000718987	0.00617928	0.00444436	Mef2d/Tfam/Map2k1/Prkacb/Mef2c/Adcy1/Rps6kb1/Prkaa2/Kras/Slc8a2/Mylk3/Smad3/Prkab2/Gng2/Prkce/Prkaa1/Mapk1
H	ADCAV_vs_AD	mmu04934	Cushing syndrome - Mus musculus (house mouse)	19/479	0.00072568	0.00617928	0.00444436	Wnt9a/Map2k1/Prkacb/Fzd3/Cacna1d/E2f3/Ahr/Adcy1/Gsk3b/Cacna1h/Camk2a/Atf2/Nceh1/Wnt2b/Cyp11a1/Gna11/Kcna4/Kmt2d/Mapk1
H	ADCAV_vs_AD	mmu05161	Hepatitis B - Mus musculus (house mouse)	19/479	0.000782834	0.00646989	0.00465338	Map2k1/Elk1/E2f3/Map2k3/Apaf1/Tbk1/Mapk9/Mapk8/Ywhaz/Sos1/Atf2/Src/Map3k7/Kras/Smad3/Egr3/Mapk10/Mapk14/Mapk1
H	ADCAV_vs_AD	mmu04510	Focal adhesion - Mus musculus (house mouse)	22/479	0.000846688	0.0067977	0.00488915	Map2k1/Crkl/Cav1/Elk1/Pten/Mapk9/Rock2/Mapk8/Gsk3b/Pdpk1/Sos1/Itga8/Src/Pip5k1a/Pak3/Mylk3/Itga11/Mapk10/Birc2/Mapk1/Pak6/Ppp1ccb
H	ADCAV_vs_AD	mmu04917	Prolactin signaling pathway - Mus musculus (house mouse)	11/479	0.0014283	0.011144	0.00801516	Map2k1/Mapk9/Mapk8/Gsk3b/Sos1/Src/Kras/Socs5/Mapk10/Mapk14/Mapk1
H	ADCAV_vs_AD	mmu04114	Oocyte meiosis - Mus musculus (house mouse)	15/479	0.00146736	0.011144	0.00801516	Map2k1/Prkacb/Anapc1/Fbxw11/Cpeb4/Adcy1/Cdc27/Ywhaz/Rps6ka2/Camk2a/Cpeb1/Ywhag/Mapk14/Mapk1/Ppp1ccb
H	ADCAV_vs_AD	mmu04931	Insulin resistance - Mus musculus (house mouse)	14/479	0.00162113	0.0119878	0.00862206	Pten/Mapk9/Rps6kb1/Mapk8/Gsk3b/Rps6ka2/Pdpk1/Prkaa2/Ppargc1b/Prkab2/Prkce/Mapk10/Prkaa1/Ppp1ccb
H	ADCAV_vs_AD	mmu05135	Yersinia infection - Mus musculus (house mouse)	16/479	0.00166907	0.0120258	0.00864941	Map2k1/Crkl/Map2k3/Tbk1/Mapk9/Rock2/Mapk8/Gsk3b/Rps6ka2/Src/Pip5k1a/Map3k7/Wasl/Mapk10/Mapk14/Mapk1
H	ADCAV_vs_AD	mmu04664	Fc epsilon RI signaling pathway - Mus musculus (house mouse)	10/479	0.00200818	0.0141075	0.0101466	Map2k1/Map2k3/Mapk9/Mapk8/Pdpk1/Sos1/Kras/Mapk10/Mapk14/Mapk1
H	ADCAV_vs_AD	mmu04668	TNF signaling pathway - Mus musculus (house mouse)	14/479	0.00247889	0.0169894	0.0122194	Map2k1/Map2k3/Mapk9/Mapk8/Dnm1l/Atf2/Map3k7/Cx3cl1/Bag4/Mapk10/Mapk14/Cebpb/Birc2/Mapk1
H	ADCAV_vs_AD	mmu05031	Amphetamine addiction - Mus musculus (house mouse)	10/479	0.0028166	0.0188444	0.0135536	Gria3/Prkacb/Cacna1d/Drd1/Camk2a/Atf2/Pdyn/Gria2/Grin2a/Ppp1ccb
H	ADCAV_vs_AD	mmu04024	cAMP signaling pathway - Mus musculus (house mouse)	22/479	0.00300429	0.0196327	0.0141205	Gria3/Tiam1/Map2k1/Prkacb/Cacna1d/Atp2b1/Mapk9/Adcy1/Rock2/Drd1/Mapk8/Pde10a/Camk2a/Chrm1/Gria2/Npy1r/Gabbr2/Mapk10/Bdnf/Grin2a/Mapk1/Ppp1ccb
H	ADCAV_vs_AD	mmu04120	Ubiquitin mediated proteolysis - Mus musculus (house mouse)	16/479	0.0039817	0.0250231	0.0179975	Aire/Anapc1/Trim37/Fbxw11/Cdc27/Ube2g1/Cblb/Ube2j2/Nedd4l/Ube3a/Herc3/Herc1/Trim32/Skp2/Birc2/Klhl9
H	ADCAV_vs_AD	mmu04915	Estrogen signaling pathway - Mus musculus (house mouse)	15/479	0.00400725	0.0250231	0.0179975	Map2k1/Prkacb/Grm1/Adcy1/Ncoa1/Fkbp5/Sos1/Kcnj3/Atf2/Src/Kras/Gabbr2/Kcnj6/Krt9/Mapk1
H	ADCAV_vs_AD	mmu00561	Glycerolipid metabolism - Mus musculus (house mouse)	9/479	0.00497548	0.0303937	0.0218602	Dgke/Dgkg/Lpin2/Gk/Dgat2/Dgkh/Dgki/Lclat1/Dgkd
H	ADCAV_vs_AD	mmu04725	Cholinergic synapse - Mus musculus (house mouse)	13/479	0.00526625	0.0314855	0.0226455	Map2k1/Prkacb/Cacna1d/Adcy1/Camk2a/Kcnj3/Kras/Chrm1/Gna11/Gng2/Kcnj6/Kcnq3/Mapk1
H	ADCAV_vs_AD	mmu05210	Colorectal cancer - Mus musculus (house mouse)	11/479	0.00569674	0.0333497	0.0239863	Map2k1/Mapk9/Rps6kb1/Mapk8/Gsk3b/Sos1/Kras/Smad3/Appl1/Mapk10/Mapk1
H	ADCAV_vs_AD	mmu04925	Aldosterone synthesis and secretion - Mus musculus (house mouse)	12/479	0.00647504	0.0371323	0.0267069	Prkacb/Cacna1d/Atp2b1/Adcy1/Cacna1h/Camk2a/Atf2/Cyp11a1/Gna11/Dagla/Kcnk9/Prkce
H	ADCAV_vs_AD	mmu04211	Longevity regulating pathway - Mus musculus (house mouse)	11/479	0.00674885	0.0379286	0.0272796	Prkacb/Adcy1/Rps6kb1/Rptor/Atf2/Prkaa2/Camkk2/Kras/Prkab2/Appl1/Prkaa1
H	ADCAV_vs_AD	mmu05410	Hypertrophic cardiomyopathy - Mus musculus (house mouse)	11/479	0.00732898	0.0401391	0.0288694	Cacna1d/Cacnb4/Sgcd/Itga8/Prkaa2/Slc8a2/Itga11/Prkab2/Cacna2d1/Prkaa1/Cacnb2
H	ADCAV_vs_AD	mmu04710	Circadian rhythm - Mus musculus (house mouse)	6/479	0.00742787	0.0401391	0.0288694	Fbxw11/Per1/Nr1d2/Prkaa2/Prkab2/Prkaa1
H	ADCAV_vs_AD	mmu03013	Nucleocytoplasmic transport - Mus musculus (house mouse)	13/479	0.00758881	0.040235	0.0289385	Kpnb1/Ranbp2/Kpna3/Nup155/Senp2/Kpna4/Tnpo2/Rnps1/Nup54/Thoc2/Ranbp17/Seh1l/Nupl1
H	WT_vs_AD	mmu04713	Circadian entrainment - Mus musculus (house mouse)	26/482	2.8225e-12	7.67721e-10	5.28848e-10	Gria3/Prkaca/Cacna1d/Adcy1/Adcy3/Per1/Fos/Ryr2/Cacna1i/Adcy6/Cacna1h/Camk2a/Gucy1b1/Nos1/Grin2b/Ryr1/Gria2/Nos1ap/Gucy1a2/Gng2/Kcnj6/Plcb1/Cacna1c/Prkg1/Grin2a/Mapk1
H	WT_vs_AD	mmu04724	Glutamatergic synapse - Mus musculus (house mouse)	25/482	6.40277e-10	8.70777e-08	5.99839e-08	Gria3/Dlgap1/Prkaca/Homer1/Cacna1d/Adcy1/Adcy3/Adcy6/Grm2/Grk2/Slc1a1/Gls/Grin2b/Itpr2/Gria2/Cacna1a/Shank2/Grk3/Gng2/Grm5/Plcb1/Cacna1c/Grin2a/Mapk1/Slc17a7
H	WT_vs_AD	mmu05032	Morphine addiction - Mus musculus (house mouse)	22/482	9.69877e-10	8.79355e-08	6.05748e-08	Cacna1b/Prkaca/Gabrb2/Gabra1/Pde7b/Adcy1/Gabrg2/Adcy3/Drd1/Pde8b/Pde1b/Adcy6/Pde10a/Grk2/Cacna1a/Gabbr2/Grk3/Gng2/Kcnj6/Pde1a/Pde7a/Pde11a
H	WT_vs_AD	mmu04727	GABAergic synapse - Mus musculus (house mouse)	20/482	2.17811e-08	1.48111e-06	1.02027e-06	Cacna1b/Prkaca/Gabrb2/Gabra1/Cacna1d/Slc12a5/Adcy1/Gabrg2/Adcy3/Adcy6/Gls/Src/Slc6a1/Nsf/Cacna1a/Gabbr2/Gng2/Kcnj6/Cacna1c/Gad1
H	WT_vs_AD	mmu04725	Cholinergic synapse - Mus musculus (house mouse)	22/482	5.82794e-08	2.98712e-06	2.05769e-06	Cacna1b/Map2k1/Prkaca/Cacna1d/Kcnq2/Adcy1/Adcy3/Fos/Adcy6/Camk2a/Kras/Itpr2/Chrna7/Chrm1/Cacna1a/Gna11/Gng2/Kcnj6/Plcb1/Cacna1c/Kcnq3/Mapk1
H	WT_vs_AD	mmu04540	Gap junction - Mus musculus (house mouse)	19/482	6.58923e-08	2.98712e-06	2.05769e-06	Map2k1/Prkaca/Adcy1/Adcy3/Drd1/Adcy6/Sos1/Src/Gucy1b1/Kras/Itpr2/Tjp1/Gna11/Htr2a/Gucy1a2/Grm5/Plcb1/Prkg1/Mapk1
H	WT_vs_AD	mmu04921	Oxytocin signaling pathway - Mus musculus (house mouse)	26/482	8.21124e-08	3.19065e-06	2.19789e-06	Map2k1/Prkaca/Cacna1d/Cacnb4/Ppp1r12a/Adcy1/Adcy3/Fos/Ryr2/Adcy6/Camk2a/Src/Gucy1b1/Camkk2/Kras/Itpr2/Ryr1/Prkab2/Cacna2d1/Gucy1a2/Kcnj6/Plcb1/Cacna1c/Cacnb2/Mapk1/Ppp1r12b
H	WT_vs_AD	mmu04020	Calcium signaling pathway - Mus musculus (house mouse)	35/482	1.07864e-07	3.66737e-06	2.52628e-06	Cacna1e/Cacna1b/Prkaca/Cacna1d/Atp2b1/Adcy1/Adcy3/Ryr2/Drd1/Cacna1i/Pde1b/Cacna1h/Camk2a/Htr4/Nos1/Atp2a2/Grin2b/Itpr2/Slc8a2/Chrna7/Ryr1/Phka2/Chrm1/Cacna1a/Gna11/Htr2a/Htr5a/Drd5/Grm5/Plcb1/Cacna1c/Grin2a/Ntrk3/Pde1a/Erbb4
H	WT_vs_AD	mmu04912	GnRH signaling pathway - Mus musculus (house mouse)	19/482	1.42517e-07	4.30719e-06	2.96703e-06	Map2k1/Prkaca/Cacna1d/Map2k3/Adcy1/Adcy3/Mapk8/Adcy6/Sos1/Camk2a/Src/Kras/Itpr2/Gna11/Egr1/Mapk10/Plcb1/Cacna1c/Mapk1
H	WT_vs_AD	mmu04371	Apelin signaling pathway - Mus musculus (house mouse)	23/482	5.79239e-07	1.57055e-05	1.08188e-05	Mef2d/Map2k1/Prkaca/Adcy1/Rps6kb1/Adcy3/Ryr2/Adcy6/Hdac4/Nos1/Kras/Itpr2/Slc8a2/Ryr1/Plat/Smad3/Becn1/Prkab2/Egr1/Gng2/Prkce/Plcb1/Mapk1
H	WT_vs_AD	mmu04723	Retrograde endocannabinoid signaling - Mus musculus (house mouse)	24/482	6.3515e-07	1.57055e-05	1.08188e-05	Gria3/Cacna1b/Prkaca/Gabrb2/Gabra1/Cacna1d/Adcy1/Gabrg2/Adcy3/Mapk8/Adcy6/Itpr2/Gria2/Cacna1a/Dagla/Gng2/Kcnj6/Cnr1/Mapk10/Grm5/Plcb1/Cacna1c/Mapk1/Slc17a7
H	WT_vs_AD	mmu04360	Axon guidance - Mus musculus (house mouse)	27/482	7.10238e-07	1.60987e-05	1.10897e-05	Sema4f/Efnb2/Fzd3/Pdpk1/Camk2a/Slit1/Unc5a/Epha4/Plxna2/Src/Efna3/Plxna4/Plxna1/Srgap3/Kras/Pak3/Plxna3/Ablim3/Lrig2/Sema7a/Efna5/Slit3/Cxcl12/Mapk1/Unc5d/Bmpr2/Pak6
H	WT_vs_AD	mmu04934	Cushing syndrome - Mus musculus (house mouse)	25/482	9.67173e-07	2.02362e-05	1.39398e-05	Wnt9a/Kmt2a/Map2k1/Prkaca/Apc/Fzd3/Arnt/Cacna1d/Adcy1/Adcy3/Pde8b/Cacna1i/Adcy6/Nr4a1/Cacna1h/Camk2a/Dvl1/Itpr2/Cyp11a1/Gna11/Kmt2d/Plcb1/Cacna1c/Mapk1/Pde11a
H	WT_vs_AD	mmu04024	cAMP signaling pathway - Mus musculus (house mouse)	30/482	1.78781e-06	3.24757e-05	2.2371e-05	Gria3/Tiam1/Map2k1/Prkaca/Cacna1d/Ppp1r12a/Atp2b1/Adcy1/Adcy3/Fos/Ryr2/Drd1/Mapk8/Adcy6/Pde10a/Camk2a/Htr4/Atp2a2/Grin2b/Chrm1/Gria2/Npy1r/Drd5/Gabbr2/Mapk10/Cacna1c/Grin2a/Mapk1/Afdn/Bves
H	WT_vs_AD	mmu04730	Long-term depression - Mus musculus (house mouse)	14/482	1.79094e-06	3.24757e-05	2.2371e-05	Gria3/Map2k1/Gucy1b1/Nos1/Kras/Itpr2/Ryr1/Gria2/Cacna1a/Gna11/Gucy1a2/Plcb1/Prkg1/Mapk1
H	WT_vs_AD	mmu05033	Nicotine addiction - Mus musculus (house mouse)	11/482	4.15727e-06	7.06736e-05	4.86838e-05	Gria3/Cacna1b/Gabrb2/Gabra1/Gabrg2/Grin2b/Chrna7/Gria2/Cacna1a/Grin2a/Slc17a7
H	WT_vs_AD	mmu04925	Aldosterone synthesis and secretion - Mus musculus (house mouse)	18/482	4.75155e-06	7.60247e-05	5.237e-05	Prkaca/Cacna1d/Atp2b1/Adcy1/Adcy3/Cacna1i/Adcy6/Nr4a1/Cacna1h/Camk2a/Itpr2/Cyp11a1/Gna11/Dagla/Kcnk9/Prkce/Plcb1/Cacna1c
H	WT_vs_AD	mmu04728	Dopaminergic synapse - Mus musculus (house mouse)	21/482	6.30527e-06	9.52797e-05	6.56339e-05	Gria3/Cacna1b/Prkaca/Cacna1d/Fos/Drd1/Mapk8/Camk2a/Grin2b/Itpr2/Gria2/Cacna1a/Drd5/Gng2/Kcnj6/Mapk10/Plcb1/Cacna1c/Arntl/Grin2a/Scn1a
H	WT_vs_AD	mmu04720	Long-term potentiation - Mus musculus (house mouse)	14/482	7.20729e-06	0.000103178	7.10746e-05	Map2k1/Prkaca/Adcy1/Camk2a/Grin2b/Kras/Itpr2/Rps6ka3/Gria2/Grm5/Plcb1/Cacna1c/Grin2a/Mapk1
H	WT_vs_AD	mmu04935	Growth hormone synthesis, secretion and action - Mus musculus (house mouse)	19/482	9.19992e-06	0.000125119	8.61887e-05	Map2k1/Prkaca/Cacna1d/Map2k3/Shc2/Adcy1/Adcy3/Fos/Mapk8/Adcy6/Sos1/Kras/Itpr2/Gna11/Mapk10/Plcb1/Cacna1c/Junb/Mapk1
H	WT_vs_AD	mmu05231	Choline metabolism in cancer - Mus musculus (house mouse)	17/482	1.10546e-05	0.000143183	9.86322e-05	Dgke/Map2k1/Wasf1/Rps6kb1/Fos/Mapk8/Dgkg/Pdpk1/Sos1/Pip5k1a/Slc44a5/Kras/Dgkh/Dgki/Mapk10/Mapk1/Dgkd
H	WT_vs_AD	mmu04014	Ras signaling pathway - Mus musculus (house mouse)	29/482	1.35667e-05	0.000167734	0.000115544	Tiam1/Map2k1/Prkaca/Ksr1/Kitl/Shc2/Ralgapa1/Rasgrf2/Mapk8/Sos1/Rin1/Chuk/Efna3/Grin2b/Kras/Pak3/Ralgapa2/Rapgef5/Flt3/Gng2/Mapk10/Efna5/Grin2a/Ksr2/Mapk1/Syngap1/Afdn/Rasal2/Pak6
H	WT_vs_AD	mmu04927	Cortisol synthesis and secretion - Mus musculus (house mouse)	14/482	1.72941e-05	0.000200071	0.00013782	Prkaca/Cacna1d/Adcy1/Adcy3/Pde8b/Cacna1i/Adcy6/Nr4a1/Cacna1h/Itpr2/Cyp11a1/Gna11/Plcb1/Cacna1c
H	WT_vs_AD	mmu04929	GnRH secretion - Mus musculus (house mouse)	13/482	1.76534e-05	0.000200071	0.00013782	Map2k1/Cacna1d/Hcn1/Cacna1i/Cacna1h/Kras/Itpr2/Gna11/Gabbr2/Kcnj6/Plcb1/Cacna1c/Mapk1
H	WT_vs_AD	mmu04012	ErbB signaling pathway - Mus musculus (house mouse)	15/482	2.5377e-05	0.000276102	0.000190194	Map2k1/Shc2/Rps6kb1/Mapk8/Cblb/Sos1/Camk2a/Src/Kras/Pak3/Nrg3/Mapk10/Erbb4/Mapk1/Pak6
H	WT_vs_AD	mmu04550	Signaling pathways regulating pluripotency of stem cells - Mus musculus (house mouse)	20/482	3.76215e-05	0.000393578	0.000271118	Wnt9a/Acvr1b/Klf4/Map2k1/Apc/Fzd3/Setdb1/Pcgf6/Skil/Smad9/Dvl1/Kras/Smad1/Smad3/Pcgf3/Jarid2/Acvr2a/Lifr/Mapk1/Bmpr2
H	WT_vs_AD	mmu04010	MAPK signaling pathway - Mus musculus (house mouse)	33/482	4.44962e-05	0.000448258	0.000308785	Cacna1e/Cacna1b/Map2k1/Prkaca/Cacna1d/Cacnb4/Map2k3/Kitl/Mknk2/Fos/Rasgrf2/Mapk8/Cacna1i/Nr4a1/Cacna1h/Sos1/Chuk/Efna3/Map3k7/Kras/Rps6ka3/Cacna1a/Dusp8/Cacna2d1/Flt3/Mapk10/Efna5/Cacna1c/Dusp7/Cacnb2/Erbb4/Rapgef2/Mapk1
H	WT_vs_AD	mmu04726	Serotonergic synapse - Mus musculus (house mouse)	19/482	4.74006e-05	0.000460463	0.000317192	Cacna1b/Map2k1/Prkaca/Gabrb2/Cacna1d/Alox8/Htr4/Kras/Itpr2/Cacna1a/Htr2a/Htr5a/Gng2/Kcnj6/Cyp4x1/Plcb1/Cacna1c/Kcnd2/Mapk1
H	WT_vs_AD	mmu01522	Endocrine resistance - Mus musculus (house mouse)	15/482	8.66968e-05	0.000813156	0.000560146	Jag2/Map2k1/Prkaca/Shc2/Adcy1/Rps6kb1/Adcy3/Fos/Mapk8/Adcy6/Sos1/Src/Kras/Mapk10/Mapk1
H	WT_vs_AD	mmu05414	Dilated cardiomyopathy - Mus musculus (house mouse)	15/482	9.83039e-05	0.000891288	0.000613968	Prkaca/Cacna1d/Cacnb4/Adcy1/Adcy3/Ryr2/Adcy6/Itga8/Itga4/Atp2a2/Slc8a2/Itga11/Cacna2d1/Cacna1c/Cacnb2
H	WT_vs_AD	mmu04015	Rap1 signaling pathway - Mus musculus (house mouse)	25/482	0.000130685	0.00114666	0.000789882	Sipa1l2/Tiam1/Map2k1/Map2k3/Kitl/Adcy1/Adcy3/Adcy6/Src/Efna3/Grin2b/Kras/Dock4/Rapgef6/Magi2/Rapgef5/Sipa1l1/Cnr1/Efna5/Plcb1/Magi3/Grin2a/Rapgef2/Mapk1/Afdn
H	WT_vs_AD	mmu04520	Adherens junction - Mus musculus (house mouse)	14/482	0.000278836	0.0023701	0.00163266	Nectin4/Actn1/Wasf1/Ptprb/Ptprj/Src/Map3k7/Wasl/Tjp1/Nectin1/Smad3/Arhgap29/Mapk1/Afdn
H	WT_vs_AD	mmu04926	Relaxin signaling pathway - Mus musculus (house mouse)	17/482	0.000381435	0.00314395	0.00216572	Map2k1/Prkaca/Shc2/Adcy1/Adcy3/Fos/Mapk8/Adcy6/Sos1/Src/Nos1/Kras/Col4a1/Gng2/Mapk10/Plcb1/Mapk1
H	WT_vs_AD	mmu04810	Regulation of actin cytoskeleton - Mus musculus (house mouse)	25/482	0.000430108	0.00344086	0.00237025	Tiam1/Map2k1/Apc/Actn1/Wasf1/Ppp1r12a/Cyfip2/Iqgap2/Sos1/Pikfyve/Itga8/Abi2/Itga4/Src/Pip5k1a/Wasl/Kras/Pak3/Itga11/Chrm1/Diaph2/Cxcl12/Mapk1/Ppp1r12b/Pak6
H	WT_vs_AD	mmu04928	Parathyroid hormone synthesis, secretion and action - Mus musculus (house mouse)	15/482	0.000472188	0.00366958	0.0025278	Mef2d/Map2k1/Prkaca/Adcy1/Adcy3/Fos/Adcy6/Mmp16/Mmp17/Itpr2/Gna11/Egr1/Plcb1/Mapk1/Akap13
H	WT_vs_AD	mmu04270	Vascular smooth muscle contraction - Mus musculus (house mouse)	18/482	0.000498732	0.0037682	0.00259574	Map2k1/Prkaca/Cacna1d/Ppp1r12a/Adcy1/Adcy3/Adcy6/Gucy1b1/Itpr2/Gna11/Gucy1a2/Prkce/Plcb1/Cacna1c/Prkg1/Kcnma1/Mapk1/Ppp1r12b
H	WT_vs_AD	mmu05412	Arrhythmogenic right ventricular cardiomyopathy - Mus musculus (house mouse)	12/482	0.000601762	0.00442376	0.00304733	Cacna1d/Cacnb4/Ryr2/Itga8/Itga4/Atp2a2/Slc8a2/Itga11/Cacna2d1/Cacna1c/Dsp/Cacnb2
H	WT_vs_AD	mmu04022	cGMP-PKG signaling pathway - Mus musculus (house mouse)	20/482	0.000691077	0.00494666	0.00340753	Mef2d/Map2k1/Cacna1d/Ppp1r12a/Atp2b1/Adcy1/Adcy3/Adcy6/Gucy1b1/Atp2a2/Itpr2/Slc8a2/Gna11/Gucy1a2/Prkce/Plcb1/Cacna1c/Prkg1/Kcnma1/Mapk1
H	WT_vs_AD	mmu04930	Type II diabetes mellitus - Mus musculus (house mouse)	9/482	0.00073494	0.00511692	0.00352481	Cacna1e/Cacna1b/Cacna1d/Mapk8/Cacna1a/Prkce/Mapk10/Cacna1c/Mapk1
H	WT_vs_AD	mmu04072	Phospholipase D signaling pathway - Mus musculus (house mouse)	18/482	0.000752488	0.00511692	0.00352481	Dgke/Map2k1/Kitl/Shc2/Adcy1/Adcy3/Dgkg/Adcy6/Grm2/Sos1/Pip5k1a/Kras/Dgkh/Dgki/Grm5/Plcb1/Mapk1/Dgkd
H	WT_vs_AD	mmu05031	Amphetamine addiction - Mus musculus (house mouse)	11/482	0.000829225	0.0055012	0.00378953	Gria3/Fosb/Prkaca/Cacna1d/Fos/Drd1/Camk2a/Grin2b/Gria2/Cacna1c/Grin2a
H	WT_vs_AD	mmu04660	T cell receptor signaling pathway - Mus musculus (house mouse)	14/482	0.000899449	0.00581448	0.00400533	Map2k1/Fos/Mapk8/Cblb/Pdpk1/Sos1/Chuk/Map3k7/Kras/Pak3/Malt1/Mapk10/Mapk1/Pak6
H	WT_vs_AD	mmu04510	Focal adhesion - Mus musculus (house mouse)	22/482	0.0009192	0.00581448	0.00400533	Map2k1/Actn1/Lama4/Ppp1r12a/Shc2/Mapk8/Pdpk1/Sos1/Lamb3/Itga8/Itga4/Src/Pip5k1a/Pak3/Col4a1/Itga11/Tnxb/Mapk10/Birc2/Mapk1/Ppp1r12b/Pak6
H	WT_vs_AD	mmu04914	Progesterone-mediated oocyte maturation - Mus musculus (house mouse)	13/482	0.00094103	0.00581728	0.00400726	Map2k1/Prkaca/Cpeb4/Adcy1/Adcy3/Mapk8/Adcy6/Cpeb1/Kras/Rps6ka3/Pgr/Mapk10/Mapk1
H	WT_vs_AD	mmu05017	Spinocerebellar ataxia - Mus musculus (house mouse)	17/482	0.00106929	0.00646325	0.00445224	Gria3/Mapk8/Atg2a/Fgf14/Dab1/Atp2a2/Grin2b/Itpr2/Ryr1/Gria2/Cacna1a/Becn1/Mapk10/Atxn1/Plcb1/Grin2a/Kcnc3
H	WT_vs_AD	mmu04150	mTOR signaling pathway - Mus musculus (house mouse)	18/482	0.00138711	0.00820204	0.00565001	Wnt9a/Map2k1/Fzd3/Castor2/Rps6kb1/Lpin2/Pdpk1/Mlst8/Sos1/Chuk/Eif4e/Dvl1/Kras/Rps6ka3/Fnip1/Rictor/Skp2/Mapk1
H	WT_vs_AD	mmu04917	Prolactin signaling pathway - Mus musculus (house mouse)	11/482	0.00150174	0.00869091	0.00598677	Map2k1/Shc2/Fos/Mapk8/Sos1/Src/Kras/Socs5/Socs7/Mapk10/Mapk1
H	WT_vs_AD	mmu04970	Salivary secretion - Mus musculus (house mouse)	12/482	0.00163472	0.00913534	0.00629292	Prkaca/Atp2b1/Adcy1/Adcy3/Adcy6/Gucy1b1/Nos1/Itpr2/Gucy1a2/Plcb1/Prkg1/Kcnma1
H	WT_vs_AD	mmu04915	Estrogen signaling pathway - Mus musculus (house mouse)	16/482	0.0016457	0.00913534	0.00629292	Map2k1/Prkaca/Shc2/Adcy1/Adcy3/Fos/Adcy6/Sos1/Src/Kras/Itpr2/Pgr/Gabbr2/Kcnj6/Plcb1/Mapk1
H	WT_vs_AD	mmu04924	Renin secretion - Mus musculus (house mouse)	11/482	0.001873	0.0101891	0.00701882	Prkaca/Cacna1d/Pde1b/Adcy6/Gucy1b1/Itpr2/Gucy1a2/Plcb1/Cacna1c/Pde1a/Kcnma1
H	WT_vs_AD	mmu04916	Melanogenesis - Mus musculus (house mouse)	13/482	0.00204884	0.0109271	0.0075272	Wnt9a/Map2k1/Prkaca/Fzd3/Kitl/Adcy1/Adcy3/Adcy6/Camk2a/Dvl1/Kras/Plcb1/Mapk1
H	WT_vs_AD	mmu04910	Insulin signaling pathway - Mus musculus (house mouse)	16/482	0.0024092	0.012602	0.00868094	Map2k1/Prkaca/Mknk2/Shc2/Rps6kb1/Mapk8/Cblb/Pdpk1/Sos1/Eif4e/Kras/Phka2/Prkar2a/Prkab2/Mapk10/Mapk1
H	WT_vs_AD	mmu05410	Hypertrophic cardiomyopathy - Mus musculus (house mouse)	12/482	0.00266353	0.0136695	0.00941626	Cacna1d/Cacnb4/Ryr2/Itga8/Itga4/Atp2a2/Slc8a2/Itga11/Prkab2/Cacna2d1/Cacna1c/Cacnb2
H	WT_vs_AD	mmu05030	Cocaine addiction - Mus musculus (house mouse)	8/482	0.00314193	0.015826	0.0109018	Fosb/Prkaca/Drd1/Grm2/Grin2b/Gria2/Cdk5r1/Grin2a
H	WT_vs_AD	mmu04261	Adrenergic signaling in cardiomyocytes - Mus musculus (house mouse)	17/482	0.00320321	0.0158413	0.0109124	Prkaca/Cacna1d/Cacnb4/Atp2b1/Adcy1/Adcy3/Ryr2/Adcy6/Camk2a/Atp2a2/Slc8a2/Cacna2d1/Plcb1/Cacna1c/Cacnb2/Mapk1/Bves
H	WT_vs_AD	mmu04068	FoxO signaling pathway - Mus musculus (house mouse)	15/482	0.00342178	0.0166201	0.0114488	Map2k1/Homer1/Foxg1/Mapk8/Usp7/Pdpk1/Sos1/Chuk/Kras/Smad3/Prkab2/Mapk10/Foxo6/Skp2/Mapk1
H	WT_vs_AD	mmu04114	Oocyte meiosis - Mus musculus (house mouse)	14/482	0.00419605	0.0200232	0.0137931	Map2k1/Prkaca/Fbxw11/Cpeb4/Adcy1/Adcy3/Adcy6/Camk2a/Cpeb1/Itpr2/Rps6ka3/Pgr/Ywhag/Mapk1
H	WT_vs_AD	mmu04350	TGF-beta signaling pathway - Mus musculus (house mouse)	13/482	0.00475702	0.0223088	0.0153675	Acvr1b/Chrd/Rps6kb1/Fst/Skil/Smad9/Smad1/Thsd4/Smad3/Tfdp1/Acvr2a/Mapk1/Bmpr2
H	WT_vs_AD	mmu04911	Insulin secretion - Mus musculus (house mouse)	11/482	0.00500635	0.0230801	0.0158989	Prkaca/Cacna1d/Adcy1/Adcy3/Ryr2/Adcy6/Camk2a/Gna11/Plcb1/Cacna1c/Kcnma1
H	WT_vs_AD	mmu00561	Glycerolipid metabolism - Mus musculus (house mouse)	9/482	0.00518146	0.0234893	0.0161807	Dgke/Dgkg/Lpin2/Dgat2/Dgkh/Dgki/Pnlip/Lclat1/Dgkd
H	WT_vs_AD	mmu04062	Chemokine signaling pathway - Mus musculus (house mouse)	19/482	0.00553501	0.0246807	0.0170014	Tiam1/Map2k1/Prkaca/Shc2/Adcy1/Adcy3/Adcy6/Sos1/Grk2/Chuk/Src/Kras/Cx3cl1/Grk3/Gng2/Plcb1/Cxcl12/Mapk1/Gm20878
H	WT_vs_AD	mmu04530	Tight junction - Mus musculus (house mouse)	17/482	0.00640176	0.0280851	0.0193466	Tiam1/Prkaca/Actn1/Cacna1d/Mapk8/Nedd4l/Src/Arhgef2/Mpdz/Tjp1/Rapgef6/Prkab2/Prkce/Mapk10/Rapgef2/Afdn/Bves
H	WT_vs_AD	mmu04721	Synaptic vesicle cycle - Mus musculus (house mouse)	10/482	0.00655498	0.0283009	0.0194952	Cacna1b/Slc1a1/Slc6a1/Nsf/Cacna1a/Unc13a/Syt1/Stx3/Ap2a1/Slc17a7
H	WT_vs_AD	mmu04668	TNF signaling pathway - Mus musculus (house mouse)	13/482	0.00692139	0.0294159	0.0202633	Map2k1/Map2k3/Fos/Mapk8/Chuk/Dab2ip/Map3k7/Cx3cl1/Mapk10/Junb/Cebpb/Birc2/Mapk1
H	WT_vs_AD	mmu04742	Taste transduction - Mus musculus (house mouse)	11/482	0.00831204	0.0347827	0.0239602	Prkaca/Gabra1/Pde1b/Adcy6/Cacna1a/Gabbr2/Plcb1/Cacna1c/Scn3a/Pde1a/Scn2a
H	WT_vs_AD	mmu00230	Purine metabolism - Mus musculus (house mouse)	14/482	0.010228	0.0419074	0.0288681	Pde7b/Adcy1/Adcy3/Pde8b/Pde1b/Adcy6/Pde10a/Ampd2/Gucy1b1/Gucy1a2/Gda/Pde1a/Pde7a/Pde11a
H	WT_vs_AD	mmu05221	Acute myeloid leukemia - Mus musculus (house mouse)	9/482	0.0103228	0.0419074	0.0288681	Map2k1/Runx1t1/Rps6kb1/Sos1/Chuk/Kras/Flt3/Mapk1/Zbtb16
H	WT_vs_AD	mmu04070	Phosphatidylinositol signaling system - Mus musculus (house mouse)	11/482	0.0113194	0.0452774	0.0311895	Dgke/Dgkg/Synj1/Pikfyve/Pip5k1a/Itpr2/Dgkh/Dgki/Plcb1/Ipmk/Dgkd
L	ADCAV_vs_AD	mmu03010	Ribosome - Mus musculus (house mouse)	62/680	4.33259e-27	1.41676e-24	1.22225e-24	Rpl13/Rps11/Rpl8/Rps9/Rplp1/Rps15a/Rps25/Rps5/Rpl19/Mrpl24/Rps27a/Mrpl36/Rps24/Rps26/Rpl14/Rps20/Rps6/Rpl22/Rpl6/Rpl28/Rps4x/Rpsa/Rps29/Rps27l/Rps16/Rpl10a/Fau/Rps21/Mrpl12/Mrps6/Rps19/Rpl21/Rpl7/Rpl18a/Rpl37a/Rps8/Rps23/Mrps16/Rps10/Mrps21/Rpl38/Rpl32/Rpl36/Rpl30/Rpl18/Rpl11/Rpl26/Rps12/Rpl34/Rpl17/Rpl35/Rps15/Rplp0/Rps28/Rpl23/Rpl31/Rpl13a/Rpl36a/Rpl39/Rps13/Rpl41/Rpl24
L	ADCAV_vs_AD	mmu05171	Coronavirus disease - COVID-19 - Mus musculus (house mouse)	58/680	8.9004e-16	1.45521e-13	1.25542e-13	Rpl13/Rps11/Rpl8/Rps9/Rplp1/Rps15a/Rps25/Rps5/Rpl19/Rps27a/Ace/Rps24/Rps26/Rpl14/Rps20/Rps6/Rpl22/Rpl6/Tnfrsf1a/Rpl28/Rps4x/Rpsa/Rps29/Rps27l/Rps16/Rpl10a/Fau/Rps21/Rps19/Rpl21/Rpl7/Rpl18a/Rpl37a/Rps8/Rps23/Rps10/Rpl38/Rpl32/Rpl36/Rpl30/Rpl18/Rpl11/Rpl26/Rps12/Rpl34/Rpl17/Rpl35/Rps15/Rplp0/Rps28/Rpl23/Rpl31/Rpl13a/Rpl36a/Rpl39/Rps13/Rpl41/Rpl24
L	ADCAV_vs_AD	mmu00190	Oxidative phosphorylation - Mus musculus (house mouse)	40/680	6.92592e-15	7.54925e-13	6.5128e-13	Ndufa11/Ndufb2/Atp5d/Atp6v1f/Atp5g1/Ndufa2/Cox6c/Atp5e/Ndufs7/Uqcr11/Uqcrb/Ndufs6/Ndufs4/Ndufa6/Atp5o/Ndufa5/Ndufv3/Cox7a2l/Cox8b/Ndufa8/Ndufb5/Ndufb11/Cox4i1/Cox7a2/Ndufb7/Ndufa3/Cox8a/Ndufa13/Cox6b1/Ndufc1/Atp5j2/Atp5l/Uqcrq/Cox17/Atp5k/Cox6b2/Uqcr10/Ndufs8/Cox5b/Uqcrh
L	ADCAV_vs_AD	mmu05208	Chemical carcinogenesis - reactive oxygen species - Mus musculus (house mouse)	52/680	2.76641e-14	2.26154e-12	1.95105e-12	Gstt1/Ndufa11/Ndufb2/Atp5d/As3mt/Nqo1/Gstm5/Gstm7/Akt2/Atp5g1/Ndufa2/Cox6c/Atp5e/Ndufs7/Uqcr11/Pld2/Map3k14/Uqcrb/Ndufs6/Ndufs4/Ephx2/Ndufa6/Atp5o/Sod1/Ndufa5/Vegfa/Ndufv3/Cox7a2l/Bad/Cox8b/Ndufa8/Ndufb5/Ndufb11/Cox4i1/Cox7a2/Gsta4/Ndufb7/Map2k2/Ndufa3/Cox8a/Ndufa13/Cox6b1/Ndufc1/Ephx1/Gstm2/Uqcrq/Cox6b2/Gstm1/Uqcr10/Ndufs8/Cox5b/Uqcrh
L	ADCAV_vs_AD	mmu05012	Parkinson disease - Mus musculus (house mouse)	54/680	3.08608e-12	2.0183e-10	1.7412e-10	Slc39a13/Ndufa11/Ndufb2/Atp5d/Klc4/Atp5g1/Ndufa2/Cox6c/Atp5e/Ndufs7/Uqcr11/Rps27a/Uqcrb/Ndufs6/Ndufs4/Ndufa6/Atp5o/Sod1/Ndufa5/Ndufv3/Cox7a2l/Slc39a7/Cox8b/Hspa5/Ndufa8/Mfn1/Ndufb5/Tuba8/Ndufb11/Cox4i1/Calml4/Cox7a2/Gnai2/Ndufb7/Ndufa3/Cox8a/Ndufa13/Cox6b1/Tubb4b/Ndufc1/Gpr37/Maob/Klc3/Sem1/Tuba1c/Uqcrq/Cox6b2/Slc39a1/Uqcr10/Ndufs8/Cox5b/Slc39a4/Uqcrh/Kif5a
L	ADCAV_vs_AD	mmu04714	Thermogenesis - Mus musculus (house mouse)	48/680	2.92136e-11	1.59214e-09	1.37355e-09	Ndufa11/Ndufb2/Atp5d/Atp5g1/Ndufa2/Cox6c/Atp5e/Ndufs7/Uqcr11/Uqcrb/Ndufs6/Ndufs4/Ndufa6/Atp5o/Ndufa5/Ndufv3/Cox7a2l/Cox8b/Pnpla2/Ndufa8/Creb3l1/Ndufb5/Npr1/Rps6/Cpt2/Ndufb11/Cox4i1/Cox7a2/Slc25a20/Ndufb7/Ndufa3/Cox8a/Ndufa13/Cox6b1/Ndufc1/Atp5j2/Atp5l/Prdm16/Uqcrq/Cox17/Ndufaf6/Atp5k/Cox6b2/Uqcr10/Ndufs8/Cox5b/Uqcrh/Ndufaf8
L	ADCAV_vs_AD	mmu05415	Diabetic cardiomyopathy - Mus musculus (house mouse)	45/680	4.95872e-11	2.31643e-09	1.9984e-09	Ndufa11/Ndufb2/Tgfb1/Atp5d/Akt2/Atp5g1/Ctsd/Ndufa2/Cox6c/Atp5e/Ndufs7/Uqcr11/Ace/Tgfb3/Uqcrb/Ndufs6/Ndufs4/Ndufa6/Atp5o/Ndufa5/Ndufv3/Cox7a2l/Plcb3/Cox8b/Ndufa8/Ndufb5/Cpt2/Ndufb11/Cox4i1/Cox7a2/Ndufb7/Ndufa3/Cox8a/Ndufa13/Cox6b1/Ndufc1/Pdk2/Ptpa/Uqcrq/Cox6b2/Uqcr10/Ndufs8/Cox5b/Uqcrh/Ren1
L	ADCAV_vs_AD	mmu04932	Non-alcoholic fatty liver disease - Mus musculus (house mouse)	37/680	1.10686e-10	4.52429e-09	3.90314e-09	Nr1h3/Ndufa11/Ndufb2/Tgfb1/Akt2/Ndufa2/Cox6c/Ndufs7/Uqcr11/Srebf1/Uqcrb/Ndufs6/Ndufs4/Ndufa6/Ndufa5/Ndufv3/Cox7a2l/Cox8b/Adipor1/Ndufa8/Ndufb5/Tnfrsf1a/Ndufb11/Cox4i1/Cox7a2/Ndufb7/Ndufa3/Cox8a/Ndufa13/Cox6b1/Ndufc1/Uqcrq/Cox6b2/Uqcr10/Ndufs8/Cox5b/Uqcrh
L	ADCAV_vs_AD	mmu05016	Huntington disease - Mus musculus (house mouse)	54/680	6.55807e-10	2.38277e-08	2.05563e-08	Ndufa11/Ndufb2/Atp5d/Klc4/Atp5g1/Ndufa2/Cox6c/Atp5e/Gpx3/Ndufs7/Uqcr11/Uqcrb/Ndufs6/Gpx8/Ndufs4/Ndufa6/Atp5o/Sod1/Ndufa5/Ndufv3/Cox7a2l/Plcb3/Cox8b/Ndufa8/Creb3l1/Ndufb5/Gpx7/Tuba8/Ndufb11/Cox4i1/Cox7a2/Ndufb7/Dnai2/Ndufa3/Cox8a/Ndufa13/Cox6b1/Tubb4b/Ndufc1/Klc3/Sem1/Dnali1/Tuba1c/Uqcrq/Cox6b2/Dnah3/Dnah6/Uqcr10/Ndufs8/Dnai1/Cox5b/Gpx1/Uqcrh/Kif5a
L	ADCAV_vs_AD	mmu00480	Glutathione metabolism - Mus musculus (house mouse)	22/680	4.7305e-09	1.54687e-07	1.3345e-07	Gstt1/Ggct/Gstm5/Gstm7/Odc1/Gpx3/Gpx8/Ldc1/Prdx6/Txndc12/Gpx7/Gstk1/Idh2/Gsta4/Anpep/Lap3/Ggt6/Gstm2/Gstm1/Gstp1/Gpx1/Gpx4
L	ADCAV_vs_AD	mmu05010	Alzheimer disease - Mus musculus (house mouse)	61/680	5.60022e-09	1.66479e-07	1.43623e-07	Slc39a13/Ndufa11/Ndufb2/Apoe/Atp5d/Klc4/Akt2/Atp5g1/Ndufa2/Cox6c/Atp5e/Ndufs7/Uqcr11/Grin2c/Uqcrb/Ndufs6/Ndufs4/Ndufa6/Atp5o/Ndufa5/Ndufv3/Cox7a2l/Slc39a7/Lrp5/Bad/Plcb3/Hsd17b10/Cox8b/Ndufa8/Ndufb5/Tuba8/Tnfrsf1a/Ndufb11/Fadd/Cox4i1/Calml4/Cox7a2/Ndufb7/Map2k2/Ndufa3/Cox8a/Ndufa13/Cox6b1/Tubb4b/Psenen/Ndufc1/Klc3/Fzd7/Sem1/Tuba1c/Uqcrq/Fzd9/Cox6b2/Slc39a1/Ide/Uqcr10/Ndufs8/Cox5b/Slc39a4/Uqcrh/Ki…
L	ADCAV_vs_AD	mmu05014	Amyotrophic lateral sclerosis - Mus musculus (house mouse)	59/680	8.72441e-09	2.3774e-07	2.051e-07	Ndufa11/Ndufb2/Atp5d/Klc4/Atp5g1/Nxf1/Ndufa2/Cox6c/Atp5e/Gpx3/Ndufs7/Uqcr11/Grin2c/Uqcrb/Ndufs6/Gpx8/Ndufs4/Ndufa6/Atp5o/Sod1/Ndufa5/Ndufv3/Cox7a2l/Bad/Cox8b/Hspa5/Ndufa8/Ndufb5/Gpx7/Tuba8/Tnfrsf1a/Ndufb11/Cox4i1/Cox7a2/Ndufb7/Ccs/Dnai2/Ndufa3/Cox8a/Ndufa13/Cox6b1/Tubb4b/Ndufc1/Klc3/Sem1/Dnali1/Tuba1c/Uqcrq/Chchd10/Cox6b2/Dnah3/Dnah6/Uqcr10/Ndufs8/Dnai1/Cox5b/Gpx1/Uqcrh/Kif5a
L	ADCAV_vs_AD	mmu05020	Prion disease - Mus musculus (house mouse)	47/680	1.66478e-08	4.18756e-07	3.61264e-07	Ndufa11/Ndufb2/Atp5d/Klc4/Atp5g1/Ndufa2/Cox6c/Atp5e/Ndufs7/Uqcr11/Grin2c/Uqcrb/Ndufs6/Ndufs4/Ndufa6/Atp5o/Sod1/Ndufa5/Ndufv3/Cox7a2l/Bad/Cox8b/Hspa5/Ndufa8/Creb3l1/Ndufb5/Tuba8/Ndufb11/Cox4i1/Cox7a2/Ndufb7/Ndufa3/Cox8a/Ndufa13/Cox6b1/Tubb4b/Ndufc1/Klc3/Sem1/Tuba1c/Uqcrq/Cox6b2/Uqcr10/Ndufs8/Cox5b/Uqcrh/Kif5a
L	ADCAV_vs_AD	mmu05022	Pathways of neurodegeneration - multiple diseases - Mus musculus (house mouse)	69/680	1.87125e-08	4.37071e-07	3.77065e-07	Ndufa11/Ndufb2/Atp5d/Klc4/Atp5g1/Ndufa2/Cox6c/Atp5e/Gpx3/Ndufs7/Uqcr11/Rps27a/Grin2c/Uqcrb/Ndufs6/Gpx8/Ndufs4/Ndufa6/Atp5o/Sod1/Ndufa5/Ndufv3/Cox7a2l/Lrp5/Bad/Plcb3/Hsd17b10/Cox8b/Hspa5/Ndufa8/Mfn1/Ndufb5/Gpx7/Tuba8/Tnfrsf1a/Ndufb11/Fadd/Cox4i1/Calml4/Cox7a2/Ndufb7/Ccs/Dnai2/Map2k2/Ndufa3/Cox8a/Ndufa13/Cox6b1/Tubb4b/Ndufc1/Gpr37/Klc3/Fzd7/Sem1/Dnali1/Tuba1c/Uqcrq/Fzd9/Cox6b2/Dnah3/Dnah6/Bak1/Uqcr…
L	ADCAV_vs_AD	mmu00071	Fatty acid degradation - Mus musculus (house mouse)	16/680	5.45682e-07	1.18959e-05	1.02627e-05	Acadvl/Eci2/Ehhadh/Eci1/Hadha/Acadl/Aldh9a1/Hadh/Adh5/Cpt2/Aldh2/Acads/Acsbg1/Acaa1a/Acaa2/Adh1
L	ADCAV_vs_AD	mmu04142	Lysosome - Mus musculus (house mouse)	26/680	4.81637e-06	9.84345e-05	8.49202e-05	Gm2a/Naglu/Dnase2a/Psap/Sgsh/Ctsd/Hyal1/Ctsz/Lamp2/Ctsa/Cd68/Cd164/Arsg/Npc2/Laptm4b/Naga/Litaf/Npc1/Lipa/Cd63/Gusb/Fuca1/Abcb9/Ctsc/Lamp1/Glb1
L	ADCAV_vs_AD	mmu00280	Valine, leucine and isoleucine degradation - Mus musculus (house mouse)	15/680	1.06727e-05	0.000205293	0.000177108	Ehhadh/Hsd17b10/Hadha/Aldh9a1/Mccc1/Hmgcs2/Hadh/Aldh2/Acads/Acad8/Bckdhb/Mcee/Acaa1a/Acaa2/Bckdha
L	ADCAV_vs_AD	mmu01212	Fatty acid metabolism - Mus musculus (house mouse)	15/680	3.18201e-05	0.000578065	0.000498701	Elovl1/Acadvl/Elovl7/Ehhadh/Fads2/Hadha/Acadl/Hadh/Scp2/Cpt2/Acads/Tecr/Acsbg1/Acaa1a/Acaa2
L	ADCAV_vs_AD	mmu00640	Propanoate metabolism - Mus musculus (house mouse)	10/680	4.78815e-05	0.000824067	0.000710928	Ehhadh/Hadha/Acss1/Acads/Ldhb/Bckdhb/Mcee/Acacb/Bckdha/Suclg2
L	ADCAV_vs_AD	mmu04260	Cardiac muscle contraction - Mus musculus (house mouse)	18/680	5.1538e-05	0.000842646	0.000726956	Atp1a2/Cox6c/Uqcr11/Cacng4/Uqcrb/Cox7a2l/Cox8b/Casq2/Cox4i1/Cox7a2/Atp1b3/Cox8a/Cox6b1/Uqcrq/Cox6b2/Uqcr10/Cox5b/Uqcrh
L	ADCAV_vs_AD	mmu00010	Glycolysis / Gluconeogenesis - Mus musculus (house mouse)	15/680	8.36155e-05	0.00130201	0.00112326	Aldoc/Aldh3b1/Aldh9a1/Acss1/Adh5/Aldh2/Ldhb/G6pc3/Galm/Bpgm/Pck2/Eno4/Pgk1/Eno1/Adh1
L	ADCAV_vs_AD	mmu04146	Peroxisome - Mus musculus (house mouse)	16/680	0.000478313	0.00708943	0.0061161	Eci2/Ephx2/Dhrs4/Ehhadh/Sod1/Prdx5/Phyh/Scp2/Pxmp2/Gstk1/Idh2/Nudt7/Mpv17l2/Acaa1a/Pex2/Ech1
L	ADCAV_vs_AD	mmu00260	Glycine, serine and threonine metabolism - Mus musculus (house mouse)	10/680	0.000498645	0.00708943	0.0061161	Gnmt/Cbs/Psat1/Gldc/Gatm/Gcsh/Bpgm/Maob/Phgdh/Bhmt
L	ADCAV_vs_AD	mmu04814	Motor proteins - Mus musculus (house mouse)	28/680	0.000532624	0.007257	0.00626067	Klc4/Kif1c/Kif6/Myl12a/Tuba8/Myh14/Myo7a/Acta1/Myo1e/Kif9/Myo5c/Dynlrb2/Dnai2/Dnai4/Myo1d/Tubb4b/Kif16b/Klc3/Dnali1/Dnai3/Tuba1c/Dnah3/Dnah6/Kif27/Dnai1/Kif5a/Myl6/Dynlt1b
L	ADCAV_vs_AD	mmu00980	Metabolism of xenobiotics by cytochrome P450 - Mus musculus (house mouse)	14/680	0.000775665	0.0101457	0.00875276	Gstt1/Gstm5/Gstm7/Cbr3/Aldh3b1/Adh5/Gstk1/Gsta4/Ephx1/Gstm2/Ugt1a6a/Gstm1/Gstp1/Adh1
L	ADCAV_vs_AD	mmu00330	Arginine and proline metabolism - Mus musculus (house mouse)	11/680	0.00167041	0.0202305	0.017453	Ckb/Prodh/Odc1/Ldc1/Sat1/Aldh9a1/Gatm/Aldh2/Lap3/Maob/Carns1
L	ADCAV_vs_AD	mmu04978	Mineral absorption - Mus musculus (house mouse)	11/680	0.00167041	0.0202305	0.017453	Hmox2/Atp1a2/Atox1/Slc46a1/Fth1/Mt1/Atp1b3/Trf/Ftl1/Slc39a4/Slc31a1
L	ADCAV_vs_AD	mmu00410	beta-Alanine metabolism - Mus musculus (house mouse)	8/680	0.00181097	0.0207688	0.0179174	Ehhadh/Aldh3b1/Hadha/Aldh9a1/Aldh2/Acads/Upb1/Carns1
L	ADCAV_vs_AD	mmu00982	Drug metabolism - cytochrome P450 - Mus musculus (house mouse)	13/680	0.00184188	0.0207688	0.0179174	Gstt1/Gstm5/Gstm7/Aldh3b1/Adh5/Gstk1/Gsta4/Maob/Gstm2/Ugt1a6a/Gstm1/Gstp1/Adh1
L	ADCAV_vs_AD	mmu03320	PPAR signaling pathway - Mus musculus (house mouse)	15/680	0.00202466	0.0220688	0.0190389	Nr1h3/Pltp/Ehhadh/Fads2/Acadl/Cyp27a1/Dbi/Hmgcs2/Scp2/Cpt2/Slc27a1/Acsbg1/Acaa1a/Pck2/Fabp4
L	ADCAV_vs_AD	mmu00340	Histidine metabolism - Mus musculus (house mouse)	7/680	0.00219955	0.0232017	0.0200163	Aspa/Aldh3b1/Aldh9a1/Hdc/Aldh2/Maob/Carns1
L	ADCAV_vs_AD	mmu04723	Retrograde endocannabinoid signaling - Mus musculus (house mouse)	21/680	0.00276134	0.0282174	0.0243434	Ndufa11/Ndufb2/Ndufa2/Ndufs7/Ndufs6/Ndufs4/Ndufa6/Ndufa5/Ndufv3/Plcb3/Ndufa8/Ndufb5/Ndufb11/Gnai2/Gng11/Ndufb7/Ndufa3/Ndufa13/Ndufc1/Ndufs8/Gng5
L	ADCAV_vs_AD	mmu01200	Carbon metabolism - Mus musculus (house mouse)	18/680	0.00321934	0.0319007	0.027521	Aldoc/Tkt/Psat1/Gldc/Taldo1/Acss1/Adh5/Acads/Idh2/Pgls/Mcee/Gcsh/Eno4/Idnk/Phgdh/Suclg2/Pgk1/Eno1
L	ADCAV_vs_AD	mmu00620	Pyruvate metabolism - Mus musculus (house mouse)	9/680	0.0042015	0.0401731	0.0346576	Acyp1/Aldh9a1/Acss1/Adh5/Aldh2/Ldhb/Pck2/Acacb/Adh1
L	ADCAV_vs_AD	mmu00062	Fatty acid elongation - Mus musculus (house mouse)	7/680	0.00429987	0.0401731	0.0346576	Elovl1/Elovl7/Hadha/Hadh/Tecr/Acaa2/Acot1
L	ADCAV_vs_AD	mmu01524	Platinum drug resistance - Mus musculus (house mouse)	13/680	0.00542048	0.049236	0.0424762	Gstt1/Gstm5/Gstm7/Akt2/Msh3/Bad/Fadd/Gsta4/Gstm2/Bak1/Gstm1/Gstp1/Slc31a1
L	WT_vs_AD	mmu03010	Ribosome - Mus musculus (house mouse)	70/720	8.12852e-33	2.62551e-30	2.0963e-30	Rpl13/Rps11/Rpl8/Rps9/Rplp1/Rps18/Rps25/Rps5/Mrps18c/Rpl19/Mrpl24/Rps27a/Mrpl36/Mrpl13/Mrpl21/Rps24/Rps26/Rpl14/Rps3a1/Rps20/Rps6/Rpl22/Rpl6/Rps3/Mrpl17/Rps4x/Rpsa/Mrpl34/Rps29/Rps27l/Rps16/Rpl10a/Fau/Mrpl12/Mrps6/Rps19/Rpl21/Rpl7/Rpl18a/Rpl37a/Rps8/Rps23/Rpl36al/Mrps16/Rps10/Mrps21/Rpl32/Rpl36/Rpl23a/Rpl5/Rpl30/Rpl18/Rpl11/Rpl35a/Rpl26/Rps17/Rps12/Rpl34/Rpl17/Rpl35/Rps15/Rplp0/Rps28/Rpl23/Rpl31/…
L	WT_vs_AD	mmu05171	Coronavirus disease - COVID-19 - Mus musculus (house mouse)	78/720	2.27657e-28	3.67666e-26	2.93558e-26	Tmprss2/Rpl13/Irf3/Rps11/Rpl8/Rps9/Rplp1/Rps18/Rps25/Rps5/Cybb/C4a/Rpl19/Rps27a/Syk/Ifnar2/C3/Rps24/Rps26/Rpl14/Tlr2/Rps3a1/Rps20/Rps6/Rpl22/Rpl6/Tnfrsf1a/Rps3/Rps4x/Rpsa/Rps29/Rps27l/C1qa/C1qc/C1qb/Rps16/Rpl10a/Fau/Rigi/C3ar1/Rps19/Rpl21/Rpl7/Rpl18a/Rpl37a/Rps8/C5ar1/Rps23/Rpl36al/Rps10/Adam17/Oas1a/Rpl32/Rpl36/Rpl23a/Rpl5/Rpl30/Rpl18/Rpl11/Fcgr3/Rpl35a/Rpl26/Rps17/Rps12/Rpl34/Rpl17/Rpl35/Rps15/…
L	WT_vs_AD	mmu04142	Lysosome - Mus musculus (house mouse)	40/720	4.71447e-14	5.07592e-12	4.05279e-12	Gm2a/Acp5/Tcirg1/Naglu/Ap1m2/Dnase2a/Psap/Man2b1/Ctsd/Hyal1/Ctsz/Lamp2/Ctsa/Cd68/Cd164/Arsg/Lgmn/Npc2/Hexb/Ctsb/Cln5/Laptm4b/Naga/Litaf/Npc1/Ctsw/Hexa/Cd63/Gusb/Slc11a1/Atp6v0d2/Laptm5/Fuca1/Ctsc/Cln3/Lamp1/Pla2g15/Ctsh/Ctss/Glb1
L	WT_vs_AD	mmu05208	Chemical carcinogenesis - reactive oxygen species - Mus musculus (house mouse)	52/720	2.76199e-13	2.23031e-11	1.78076e-11	Ndufa11/Ndufb2/Atp5d/As3mt/Nqo1/Gstm7/Hmox1/Atp5g1/Cyba/Mgst1/Ndufa2/Cox6c/Nfe2l2/Ncf1/Ndufs7/Uqcr11/Pld2/Map3k14/Uqcrb/Ndufs4/Ephx2/Ndufa6/Atp5o/Sod1/Ndufv3/Cox7a2l/Bad/Cox8b/Gsta3/Ncf2/Cat/Cox4i1/Cox7a2/Gsta4/Ndufb7/Atp5h/Ndufa3/Cox8a/Ndufa13/Cox6b1/Ephx1/Ndufb10/Gstm2/Ndufa7/Uqcrq/Cox6b2/Gstm1/Uqcr10/Ndufs8/Cox5b/Uqcrh/ND3
L	WT_vs_AD	mmu00190	Oxidative phosphorylation - Mus musculus (house mouse)	37/720	5.8726e-12	3.7937e-10	3.02902e-10	Tcirg1/Ndufa11/Ndufb2/Atp5d/Atp5g1/Ndufa2/Cox6c/Ndufs7/Uqcr11/Uqcrb/Ndufs4/Ndufa6/Atp5o/Ndufv3/Cox7a2l/Cox8b/Atp6v0d2/Cox4i1/Cox7a2/Ndufb7/Atp5h/Ndufa3/Cox8a/Ndufa13/Cox6b1/Atp5j2/Atp5l/Atp6v1g1/Ndufb10/Ndufa7/Uqcrq/Cox6b2/Uqcr10/Ndufs8/Cox5b/Uqcrh/ND3
L	WT_vs_AD	mmu05415	Diabetic cardiomyopathy - Mus musculus (house mouse)	45/720	3.29628e-10	1.7745e-08	1.41682e-08	Ndufa11/Ndufb2/Tgfb1/Atp5d/Atp5g1/Cyba/Ctsd/Ndufa2/Cox6c/Cybb/Ncf1/Ndufs7/Uqcr11/Uqcrb/Ndufs4/Ndufa6/Atp5o/Ndufv3/Cox7a2l/Plcb3/Cox8b/Ncf2/Cpt2/G6pdx/Mmp2/Cox4i1/Cox7a2/Tgfbr2/Rac2/Ndufb7/Atp5h/Tnni3/Ndufa3/Cox8a/Ndufa13/Cox6b1/Ndufb10/Ndufa7/Uqcrq/Cox6b2/Uqcr10/Ndufs8/Cox5b/Uqcrh/ND3
L	WT_vs_AD	mmu05020	Prion disease - Mus musculus (house mouse)	52/720	5.13678e-10	2.37026e-08	1.8925e-08	Tubb6/Ndufa11/Ndufb2/Atp5d/Klc4/Atp5g1/Cyba/Ndufa2/Cox6c/Cybb/Ncf1/Ndufs7/Uqcr11/Grin2c/Uqcrb/Ndufs4/Ndufa6/Atp5o/Sod1/Ndufv3/Cox7a2l/Bad/Ddit3/Cox8b/Ncf2/Creb3l1/Cox4i1/Cox7a2/Rac2/Ndufb7/Atp5h/Ndufa3/Cox8a/Ndufa13/Cox6b1/Tubb4b/C1qa/C1qc/C1qb/Ndufb10/Klc3/Ndufa7/Sem1/Tuba1c/Uqcrq/Cox6b2/Uqcr10/Ndufs8/Cox5b/Uqcrh/ND3/Prnp
L	WT_vs_AD	mmu04145	Phagosome - Mus musculus (house mouse)	40/720	1.27856e-09	5.1622e-08	4.12168e-08	Itgb2/Tubb6/Tcirg1/Cyba/Cybb/Fcgr1/Ncf1/Lamp2/Itgb5/C3/Tap2/Msr1/Itgb1/Ncf2/Fcgr2b/Tlr2/Atp6v0d2/Lamp1/H2-Q4/Tubb4b/Tap1/Rilp/Ctss/Atp6v1g1/Tuba1c/Cd14/Tlr6/Rab7b/H2-T24/H2-T22/Fcgr4/Fcgr3/H2-Eb1/H2-K1/H2-T23/H2-Q6/H2-D1/H2-Ab1/Clec7a/H2-DMb1
L	WT_vs_AD	mmu05012	Parkinson disease - Mus musculus (house mouse)	50/720	2.65723e-09	9.53649e-08	7.61427e-08	Tubb6/Slc39a13/Ndufa11/Ndufb2/Atp5d/Klc4/Atp5g1/Ndufa2/Cox6c/Nfe2l2/Ndufs7/Uqcr11/Rps27a/Uqcrb/Ndufs4/Ndufa6/Atp5o/Sod1/Ndufv3/Cox7a2l/Ddit3/Cox8b/Cox4i1/Calml4/Cox7a2/Gnai2/Uba7/Ndufb7/Atp5h/Ndufa3/Cox8a/Ndufa13/Cox6b1/Tubb4b/Ndufb10/Maob/Klc3/Ndufa7/Sem1/Tuba1c/Uqcrq/Cox6b2/Slc39a1/Uqcr10/Ndufs8/Cox5b/Slc39a4/Uqcrh/ND3/Uba52
L	WT_vs_AD	mmu00480	Glutathione metabolism - Mus musculus (house mouse)	22/720	1.35748e-08	4.38465e-07	3.50086e-07	Gstm7/Mgst1/Odc1/Gpx3/Gpx8/Ldc1/Gsta3/Idh1/Prdx6/Txndc12/Pgd/Gstk1/Hpgds/Idh2/G6pdx/Gsta4/Lap3/Gstm2/Gstm1/Gstp1/Gpx1/Gpx4
L	WT_vs_AD	mmu04932	Non-alcoholic fatty liver disease - Mus musculus (house mouse)	33/720	9.65244e-08	2.83431e-06	2.26301e-06	Ndufa11/Ndufb2/Tgfb1/Mlxipl/Ndufa2/Cox6c/Ndufs7/Uqcr11/Srebf1/Uqcrb/Ndufs4/Ndufa6/Ndufv3/Cox7a2l/Ddit3/Cox8b/Tnfrsf1a/Cox4i1/Cox7a2/Ndufb7/Ndufa3/Cox8a/Ndufa13/Cox6b1/Ndufb10/Ndufa7/Uqcrq/Cox6b2/Socs3/Uqcr10/Ndufs8/Cox5b/Uqcrh
L	WT_vs_AD	mmu05010	Alzheimer disease - Mus musculus (house mouse)	59/720	2.64345e-07	7.11529e-06	5.6811e-06	Tubb6/Slc39a13/Ndufa11/Ndufb2/Apoe/Atp5d/Klc4/Atp5g1/Ndufa2/Cox6c/Csf1/Cybb/Lpl/Psen1/Ndufs7/Uqcr11/Grin2c/Uqcrb/Ndufs4/Ndufa6/App/Atp5o/Ndufv3/Cox7a2l/Lrp5/Bad/Plcb3/Hsd17b10/Ddit3/Cox8b/Tnfrsf1a/Fadd/Cox4i1/Calml4/Cox7a2/Ndufb7/Atp5h/Ndufa3/Cox8a/Ndufa13/Cox6b1/Tubb4b/Psenen/Ndufb10/Klc3/Ndufa7/Sem1/Tuba1c/Uqcrq/Fzd9/Cox6b2/Slc39a1/Adam17/Uqcr10/Ndufs8/Cox5b/Slc39a4/Uqcrh/ND3
L	WT_vs_AD	mmu04714	Thermogenesis - Mus musculus (house mouse)	41/720	4.66395e-07	1.15881e-05	9.25236e-06	Ndufa11/Ndufb2/Atp5d/Rps6ka1/Atp5g1/Ndufa2/Cox6c/Ndufs7/Uqcr11/Uqcrb/Ndufs4/Ndufa6/Atp5o/Ndufv3/Cox7a2l/Cox8b/Pnpla2/Cox20/Creb3l1/Rps6/Cpt2/Cox4i1/Cox7a2/Ndufb7/Atp5h/Ndufa3/Cox8a/Ndufa13/Cox6b1/Atp5j2/Atp5l/Ndufb10/Ndufa7/Uqcrq/Cox6b2/Uqcr10/Ndufs8/Cox5b/Uqcrh/ND3/Cox16
L	WT_vs_AD	mmu04612	Antigen processing and presentation - Mus musculus (house mouse)	22/720	1.04597e-06	2.4132e-05	1.92679e-05	Lgmn/Ctsb/Psme1/Tapbp/Tap2/Cd74/Pdia3/Ifi30/H2-Q4/Tap1/Ctss/H2-T24/H2-T22/H2-Eb1/B2m/H2-K1/H2-T23/H2-Q6/H2-D1/H2-Ab1/Psme2/H2-DMb1
L	WT_vs_AD	mmu05016	Huntington disease - Mus musculus (house mouse)	48/720	1.44616e-06	3.11406e-05	2.48638e-05	Tubb6/Ndufa11/Ndufb2/Atp5d/Klc4/Atp5g1/Ndufa2/Cox6c/Gpx3/Ndufs7/Uqcr11/Uqcrb/Gpx8/Ndufs4/Ndufa6/Atp5o/Sod1/Ndufv3/Cox7a2l/Plcb3/Cox8b/Creb3l1/Cox4i1/Cox7a2/Ndufb7/Atp5h/Dnai2/Ndufa3/Cox8a/Ndufa13/Cox6b1/Tubb4b/Ndufb10/Klc3/Dnah7b/Ndufa7/Sem1/Dnali1/Tuba1c/Uqcrq/Cox6b2/Uqcr10/Ndufs8/Dnai1/Cox5b/Gpx1/Uqcrh/ND3
L	WT_vs_AD	mmu05022	Pathways of neurodegeneration - multiple diseases - Mus musculus (house mouse)	66/720	1.71695e-06	3.46609e-05	2.76745e-05	Tubb6/Ndufa11/Ndufb2/Atp5d/Klc4/Atp5g1/Ndufa2/Cox6c/Csf1/Cybb/Gpx3/Psen1/Ndufs7/Uqcr11/Nefh/Rps27a/Grin2c/Uqcrb/Gpx8/Ndufs4/Ndufa6/App/Atp5o/Sod1/Ndufv3/Cox7a2l/Lrp5/Bad/Plcb3/Hsd17b10/Ddit3/Cox8b/Cat/Tnfrsf1a/Fadd/Cox4i1/Calml4/Cox7a2/Uba7/Ndufb7/Atp5h/Dnai2/Ndufa3/Cox8a/Ndufa13/Cox6b1/Tubb4b/Ndufb10/Klc3/Dnah7b/Ndufa7/Sem1/Dnali1/Tuba1c/Uqcrq/Fzd9/Cox6b2/Uqcr10/Ndufs8/Dnai1/Cox5b/Gpx1/Uqcrh/ND3…
L	WT_vs_AD	mmu05152	Tuberculosis - Mus musculus (house mouse)	33/720	2.98088e-06	5.66367e-05	4.52208e-05	Itgb2/Tcirg1/Tgfb1/Rhoa/Ctsd/Fcgr1/Lamp2/Lsp1/Ifngr1/Syk/Il10rb/C3/Cd74/Bad/Fcgr2b/Card9/Tlr2/Atp6v0d2/Tnfrsf1a/Itgax/Fadd/Lamp1/Calml4/Ctss/Cd14/Tlr6/Fcer1g/Fcgr4/Fcgr3/H2-Eb1/H2-Ab1/Clec7a/H2-DMb1
L	WT_vs_AD	mmu05014	Amyotrophic lateral sclerosis - Mus musculus (house mouse)	54/720	4.30769e-06	7.72991e-05	6.17183e-05	Tubb6/Ndufa11/Ndufb2/Atp5d/Klc4/Atp5g1/Ndufa2/Cox6c/Gpx3/Ndufs7/Uqcr11/Nefh/Grin2c/Uqcrb/Gpx8/Ndufs4/Ndufa6/Atp5o/Sod1/Ndufv3/Cox7a2l/Bad/Ddit3/Cox8b/Cat/Tnfrsf1a/Cox4i1/Cox7a2/Ndufb7/Atp5h/Dnai2/Ndufa3/Cox8a/Ndufa13/Cox6b1/Tubb4b/Ndufb10/Klc3/Dnah7b/Ndufa7/Sem1/Dnali1/Tuba1c/Uqcrq/Chchd10/Cox6b2/Uqcr10/Ndufs8/Dnai1/Cox5b/Gpx1/Uqcrh/ND3/Ang
L	WT_vs_AD	mmu01212	Fatty acid metabolism - Mus musculus (house mouse)	16/720	1.47818e-05	0.00025129	0.000200639	Acadvl/Elovl7/Fads2/Hadha/Acadl/Hsd17b12/Hadh/Hacd4/Scp2/Cpt2/Acads/Tecr/Elovl5/Acaa1a/Acaa2/H2-Ke6
L	WT_vs_AD	mmu05140	Leishmaniasis - Mus musculus (house mouse)	17/720	1.91972e-05	0.000310034	0.000247543	Itgb2/Tgfb1/Ptpn6/Cyba/Cybb/Fcgr1/Ncf1/Ifngr1/C3/Itgb1/Ncf2/Tlr2/Fcgr4/Fcgr3/H2-Eb1/H2-Ab1/H2-DMb1
L	WT_vs_AD	mmu04380	Osteoclast differentiation - Mus musculus (house mouse)	23/720	0.000127824	0.00196605	0.00156976	Acp5/Tgfb1/Cyba/Csf1/Fcgr1/Ncf1/Ifngr1/Map3k14/Syk/Ifnar2/Trem2/Nfkb2/Ncf2/Fcgr2b/Tec/Tnfrsf1a/Tyrobp/Tgfbr2/Socs3/Fcgr4/Fcgr3/Blnk/Lilrb4a
L	WT_vs_AD	mmu05133	Pertussis - Mus musculus (house mouse)	16/720	0.000244384	0.003588	0.00286479	Itgb2/Irf3/Rhoa/C4a/Serping1/C3/Itgb1/Cxcl5/Calml4/Gnai2/C1qa/C1qc/C1qb/Irf8/Cd14/C4b
L	WT_vs_AD	mmu04260	Cardiac muscle contraction - Mus musculus (house mouse)	17/720	0.000342941	0.00481608	0.00384533	Cox6c/Uqcr11/Uqcrb/Cox7a2l/Cox8b/Cox4i1/Cox7a2/Atp1b3/Tnni3/Cox8a/Cox6b1/Myh6/Uqcrq/Cox6b2/Uqcr10/Cox5b/Uqcrh
L	WT_vs_AD	mmu04064	NF-kappa B signaling pathway - Mus musculus (house mouse)	19/720	0.000440078	0.00592272	0.00472891	Edar/Ccl4/Map3k14/Gadd45g/Syk/Plau/Nfkb2/Prkcq/Vcam1/Ltbr/Tnfrsf1a/Icam1/Rigi/Lyn/Cd14/Blnk/Bcl2a1b/Ccl21b/Bcl2a1d
L	WT_vs_AD	mmu00531	Glycosaminoglycan degradation - Mus musculus (house mouse)	7/720	0.000760081	0.00946125	0.0075542	Naglu/Hyal1/Hexb/Hexa/Gusb/Hpse/Glb1
L	WT_vs_AD	mmu04978	Mineral absorption - Mus musculus (house mouse)	12/720	0.000761586	0.00946125	0.0075542	Hmox2/Hmox1/Atox1/Slc46a1/Fth1/Mt2/Mt1/Atp1b3/Trf/Ftl1/Slc39a4/Slc31a1
L	WT_vs_AD	mmu04610	Complement and coagulation cascades - Mus musculus (house mouse)	17/720	0.000871669	0.0102898	0.00821572	Itgb2/C4a/Plau/Clu/Pros1/Serping1/C3/A2m/Itgax/Cd59a/C1qa/C1qc/C1qb/C3ar1/Plaur/C5ar1/C4b
L	WT_vs_AD	mmu04146	Peroxisome - Mus musculus (house mouse)	16/720	0.000891993	0.0102898	0.00821572	Eci2/Ephx2/Dhrs4/Sod1/Prdx5/Idh1/Phyh/Cat/Pmvk/Scp2/Prdx1/Gstk1/Idh2/Nudt7/Acaa1a/Pex2
L	WT_vs_AD	mmu00062	Fatty acid elongation - Mus musculus (house mouse)	8/720	0.00130891	0.0145785	0.01164	Elovl7/Hadha/Hsd17b12/Hadh/Hacd4/Tecr/Elovl5/Acaa2
L	WT_vs_AD	mmu00511	Other glycan degradation - Mus musculus (house mouse)	6/720	0.0018298	0.0197009	0.0157299	Man2b1/Hexb/Hexa/Fuca1/Man2b2/Glb1
L	WT_vs_AD	mmu04210	Apoptosis - Mus musculus (house mouse)	21/720	0.00192237	0.0200299	0.0159926	Ctsd/Endog/Ctsz/Septin4/Map3k14/Gadd45g/Ctsb/Ctsw/Bad/Ddit3/Ntrk1/Tnfrsf1a/Ctsc/Fadd/Ctsh/Aifm1/Ctss/Tuba1c/Parp4/Bcl2a1b/Bcl2a1d
L	WT_vs_AD	mmu04666	Fc gamma R-mediated phagocytosis - Mus musculus (house mouse)	16/720	0.00210451	0.0212424	0.0169607	Fcgr1/Ncf1/Pld2/Syk/Plpp1/Inpp5d/Ptprc/Fcgr2b/Gsn/Arpc1b/Inppl1/Rac2/Vav1/Lyn/Fcgr4/Fcgr3
L	WT_vs_AD	mmu05418	Fluid shear stress and atherosclerosis - Mus musculus (house mouse)	22/720	0.00228041	0.0223204	0.0178214	Nqo1/Gstm7/Hmox1/Cyba/Rhoa/Mgst1/Nfe2l2/Ncf1/Sdc4/Hsp90b1/Gsta3/Ncf2/Vcam1/Tnfrsf1a/Mmp2/Calml4/Gsta4/Rac2/Icam1/Gstm2/Gstm1/Gstp1
L	WT_vs_AD	mmu05322	Systemic lupus erythematosus - Mus musculus (house mouse)	22/720	0.00270973	0.0257424	0.0205537	C4a/Fcgr1/H2bc4/Cd86/C3/Trim21/C1qa/C1qc/C1qb/Fcgr4/Fcgr3/H2aj/H2-Eb1/H4c9/H3f3a/H4c8/H2ac19/H2ac18/C4b/H2-Ab1/H2-DMb1/H3c15
L	WT_vs_AD	mmu05323	Rheumatoid arthritis - Mus musculus (house mouse)	15/720	0.00280175	0.0258561	0.0206445	Itgb2/Ccl3/Acp5/Tcirg1/Tgfb1/Csf1/Cd86/Tlr2/Atp6v0d2/Cxcl5/Icam1/Atp6v1g1/H2-Eb1/H2-Ab1/H2-DMb1
L	WT_vs_AD	mmu00340	Histidine metabolism - Mus musculus (house mouse)	7/720	0.00304817	0.0273489	0.0218363	Aspa/Aldh3b1/Hdc/Aldh2/Maob/Cndp1/Carns1
L	WT_vs_AD	mmu05416	Viral myocarditis - Mus musculus (house mouse)	15/720	0.00314039	0.0274148	0.0218889	Itgb2/Cd86/Rac2/H2-Q4/Icam1/Myh6/H2-T24/H2-T22/H2-Eb1/H2-K1/H2-T23/H2-Q6/H2-D1/H2-Ab1/H2-DMb1
L	WT_vs_AD	mmu01040	Biosynthesis of unsaturated fatty acids - Mus musculus (house mouse)	8/720	0.00390951	0.0316897	0.0253022	Elovl7/Fads2/Hsd17b12/Hacd4/Scp2/Tecr/Elovl5/Acaa1a
L	WT_vs_AD	mmu00980	Metabolism of xenobiotics by cytochrome P450 - Mus musculus (house mouse)	13/720	0.00392209	0.0316897	0.0253022	Gstm7/Mgst1/Cbr3/Aldh3b1/Gsta3/Gstk1/Hpgds/Gsta4/Ephx1/Gstm2/Ugt1a6a/Gstm1/Gstp1
L	WT_vs_AD	mmu05169	Epstein-Barr virus infection - Mus musculus (house mouse)	30/720	0.00392442	0.0316897	0.0253022	Irf3/Map3k14/Gadd45g/Syk/Ifnar2/Tapbp/Tap2/Nfkb2/Vim/Pdia3/Tlr2/Fadd/H2-Q4/Tap1/Icam1/Rigi/Lyn/Sem1/Oas1a/H2-T24/H2-T22/H2-Eb1/B2m/Blnk/H2-K1/H2-T23/H2-Q6/H2-D1/H2-Ab1/H2-DMb1
L	WT_vs_AD	mmu00280	Valine, leucine and isoleucine degradation - Mus musculus (house mouse)	11/720	0.00409393	0.0322522	0.0257513	Hsd17b10/Hadha/Mccc1/Hadh/Aldh2/Acads/Bckdhb/Mcee/Acaa1a/Acaa2/Il4i1
L	WT_vs_AD	mmu04670	Leukocyte transendothelial migration - Mus musculus (house mouse)	18/720	0.00448033	0.0344559	0.0275108	Itgb2/Cyba/Rhoa/Cybb/Ncf1/Itgb1/Ncf2/Vcam1/Mmp2/Gnai2/Rac2/Vav1/Icam1/Cldn11/Ctnna1/F11r/Ezr/Cldn3
L	WT_vs_AD	mmu04662	B cell receptor signaling pathway - Mus musculus (house mouse)	14/720	0.00468669	0.0352046	0.0281086	Ptpn6/Syk/Pik3ap1/Inpp5d/Fcgr2b/Cd72/Inppl1/Rac2/Vav1/Cd81/Bank1/Lyn/Blnk/Lilrb4a
L	WT_vs_AD	mmu01200	Carbon metabolism - Mus musculus (house mouse)	18/720	0.00585609	0.042989	0.034324	Aldoc/Tkt/Psat1/Taldo1/Idh1/Cat/Acss1/Pgd/Psph/Acads/Idh2/G6pdx/Pgls/Mcee/Gcsh/Eno4/Suclg2/Eno1
L	WT_vs_AD	mmu00071	Fatty acid degradation - Mus musculus (house mouse)	10/720	0.00623535	0.0447559	0.0357347	Acadvl/Eci2/Hadha/Acadl/Hadh/Cpt2/Aldh2/Acads/Acaa1a/Acaa2
L	WT_vs_ADCAV	mmu04145	Phagosome - Mus musculus (house mouse)	19/168	6.85344e-10	1.45293e-07	1.13984e-07	Itgb2/Cyba/Cybb/Fcgr1/Ctsl/C3/Ncf2/Fcgr2b/Tlr2/Atp6v0d2/H2-Q4/Ctss/Cd14/Tlr6/H2-T24/Fcgr3/H2-K1/H2-D1/Clec7a
L	WT_vs_ADCAV	mmu05152	Tuberculosis - Mus musculus (house mouse)	17/168	2.61352e-08	2.77033e-06	2.17335e-06	Itgb2/Tgfb1/Ctsd/Fcgr1/C3/Cd74/Stat1/Fcgr2b/Tlr2/Atp6v0d2/Itgax/Ctss/Cd14/Tlr6/Fcer1g/Fcgr3/Clec7a
L	WT_vs_ADCAV	mmu04142	Lysosome - Mus musculus (house mouse)	14/168	1.47108e-07	1.03956e-05	8.15545e-06	Man2b1/Ctsd/Ctsz/Cd68/Lgmn/Ctsl/Hexb/Ctsb/Hexa/Gusb/Slc11a1/Atp6v0d2/Laptm5/Ctss
L	WT_vs_ADCAV	mmu05140	Leishmaniasis - Mus musculus (house mouse)	10/168	4.80468e-07	2.25772e-05	1.7712e-05	Itgb2/Tgfb1/Cyba/Cybb/Fcgr1/C3/Stat1/Ncf2/Tlr2/Fcgr3
L	WT_vs_ADCAV	mmu05150	Staphylococcus aureus infection - Mus musculus (house mouse)	13/168	5.3248e-07	2.25772e-05	1.7712e-05	Itgb2/C4a/Fcgr1/C3/Fcgr2b/C1qa/C1qc/C1qb/C3ar1/Selplg/C5ar1/Fcgr3/C4b
L	WT_vs_ADCAV	mmu04610	Complement and coagulation cascades - Mus musculus (house mouse)	11/168	9.96989e-07	3.5227e-05	2.76358e-05	Itgb2/C4a/Plau/C3/Itgax/C1qa/C1qc/C1qb/C3ar1/C5ar1/C4b
L	WT_vs_ADCAV	mmu05133	Pertussis - Mus musculus (house mouse)	10/168	1.19046e-06	3.60538e-05	2.82845e-05	Itgb2/C4a/C3/Cxcl5/C1qa/C1qc/C1qb/Irf8/Cd14/C4b
L	WT_vs_ADCAV	mmu04620	Toll-like receptor signaling pathway - Mus musculus (house mouse)	11/168	1.86096e-06	4.93155e-05	3.86884e-05	Ccl3/Ccl4/Cd86/Irf7/Stat1/Tlr2/Irf5/Cxcl10/Tlr7/Cd14/Tlr6
L	WT_vs_ADCAV	mmu04662	B cell receptor signaling pathway - Mus musculus (house mouse)	10/168	2.40255e-06	5.65933e-05	4.43979e-05	Pik3ap1/Inpp5d/Fcgr2b/Cd72/Rac2/Vav1/Cd81/Lyn/Blnk/Lilrb4a
L	WT_vs_ADCAV	mmu04612	Antigen processing and presentation - Mus musculus (house mouse)	10/168	5.0634e-06	0.000107344	8.42124e-05	Lgmn/Ctsl/Ctsb/Cd74/H2-Q4/Ctss/H2-T24/B2m/H2-K1/H2-D1
L	WT_vs_ADCAV	mmu05171	Coronavirus disease - COVID-19 - Mus musculus (house mouse)	16/168	1.11993e-05	0.000215841	0.000169329	Cybb/C4a/Mx2/C3/Stat1/Tlr2/Cxcl10/C1qa/C1qc/C1qb/C3ar1/Tlr7/C5ar1/Oas1a/Fcgr3/C4b
L	WT_vs_ADCAV	mmu04380	Osteoclast differentiation - Mus musculus (house mouse)	11/168	2.05892e-05	0.000351308	0.000275604	Tgfb1/Cyba/Fcgr1/Trem2/Stat1/Ncf2/Fcgr2b/Tyrobp/Fcgr3/Blnk/Lilrb4a
L	WT_vs_ADCAV	mmu05205	Proteoglycans in cancer - Mus musculus (house mouse)	14/168	2.15424e-05	0.000351308	0.000275604	Tgfb1/Cd44/Cav1/Sdc4/Ctsl/Plau/Hcls1/Plce1/Tlr2/Msn/Mmp2/Vav1/Hpse/Ppp1ccb
L	WT_vs_ADCAV	mmu05323	Rheumatoid arthritis - Mus musculus (house mouse)	9/168	2.72856e-05	0.000413181	0.000324144	Itgb2/Ccl3/Tgfb1/Ctsl/Angpt1/Cd86/Tlr2/Atp6v0d2/Cxcl5
L	WT_vs_ADCAV	mmu04062	Chemokine signaling pathway - Mus musculus (house mouse)	13/168	4.67989e-05	0.000661425	0.000518893	Ccl3/Cxcl16/Ccl6/Ccl4/Pik3cg/Cxcl13/Stat1/Cxcl5/Rac2/Vav1/Cxcl10/Lyn/Ccl21b
L	WT_vs_ADCAV	mmu04650	Natural killer cell mediated cytotoxicity - Mus musculus (house mouse)	10/168	7.39212e-05	0.000979456	0.000768391	Itgb2/Cd48/Tyrobp/Rac2/Vav1/Lat2/Sh3bp2/Fcer1g/H2-K1/H2-D1
L	WT_vs_ADCAV	mmu04613	Neutrophil extracellular trap formation - Mus musculus (house mouse)	13/168	0.000106351	0.00132626	0.00104046	Itgb2/Cyba/Cybb/Fcgr1/C3/Ncf2/Tlr2/Rac2/Tlr7/Selplg/C5ar1/Fcgr3/Clec7a
L	WT_vs_ADCAV	mmu05416	Viral myocarditis - Mus musculus (house mouse)	8/168	0.000192587	0.00226824	0.00177945	Itgb2/Cav1/Cd86/Rac2/H2-Q4/H2-T24/H2-K1/H2-D1
L	WT_vs_ADCAV	mmu04666	Fc gamma R-mediated phagocytosis - Mus musculus (house mouse)	8/168	0.000282507	0.0029301	0.00229869	Fcgr1/Inpp5d/Ptprc/Fcgr2b/Rac2/Vav1/Lyn/Fcgr3
L	WT_vs_ADCAV	mmu04670	Leukocyte transendothelial migration - Mus musculus (house mouse)	9/168	0.000293733	0.0029301	0.00229869	Itgb2/Cyba/Cybb/Ncf2/Msn/Mmp2/Rac2/Vav1/Sipa1
L	WT_vs_ADCAV	mmu05169	Epstein-Barr virus infection - Mus musculus (house mouse)	13/168	0.000300824	0.0029301	0.00229869	Cd44/Irf7/Stat1/Tlr2/Cxcl10/H2-Q4/Lyn/Oas1a/H2-T24/B2m/Blnk/H2-K1/H2-D1
L	WT_vs_ADCAV	mmu04640	Hematopoietic cell lineage - Mus musculus (house mouse)	8/168	0.000304067	0.0029301	0.00229869	Cd44/Fcgr1/Cd5/Csf3r/Cd9/Cd37/Cd14/Siglech
L	WT_vs_ADCAV	mmu04514	Cell adhesion molecules - Mus musculus (house mouse)	11/168	0.000484546	0.00442578	0.00347206	Itgb2/Sdc4/Vsir/Cd86/Pdcd1/Ptprc/H2-Q4/Selplg/H2-T24/H2-K1/H2-D1
L	WT_vs_ADCAV	mmu00531	Glycosaminoglycan degradation - Mus musculus (house mouse)	4/168	0.000501032	0.00442578	0.00347206	Hexb/Hexa/Gusb/Hpse
L	WT_vs_ADCAV	mmu05142	Chagas disease - Mus musculus (house mouse)	8/168	0.000565451	0.00479503	0.00376174	Ccl3/Tgfb1/C3/Tlr2/C1qa/C1qc/C1qb/Tlr6
L	WT_vs_ADCAV	mmu04060	Cytokine-cytokine receptor interaction - Mus musculus (house mouse)	14/168	0.000946692	0.00771918	0.00605576	Ccl3/Tgfb1/Cxcl16/Ccl6/Ccl4/Osmr/Cxcl13/Tnfsf8/Csf3r/Cxcl5/Il21r/Cxcl10/Rell1/Ccl21b
L	WT_vs_ADCAV	mmu04936	Alcoholic liver disease - Mus musculus (house mouse)	9/168	0.00107597	0.00844838	0.00662783	C4a/C3/C1qa/C1qc/C1qb/C3ar1/C5ar1/Cd14/C4b
L	WT_vs_ADCAV	mmu05418	Fluid shear stress and atherosclerosis - Mus musculus (house mouse)	9/168	0.00144242	0.0109212	0.00856776	Cyba/Cav1/Mgst1/Nfe2l2/Sdc4/Ctsl/Ncf2/Mmp2/Rac2
L	WT_vs_ADCAV	mmu05322	Systemic lupus erythematosus - Mus musculus (house mouse)	9/168	0.00158478	0.0115853	0.00908875	C4a/Fcgr1/Cd86/C3/C1qa/C1qc/C1qb/Fcgr3/C4b
L	WT_vs_ADCAV	mmu04940	Type I diabetes mellitus - Mus musculus (house mouse)	6/168	0.00168085	0.0116366	0.00912904	Cd86/H2-Q4/H2-T24/H2-K1/Ica1/H2-D1
L	WT_vs_ADCAV	mmu04061	Viral protein interaction with cytokine and cytokine receptor - Mus musculus (house mouse)	7/168	0.00170158	0.0116366	0.00912904	Ccl3/Ccl6/Ccl4/Cxcl13/Cxcl5/Cxcl10/Ccl21b
L	WT_vs_ADCAV	mmu04621	NOD-like receptor signaling pathway - Mus musculus (house mouse)	11/168	0.00196811	0.0126436	0.00991901	Cyba/Cybb/Ctsb/Irf7/Stat1/Aim2/Irgm1/Oas1a/Nlrp1b/Ifi204/Gbp5
L	WT_vs_ADCAV	mmu05417	Lipid and atherosclerosis - Mus musculus (house mouse)	11/168	0.00196811	0.0126436	0.00991901	Ccl3/Cyba/Cybb/Nfe2l2/Irf7/Ncf2/Tlr2/Vav1/Lyn/Cd14/Tlr6
L	WT_vs_ADCAV	mmu05144	Malaria - Mus musculus (house mouse)	5/168	0.00370105	0.0230772	0.0181042	Itgb2/Tgfb1/Tlr2/Cd81/Klrb1b
L	WT_vs_ADCAV	mmu00511	Other glycan degradation - Mus musculus (house mouse)	3/168	0.00397335	0.0240671	0.0188809	Man2b1/Hexb/Hexa
L	WT_vs_ADCAV	mmu05162	Measles - Mus musculus (house mouse)	8/168	0.00518395	0.0305277	0.0239492	Mx2/Irf7/Stat1/Fcgr2b/Tlr2/Msn/Tlr7/Oas1a
L	WT_vs_ADCAV	mmu05330	Allograft rejection - Mus musculus (house mouse)	5/168	0.00569337	0.031763	0.0249184	Cd86/H2-Q4/H2-T24/H2-K1/H2-D1
L	WT_vs_ADCAV	mmu05332	Graft-versus-host disease - Mus musculus (house mouse)	5/168	0.00569337	0.031763	0.0249184	Cd86/H2-Q4/H2-T24/H2-K1/H2-D1
L	WT_vs_ADCAV	mmu04664	Fc epsilon RI signaling pathway - Mus musculus (house mouse)	5/168	0.00693024	0.0376721	0.0295541	Inpp5d/Rac2/Vav1/Lyn/Fcer1g
L	WT_vs_ADCAV	mmu04611	Platelet activation - Mus musculus (house mouse)	7/168	0.00780334	0.0405556	0.0318162	Pik3cg/Apbb1ip/Tbxas1/Lyn/Fcer1g/Fcgr3/Ppp1ccb
L	WT_vs_ADCAV	mmu05167	Kaposi sarcoma-associated herpesvirus infection - Mus musculus (house mouse)	10/168	0.0078433	0.0405556	0.0318162	Pik3cg/Cd86/C3/Irf7/Stat1/H2-Q4/Lyn/H2-T24/H2-K1/H2-D1
