# Supplementary material for: Neuron-targeted caveolin-1 overexpression attenuates cognitive loss and pathological transcriptome changes in symptomatic Alzheimer’s disease models
Source: Signal Transduct Target Ther. 2025 May 28;10:172. doi: 10.1038/s41392-025-02258-z (PMC12117040; doi:10.1038/s41392-025-02258-z)
Supplement: Supplementary file 4 — Supplementary Table S4. GO Biological processes [file 41392_2025_2258_MOESM4_ESM.xlsx]

## Sheet: Sheet1
activity	comparison groups	ID	Description	GeneRatio	p-value	p.adjust	q-value	gene list
H	ADCAV_vs_AD	GO:0050808	synapse organization	96/1158	1.32766e-38	6.88655e-35	5.2072e-35	Cttnbp2/Fmr1/Efnb2/Mef2c/Crkl/Neurl1a/Gabrb2/Gabra1/Adgrl1/Pten/Ppfibp1/Cacnb4/Wasf1/Gabrg2/Rock2/Pafah1b1/Drd1/Ywhaz/Sybu/Nptxr/Shank3/Dnm1l/Gsk3b/Nrxn1/Slc1a1/Ube3a/Arhgef9/Stau2/Epha4/Abi2/Glrb/Adgrl2/Epha7/Wasl/Add2/Slc8a2/Cask/Fgf13/Pak3/Gpm6a/Sorbs2/Cadm1/Bsn/Ppp1r9a/Slitrk5/Adgrb3/Gabrb3/Lrrn1/Filip1/Tanc1/Pcdh17/Lrfn5/Lrrn3/Pcdh8/Slitrk2/Adgrl3/Opa1/Cntn5/Magi2/Negr1/Lrfn2/Erc2/Sdk2/Lhfpl…
H	ADCAV_vs_AD	GO:0007416	synapse assembly	53/1158	1.89947e-29	4.92627e-26	3.72496e-26	Efnb2/Mef2c/Crkl/Gabrb2/Gabra1/Adgrl1/Pten/Gabrg2/Nptxr/Shank3/Gsk3b/Nrxn1/Arhgef9/Stau2/Adgrl2/Epha7/Add2/Fgf13/Gpm6a/Cadm1/Bsn/Ppp1r9a/Slitrk5/Adgrb3/Gabrb3/Lrrn1/Pcdh17/Lrfn5/Lrrn3/Slitrk2/Adgrl3/Cntn5/Magi2/Negr1/Sdk2/Lhfpl4/Slitrk4/Pcdhb16/Slitrk3/Bdnf/Lrrc4/Adnp/Nlgn2/Il1rapl1/Lrrtm4/Lrtm2/Ntrk3/Erbb4/Nlgn1/Nrxn3/Cbln4/Lrrtm2/Slitrk1
H	ADCAV_vs_AD	GO:0050803	regulation of synapse structure or activity	56/1158	2.53612e-24	4.38496e-21	3.31565e-21	Cttnbp2/Fmr1/Mef2c/Neurl1a/Adgrl1/Pten/Pafah1b1/Ywhaz/Sybu/Shank3/Dnm1l/Gsk3b/Nrxn1/Ube3a/Stau2/Epha4/Abi2/Adgrl2/Epha7/Cask/Pak3/Gpm6a/Ppp1r9a/Slitrk5/Adgrb3/Lrrn1/Tanc1/Lrfn5/Lrrn3/Pcdh8/Slitrk2/Adgrl3/Opa1/Magi2/Negr1/Lrfn2/Lhfpl4/Slitrk4/Slitrk3/Bdnf/Cdk5r1/C1ql3/Adnp/Nlgn2/Il1rapl1/Lrrtm4/Mapk14/Tanc2/Lrtm2/Septin11/Ntrk3/Kalrn/Nlgn1/Slc17a7/Lrrtm2/Slitrk1
H	ADCAV_vs_AD	GO:0050807	regulation of synapse organization	54/1158	2.34412e-23	3.03974e-20	2.29847e-20	Cttnbp2/Fmr1/Mef2c/Neurl1a/Adgrl1/Pten/Pafah1b1/Ywhaz/Shank3/Dnm1l/Gsk3b/Nrxn1/Ube3a/Stau2/Epha4/Abi2/Adgrl2/Epha7/Cask/Pak3/Gpm6a/Ppp1r9a/Slitrk5/Adgrb3/Lrrn1/Tanc1/Lrfn5/Lrrn3/Pcdh8/Slitrk2/Adgrl3/Opa1/Magi2/Negr1/Lrfn2/Lhfpl4/Slitrk4/Slitrk3/Bdnf/Cdk5r1/C1ql3/Adnp/Nlgn2/Il1rapl1/Lrrtm4/Mapk14/Tanc2/Lrtm2/Septin11/Ntrk3/Kalrn/Nlgn1/Lrrtm2/Slitrk1
H	ADCAV_vs_AD	GO:0051962	positive regulation of nervous system development	61/1158	2.30808e-21	2.3944e-18	1.8105e-18	Fmr1/Tiam1/Map2k1/Neurl1a/Fzd3/Adgrl1/Pafah1b1/Akap5/Mapk8/Sema5a/Shank3/Dnm1l/Gsk3b/Tiam2/Nrxn1/Stau2/Epha4/Plxna2/Zeb2/Skil/Tnik/Mme/Adgrl2/Plxna4/Kras/Cask/Pak3/Cx3cl1/Slitrk5/Adgrb3/Lrrn1/Lrrn3/Tbc1d24/Slitrk2/Adgrl3/Prkci/Opa1/Sema7a/Ss18l1/Trpc5/Slitrk4/Slitrk3/Bdnf/Ntf3/Grm5/Lig4/Adnp/Trim32/Nlgn2/Il1rapl1/Robo2/Lrrtm4/Lrtm2/Ntrk3/Kalrn/Sox11/Nlgn1/Bmpr2/Lrrtm2/Plxnc1/Slitrk1
H	ADCAV_vs_AD	GO:0031346	positive regulation of cell projection organization	67/1158	4.58779e-21	3.96614e-18	2.99896e-18	Fmr1/Tiam1/Map2k1/Neurl1a/Tenm1/Pafah1b1/Akap5/Carmil1/Sema5a/Dnm1l/Gsk3b/Tiam2/Nrxn1/Cpeb1/Stau2/Epha4/Plxna2/Abi2/Zeb2/Nckap1/Src/Skil/Tnik/Serpini1/Lrrc7/Auts2/Wasl/Plxna4/Cask/Pak3/Gpm6a/Cx3cl1/Tmem30a/Ccdc88a/Ppp1r9a/Plppr5/Ripor2/Cep135/Tbc1d24/Ndrg4/Prkci/Opa1/Sema7a/Ss18l1/Rreb1/Magi2/Negr1/Pacsin1/Trpc5/Enc1/Arsb/Cnr1/Tapt1/Bdnf/Ndnf/Adnp/Il1rapl1/Robo2/Ntrk3/Ap2a1/Kalrn/Rapgef2/Nlgn1/Bm…
H	ADCAV_vs_AD	GO:0016358	dendrite development	54/1158	1.25199e-19	9.27725e-17	7.01491e-17	Fmr1/Mef2c/Crkl/Neurl1a/Pten/Rock2/Pafah1b1/Akap5/Hecw1/Mapk8/Csmd3/Shank3/Dnm1l/Gsk3b/Dgkg/Slc11a2/Nedd4l/Camk2a/Ube3a/Stau2/Epha4/Mark1/Abi2/Tnik/Dclk1/Dab1/Wasl/Cask/Pak3/Ppp1r9a/Slitrk5/Adgrb3/Fstl4/Tbc1d24/Opa1/Ss18l1/Rere/Pacsin1/Camsap2/Trpc5/Pbrm1/Tet1/Bdnf/Cdk5r1/Rap2a/Nlgn2/Il1rapl1/Tanc2/Abi1/Slc9a6/Kalrn/Btbd3/Rapgef2/Nlgn1
H	ADCAV_vs_AD	GO:0034329	cell junction assembly	65/1158	1.48008e-19	9.59647e-17	7.25629e-17	Efnb2/Mef2c/Crkl/Gabrb2/Cav1/Gabra1/Adgrl1/Pten/Gabrg2/Rock2/Nptxr/Sh3bp1/Shank3/Gsk3b/Nrxn1/Pdpk1/Nedd4l/Ptprj/Arhgef9/Stau2/Abi2/Src/Pip5k1a/Adgrl2/Epha7/Add2/Fgf13/Gpm6a/Cadm1/Smad3/Bsn/Ppp1r9a/Slitrk5/Adgrb3/Gabrb3/Lrrn1/Pcdh17/Lrfn5/Lrrn3/Slitrk2/Adgrl3/Cntn5/Magi2/Negr1/Cdh12/Sdk2/Lhfpl4/Slitrk4/Pcdhb16/Slitrk3/Bdnf/Lrrc4/Adnp/Nlgn2/Il1rapl1/Lrrtm4/Lrtm2/Ntrk3/Erbb4/Rapgef2/Nlgn1/Nrxn3/Cbln…
H	ADCAV_vs_AD	GO:0007409	axonogenesis	66/1158	7.78658e-18	4.48766e-15	3.39331e-15	Sema4f/Efnb2/Tiam1/Ulk2/Map2k1/Mef2c/Fzd3/Pten/Xk/Stxbp5/Adcy1/Pafah1b1/Atl1/Sema5a/Gsk3b/Celsr3/Tiam2/Slit1/Bhlhe22/Epha4/Plxna2/Zeb2/Skil/Dclk1/Epha7/Dab1/Epha10/Crmp1/Auts2/Plxna4/Chl1/Nova2/Fgf13/Pak3/Slitrk5/Fstl4/Slitrk2/Sema7a/Nrn1/Cntn5/Wdr47/Trpc5/Plppr4/Slitrk4/Bcl11b/Slitrk3/Bdnf/Cdk5r1/Ntf3/Adnp/B3gnt2/Robo2/Lrtm2/Epha6/Slit3/Ece1/Col25a1/Ntrk3/Ntng1/Slc9a6/Kalrn/Unc5d/Lgi1/Bmpr2/Plxn…
H	ADCAV_vs_AD	GO:0042391	regulation of membrane potential	64/1158	9.43864e-18	4.89582e-15	3.70193e-15	Nalcn/Fmr1/Grik3/Mef2c/Gabrb2/Cav1/Gabra1/Pten/Cacna1d/Cacnb4/Gabrg2/Drd1/Rgs7bp/Hcn1/Nup155/Shank3/Gsk3b/Ehd3/Nrxn1/Cacna1h/Nedd4l/Fgf14/Parp1/Rgs7/Src/Glrb/Hcn3/Gabra4/Gabrb1/Slc8a2/Fgf13/Cx3cl1/Ppp1r9a/Gabrb3/Gna11/Kcnh4/Tbc1d24/Kcnk9/Glra3/Dgki/Cacna2d1/Kcnd3/Trpc5/Slc24a4/Cnr1/Prkce/Kcna1/Bdnf/Scn3b/Nlgn2/Dsp/Kcnq3/Scn3a/Cacnb2/Grin2a/Ntrk3/Kcnh7/Kcnd2/Dpp6/Kcnma1/Nlgn1/Scn1a/Slc17a7/Scn2a
H	ADCAV_vs_AD	GO:0048813	dendrite morphogenesis	39/1158	1.24337e-17	5.86306e-15	4.4333e-15	Pten/Rock2/Pafah1b1/Akap5/Hecw1/Mapk8/Shank3/Dnm1l/Gsk3b/Slc11a2/Nedd4l/Camk2a/Ube3a/Stau2/Epha4/Abi2/Tnik/Dclk1/Wasl/Cask/Pak3/Ppp1r9a/Slitrk5/Adgrb3/Tbc1d24/Opa1/Ss18l1/Rere/Trpc5/Tet1/Cdk5r1/Rap2a/Il1rapl1/Tanc2/Abi1/Kalrn/Btbd3/Rapgef2/Nlgn1
H	ADCAV_vs_AD	GO:0099003	vesicle-mediated transport in synapse	46/1158	1.80777e-17	7.81408e-15	5.90855e-15	Fmr1/Efnb2/Clcn3/Syn2/Pten/Cacnb4/Stxbp5/Adcy1/Doc2b/Akap5/Drd1/Dnm1l/Gsk3b/Nrxn1/Prepl/Rab27b/Camk2a/Syt7/Fgf14/Snap25/Napb/Sh3gl2/Dnajc6/Cask/Bsn/Htr2a/Pcdh17/Syt1/Tbc1d24/Glra3/Dgki/Nrn1/Magi2/Pacsin1/Erc2/Stx3/Fcho2/Prkce/Mapk10/Cdk5r1/Nlgn2/Ap2a1/Nlgn1/Nrxn3/Slc17a7/Btbd8
H	ADCAV_vs_AD	GO:0099173	postsynapse organization	40/1158	1.15345e-16	4.60226e-14	3.47996e-14	Crkl/Pten/Rock2/Pafah1b1/Nptxr/Shank3/Dnm1l/Nrxn1/Ube3a/Arhgef9/Stau2/Epha4/Abi2/Glrb/Epha7/Wasl/Cask/Pak3/Sorbs2/Cadm1/Ppp1r9a/Tanc1/Opa1/Magi2/Lrfn2/Lhfpl4/Frrs1l/Slitrk3/Cdk5r1/Lrrc4/Nlgn2/Il1rapl1/Lrrtm4/Shisa7/Tanc2/Grin2a/Ntrk3/Kalrn/Nlgn1/Lrrtm2
H	ADCAV_vs_AD	GO:0099504	synaptic vesicle cycle	42/1158	1.40107e-16	5.19095e-14	3.9251e-14	Fmr1/Clcn3/Syn2/Pten/Cacnb4/Stxbp5/Adcy1/Doc2b/Drd1/Dnm1l/Gsk3b/Nrxn1/Prepl/Rab27b/Camk2a/Syt7/Fgf14/Snap25/Napb/Sh3gl2/Dnajc6/Cask/Bsn/Htr2a/Pcdh17/Syt1/Tbc1d24/Glra3/Dgki/Nrn1/Magi2/Pacsin1/Erc2/Stx3/Fcho2/Prkce/Cdk5r1/Nlgn2/Nlgn1/Nrxn3/Slc17a7/Btbd8
H	ADCAV_vs_AD	GO:0007611	learning or memory	48/1158	3.51266e-15	1.16722e-12	8.8258e-13	Cacna1e/Mef2c/Pten/Adcy1/Pafah1b1/Drd1/Hmgcr/Jph4/Pde1b/Shank3/Slc11a2/Pja2/Nrxn1/Slc1a1/Ube3a/Itga8/Abi2/Snap25/Mme/Kcnab1/Calb1/Foxp2/Kras/Slc8a2/Fgf13/Adgrb3/Gabrb3/Htr2a/Tanc1/Ndrg4/Atp8a1/Dgki/Tafa2/Cnr1/B3gat1/Bdnf/Ntf3/Grm5/Adnp/Shisa7/Grin2a/Csmd1/Kalrn/Sorcs3/Nrxn3/Slc17a7/Pak6/Scn2a
H	ADCAV_vs_AD	GO:0050890	cognition	51/1158	3.60043e-15	1.16722e-12	8.8258e-13	Cacna1e/Mef2c/Pten/Adcy1/Pafah1b1/Drd1/Hmgcr/Jph4/Pde1b/Shank3/Slc11a2/Pja2/Nrxn1/Slc1a1/Ube3a/Itga8/Abi2/Snap25/Mme/Kcnab1/Calb1/Foxp2/Chl1/Kras/Slc8a2/Fgf13/Chrm1/Adgrb3/Gabrb3/Htr2a/Tanc1/Ndrg4/Atp8a1/Dgki/Tafa2/Cnr1/B3gat1/Bdnf/Ntf3/Grm5/Adnp/Lins1/Shisa7/Grin2a/Csmd1/Kalrn/Sorcs3/Nrxn3/Slc17a7/Pak6/Scn2a
H	ADCAV_vs_AD	GO:0010720	positive regulation of cell development	53/1158	3.95736e-15	1.20746e-12	9.1301e-13	Fmr1/Tiam1/Map2k1/Crkl/Neurl1a/Fzd3/Mapk9/Pafah1b1/Akap5/Carmil1/Mapk8/Akap11/Olfm4/Sema5a/Shank3/Dnm1l/Gsk3b/Tiam2/Stau2/Epha4/Plxna2/Zeb2/Skil/Tnik/Mme/Add1/Plxna4/Kras/Cask/Pak3/Cx3cl1/Tbc1d24/Prkci/Opa1/Sema7a/Ss18l1/Rreb1/Rfx3/Trpc5/Bdnf/Ntf3/Grm5/Lig4/Adnp/Trim32/Il1rapl1/Robo2/Ntrk3/Kalrn/Sox11/Bmpr2/Plxnc1/Slitrk1
H	ADCAV_vs_AD	GO:0050767	regulation of neurogenesis	59/1158	4.27968e-15	1.23326e-12	9.3252e-13	Sema4f/Fmr1/Tiam1/Ulk2/Map2k1/Neurl1a/Fzd3/Prox1/Pten/Pafah1b1/Akap5/Mapk8/Sema5a/Shank3/Dnm1l/Gsk3b/Tiam2/Slit1/Stau2/Epha4/Plxna2/Zeb2/Skil/Tnik/Mme/Epha7/Dab1/Ski/Plxna4/Kras/Cask/Fgf13/Pak3/Cx3cl1/Fstl4/Tbc1d24/Mycn/Hook3/Prkci/Opa1/Sema7a/Ss18l1/Trpc5/Bdnf/Ntf3/Sorl1/Grm5/Lig4/Adnp/Trim32/Il1rapl1/Robo2/Ntrk3/Kalrn/Rapgef2/Sox11/Bmpr2/Plxnc1/Slitrk1
H	ADCAV_vs_AD	GO:0051963	regulation of synapse assembly	29/1158	5.58577e-15	1.52492e-12	1.15305e-12	Mef2c/Adgrl1/Gsk3b/Nrxn1/Stau2/Adgrl2/Epha7/Ppp1r9a/Slitrk5/Adgrb3/Lrrn1/Lrfn5/Lrrn3/Slitrk2/Adgrl3/Negr1/Lhfpl4/Slitrk4/Slitrk3/Bdnf/Adnp/Nlgn2/Il1rapl1/Lrrtm4/Lrtm2/Ntrk3/Nlgn1/Lrrtm2/Slitrk1
H	ADCAV_vs_AD	GO:1990778	protein localization to cell periphery	52/1158	7.40398e-15	1.92022e-12	1.45196e-12	Tamalin/Map2k1/Lin7a/Stx7/Rock2/Gga3/Sec23a/Akap5/Rab3c/Nptxr/Gsk3b/Arl13b/Ehd3/Nrxn1/Prepl/Camk2a/Slc1a1/Rab40b/Blzf1/Snap25/Tnik/Pip5k1a/Kcnip4/Cask/Tub/Fgf13/Ccdc88a/Nsf/Bag4/Rapgef6/Prkci/Hycc2/Magi2/Rab11fip2/Pacsin1/Appl1/Iqsec2/Wnk3/Stx3/Fcho2/Gpr158/Mapk10/Scn3b/Rap2a/Cacnb2/Grin2a/Exoc5/Dpp6/Kalrn/Rapgef2/Lgi1/Kcnb2
H	ADCAV_vs_AD	GO:0050769	positive regulation of neurogenesis	45/1158	4.21237e-14	1.04019e-11	7.86528e-12	Fmr1/Tiam1/Map2k1/Neurl1a/Fzd3/Pafah1b1/Akap5/Mapk8/Sema5a/Shank3/Dnm1l/Gsk3b/Tiam2/Stau2/Epha4/Plxna2/Zeb2/Skil/Tnik/Mme/Plxna4/Kras/Cask/Pak3/Cx3cl1/Tbc1d24/Prkci/Opa1/Sema7a/Ss18l1/Trpc5/Bdnf/Ntf3/Grm5/Lig4/Adnp/Trim32/Il1rapl1/Robo2/Ntrk3/Kalrn/Sox11/Bmpr2/Plxnc1/Slitrk1
H	ADCAV_vs_AD	GO:0051965	positive regulation of synapse assembly	23/1158	4.41182e-14	1.04019e-11	7.86528e-12	Adgrl1/Gsk3b/Nrxn1/Stau2/Adgrl2/Slitrk5/Adgrb3/Lrrn1/Lrrn3/Slitrk2/Adgrl3/Slitrk4/Slitrk3/Bdnf/Adnp/Nlgn2/Il1rapl1/Lrrtm4/Lrtm2/Ntrk3/Nlgn1/Lrrtm2/Slitrk1
H	ADCAV_vs_AD	GO:1901888	regulation of cell junction assembly	37/1158	1.7371e-13	3.91754e-11	2.96221e-11	Mef2c/Cav1/Adgrl1/Pten/Rock2/Gsk3b/Nrxn1/Nedd4l/Ptprj/Stau2/Src/Adgrl2/Epha7/Smad3/Ppp1r9a/Slitrk5/Adgrb3/Lrrn1/Lrfn5/Lrrn3/Slitrk2/Adgrl3/Negr1/Lhfpl4/Slitrk4/Slitrk3/Bdnf/Adnp/Nlgn2/Il1rapl1/Lrrtm4/Lrtm2/Ntrk3/Rapgef2/Nlgn1/Lrrtm2/Slitrk1
H	ADCAV_vs_AD	GO:0016570	histone modification	57/1158	2.59583e-13	5.61024e-11	4.24214e-11	Brpf1/Trim37/Usp15/Nfyb/Wdr82/Ncoa1/Sap30bp/Per1/Mbip/Glyr1/Usp7/Nfya/Brd4/Setbp1/Pcgf5/Lcor/Pcgf6/Sf3b1/Bmi1/Atf2/Map3k7/Kdm4c/Kmt2e/Mtf2/Ing3/Auts2/Kdm5a/Atrx/Usp3/Pcgf3/Sf3b3/Tet3/Rif1/Jade3/Kdm6a/Rcor3/Phf2/Setd1b/Zzz3/Zfp451/Gatad2b/Mideas/Kdm7a/Kmt5b/Tet1/Pygo2/Arid4a/Kmt2d/Rlf/Ercc6/Nsd3/Kdm5d/Trerf1/Msl2/Phf20l1/Rybp/Nap1l2
H	ADCAV_vs_AD	GO:0001764	neuron migration	34/1158	9.26539e-13	1.92238e-10	1.45359e-10	Mef2c/Crkl/Zmiz1/Fzd3/Mrtfb/Pafah1b1/Drd1/Mapk8/Lrp12/Gsk3b/Celsr3/Camk2a/Il1r1/Astn1/Mark1/Abi2/Dclk1/Dab1/Auts2/Chl1/Fgf13/Gpm6a/Tbc1d24/Adgrl3/Cep85l/Nrg3/Nexmif/Cdk5r1/Ndnf/Gpr173/Ntrk3/Ntng1/Rapgef2/Unc5d
H	ADCAV_vs_AD	GO:0098742	cell-cell adhesion via plasma-membrane adhesion molecules	35/1158	2.08416e-12	4.1579e-10	3.14396e-10	Nectin4/Adgrl1/Tenm1/Celsr3/Nrxn1/Dab1/Cx3cl1/Cadm1/Pcdh17/Lrfn5/Pcdh8/Slitrk2/Adgrl3/Cntn5/Magi2/Cdh12/Sdk2/Fat4/Pcdhb16/Slitrk3/Pcdhb18/Lrrc4/Pcdh20/Pcdh19/Pcdh1/Il1rapl1/Robo2/Mapk14/Ntng1/Unc5d/Nlgn1/Cadm2/Slitrk1/Pcdhga12/Pcdha7
H	ADCAV_vs_AD	GO:0018209	peptidyl-serine modification	46/1158	2.30245e-12	4.42327e-10	3.34462e-10	Ulk2/Cav1/Pten/Tenm1/Tbk1/Mknk2/Mapk9/Rps6kb1/Rock2/Mapk8/Gsk3b/Dyrk1a/Rps6ka2/Nrxn1/Pdpk1/Camk2a/Slc1a1/Rptor/Pikfyve/Clk1/Parp1/Src/Dclk1/Stk32b/Phip/Dclk3/Fnip1/Bag4/Prkci/Tlk1/Mgat5b/Prkce/Bdnf/Cdk5r1/Ndnf/Ntf3/Rictor/Prkaa1/Mapk14/Ercc6/Paqr3/Ntrk3/Fnip2/Mapk1/Csnk1g3/Ttbk2
H	ADCAV_vs_AD	GO:1901890	positive regulation of cell junction assembly	26/1158	3.86851e-12	7.16642e-10	5.41882e-10	Cav1/Adgrl1/Gsk3b/Nrxn1/Ptprj/Stau2/Adgrl2/Smad3/Slitrk5/Adgrb3/Lrrn1/Lrrn3/Slitrk2/Adgrl3/Slitrk4/Slitrk3/Bdnf/Adnp/Nlgn2/Il1rapl1/Lrrtm4/Lrtm2/Ntrk3/Nlgn1/Lrrtm2/Slitrk1
H	ADCAV_vs_AD	GO:0035418	protein localization to synapse	22/1158	4.53229e-12	8.10655e-10	6.1297e-10	Tamalin/Dlgap1/Map2k1/Nptxr/Gsk3b/Nrxn1/Rab27b/Camk2a/Stau2/Snap25/Tnik/Bsn/Magi2/Iqsec2/Stx3/Mapk10/Slitrk3/Nlgn2/Grin2a/Kalrn/Nlgn1/Lgi1
H	ADCAV_vs_AD	GO:0051932	synaptic transmission, GABAergic	19/1158	5.12166e-12	8.85536e-10	6.6959e-10	Nalcn/Clcn3/Gabrb2/Gabra1/Pten/Gabrg2/Nrxn1/Gabra4/Kras/Gabrb3/Phf24/Gabbr2/Cnr1/Prkce/Slitrk3/Bdnf/Nlgn2/Erbb4/Nlgn1
H	ADCAV_vs_AD	GO:0007626	locomotory behavior	38/1158	1.08432e-11	1.81431e-09	1.37187e-09	Cacna1e/Clcn3/Pten/Cacnb4/Grm1/Pafah1b1/Drd1/Oxr1/Pde1b/Shank3/Slc1a1/Ube3a/Fgf14/Epha4/Astn1/Snap25/Glrb/Calb1/Dab1/Chl1/Npy1r/Adgrl3/Negr1/Wdr47/Prkce/Mapk10/Grm5/Nlgn2/Sez6l/Grin2a/Zdhhc8/Kcnd2/Kalrn/Kcnma1/Scn1a/Gad1/Pak6/Gpr52
H	ADCAV_vs_AD	GO:0099054	presynapse assembly	17/1158	1.2715e-11	2.06103e-09	1.55843e-09	Efnb2/Pten/Nrxn1/Cadm1/Bsn/Slitrk5/Pcdh17/Lrfn5/Slitrk2/Cntn5/Slitrk4/Slitrk3/Nlgn2/Il1rapl1/Ntrk3/Nlgn1/Slitrk1
H	ADCAV_vs_AD	GO:0018105	peptidyl-serine phosphorylation	43/1158	1.33642e-11	2.10061e-09	1.58836e-09	Ulk2/Cav1/Pten/Tenm1/Tbk1/Mknk2/Mapk9/Rps6kb1/Rock2/Mapk8/Gsk3b/Dyrk1a/Rps6ka2/Nrxn1/Pdpk1/Camk2a/Slc1a1/Rptor/Pikfyve/Clk1/Src/Dclk1/Stk32b/Phip/Dclk3/Fnip1/Bag4/Prkci/Tlk1/Prkce/Bdnf/Cdk5r1/Ntf3/Rictor/Prkaa1/Mapk14/Ercc6/Paqr3/Ntrk3/Fnip2/Mapk1/Csnk1g3/Ttbk2
H	ADCAV_vs_AD	GO:0006813	potassium ion transport	36/1158	1.46737e-11	2.2386e-09	1.6927e-09	Nalcn/Cav1/Vps4b/Pten/Cacna1d/Akap5/Hcn1/Kcnv1/Nedd4l/Rgs7/Kcnj3/Kcnab1/Hcn3/Kcnip4/Nsf/Htr2a/Kcnh4/Kcnk9/Kcnd3/Wnk3/Slc24a4/Kcna4/Kcnj6/Kcna3/Kcna1/Kcns2/Kcnt2/Kcnq3/Kcnh7/Slc9a6/Kcnd2/Dpp6/Kcnma1/Kcng1/Alg10b/Kcnb2
H	ADCAV_vs_AD	GO:0007269	neurotransmitter secretion	31/1158	1.57902e-11	2.27511e-09	1.7203e-09	Fmr1/Mef2c/Syn2/Cacnb4/Stxbp5/Lin7a/Adcy1/Doc2b/Drd1/Mctp1/Dnm1l/Gsk3b/Nrxn1/Prepl/Camk2a/Syt7/Snap25/Napb/Cask/Ppp1r9a/Htr2a/Syt1/Glra3/Dgki/Nrn1/Erc2/Stx3/Prkce/Ptprn2/Nlgn1/Nrxn3
H	ADCAV_vs_AD	GO:0099643	signal release from synapse	31/1158	1.57902e-11	2.27511e-09	1.7203e-09	Fmr1/Mef2c/Syn2/Cacnb4/Stxbp5/Lin7a/Adcy1/Doc2b/Drd1/Mctp1/Dnm1l/Gsk3b/Nrxn1/Prepl/Camk2a/Syt7/Snap25/Napb/Cask/Ppp1r9a/Htr2a/Syt1/Glra3/Dgki/Nrn1/Erc2/Stx3/Prkce/Ptprn2/Nlgn1/Nrxn3
H	ADCAV_vs_AD	GO:1902414	protein localization to cell junction	25/1158	1.70939e-11	2.39638e-09	1.81201e-09	Tamalin/Dlgap1/Map2k1/Mapk9/Mapk8/Nptxr/Gsk3b/Nrxn1/Rab27b/Camk2a/Stau2/Snap25/Tnik/Bsn/Magi2/Iqsec2/Stx3/Mapk10/Slitrk3/Nlgn2/Dsp/Grin2a/Kalrn/Nlgn1/Lgi1
H	ADCAV_vs_AD	GO:0007215	glutamate receptor signaling pathway	16/1158	1.81686e-11	2.48001e-09	1.87524e-09	Fmr1/Grik3/Grm1/Cpeb4/Shank3/Grm2/Camk2a/Slc1a1/Cx3cl1/Gria2/Dagla/Frrs1l/Cdk5r1/Grm5/Grin2a/Kalrn
H	ADCAV_vs_AD	GO:0030900	forebrain development	48/1158	2.56914e-11	3.41695e-09	2.5837e-09	Celf1/Crkl/Zmiz1/Mrtfb/Prox1/Pten/Apaf1/Pafah1b1/Wdr37/Drd1/Sema5a/Shank3/Gsk3b/Arl13b/Slit1/Bhlhe22/Zeb2/Src/Dclk1/Wnt2b/Dab1/Ski/Foxp2/Plxna4/Kras/Fgf13/Atrx/Slitrk5/Rpgrip1l/Hook3/Sema7a/Herc1/Mcph1/Wdr47/Nrg3/Dmxl2/Fat4/Kcna1/Bcl11b/Cdk5r1/Ndnf/Rtn4rl2/Robo2/Btbd3/Erbb4/Rapgef2/Zbtb18/Ttbk2
H	ADCAV_vs_AD	GO:0050773	regulation of dendrite development	26/1158	3.4434e-11	4.46315e-09	3.37478e-09	Crkl/Pafah1b1/Akap5/Hecw1/Csmd3/Dnm1l/Gsk3b/Dgkg/Nedd4l/Stau2/Epha4/Mark1/Tnik/Cask/Pak3/Adgrb3/Tbc1d24/Opa1/Ss18l1/Pacsin1/Camsap2/Trpc5/Rap2a/Il1rapl1/Kalrn/Rapgef2
H	ADCAV_vs_AD	GO:0035249	synaptic transmission, glutamatergic	24/1158	3.52785e-11	4.46315e-09	3.37478e-09	Grik3/Clcn3/Mef2c/Cacnb4/Grm1/Drd1/Hcn1/Shank3/Grm2/Nrxn1/Napb/Gria2/Htr2a/Syt1/Dgki/Iqsec2/Cnr1/Plppr4/Frrs1l/Grm5/Nlgn2/Grin2a/Nlgn1/Slc17a7
H	ADCAV_vs_AD	GO:0001508	action potential	27/1158	3.767e-11	4.65225e-09	3.51776e-09	Fmr1/Cav1/Cacna1d/Cacnb4/Drd1/Hcn1/Nup155/Cacna1h/Hcn3/Slc8a2/Fgf13/Gna11/Cacna2d1/Cnr1/Kcna1/Scn3b/Dsp/Scn3a/Cacnb2/Grin2a/Ntrk3/Kcnh7/Kcnd2/Dpp6/Kcnma1/Scn1a/Scn2a
H	ADCAV_vs_AD	GO:0050770	regulation of axonogenesis	30/1158	3.86106e-11	4.65751e-09	3.52174e-09	Sema4f/Tiam1/Ulk2/Map2k1/Pten/Xk/Pafah1b1/Sema5a/Gsk3b/Tiam2/Slit1/Epha4/Plxna2/Zeb2/Skil/Epha7/Dab1/Plxna4/Fgf13/Pak3/Fstl4/Sema7a/Trpc5/Bdnf/Adnp/Robo2/Ntrk3/Bmpr2/Plxnc1/Slitrk1
H	ADCAV_vs_AD	GO:0060996	dendritic spine development	25/1158	5.09339e-11	6.00441e-09	4.54018e-09	Fmr1/Mef2c/Neurl1a/Pten/Pafah1b1/Shank3/Dnm1l/Camk2a/Ube3a/Stau2/Epha4/Abi2/Wasl/Cask/Pak3/Ppp1r9a/Fstl4/Opa1/Pbrm1/Cdk5r1/Nlgn2/Tanc2/Slc9a6/Kalrn/Nlgn1
H	ADCAV_vs_AD	GO:0071805	potassium ion transmembrane transport	32/1158	5.73056e-11	6.60543e-09	4.99464e-09	Nalcn/Cav1/Pten/Cacna1d/Hcn1/Kcnv1/Nedd4l/Rgs7/Kcnj3/Kcnab1/Hcn3/Kcnip4/Kcnh4/Kcnk9/Kcnd3/Wnk3/Slc24a4/Kcna4/Kcnj6/Kcna3/Kcna1/Kcns2/Kcnt2/Kcnq3/Kcnh7/Slc9a6/Kcnd2/Dpp6/Kcnma1/Kcng1/Alg10b/Kcnb2
H	ADCAV_vs_AD	GO:0099175	regulation of postsynapse organization	23/1158	7.26228e-11	8.18901e-09	6.19205e-09	Pten/Pafah1b1/Shank3/Dnm1l/Nrxn1/Ube3a/Stau2/Epha4/Abi2/Epha7/Cask/Pak3/Ppp1r9a/Tanc1/Opa1/Lrfn2/Cdk5r1/Il1rapl1/Tanc2/Ntrk3/Kalrn/Nlgn1/Lrrtm2
H	ADCAV_vs_AD	GO:0043087	regulation of GTPase activity	43/1158	8.2651e-11	9.12151e-09	6.89715e-09	Sipa1l2/Tiam1/Map2k1/Crkl/Evi5/Abr/Pafah1b1/Eif5/Iqgap2/Rasgrf2/Sh3bp1/Cblb/Gsk3b/Tiam2/Sos1/Fgd1/Epha4/Rgl1/Rgs7/Plxna2/Rasgrp1/Pip5k1a/Plxna4/Cx3cl1/Ripor2/Ralgapa2/Rapgef6/Rapgefl1/Sbf2/Dgki/Rab3gap2/Rab11fip2/Elmod1/Rapgef5/Ntf3/Rictor/Dock8/Agap1/Ptprn2/Ntrk3/Kalrn/Rapgef2/Plxnc1
H	ADCAV_vs_AD	GO:0007612	learning	30/1158	8.89477e-11	9.61191e-09	7.26796e-09	Cacna1e/Drd1/Hmgcr/Jph4/Pde1b/Shank3/Nrxn1/Slc1a1/Ube3a/Snap25/Foxp2/Kras/Slc8a2/Fgf13/Adgrb3/Gabrb3/Tanc1/Ndrg4/Atp8a1/Dgki/Tafa2/B3gat1/Bdnf/Grm5/Grin2a/Csmd1/Kalrn/Sorcs3/Nrxn3/Pak6
H	ADCAV_vs_AD	GO:0051966	regulation of synaptic transmission, glutamatergic	20/1158	1.11145e-10	1.17655e-08	8.89641e-09	Grik3/Mef2c/Grm1/Drd1/Hcn1/Shank3/Grm2/Nrxn1/Gria2/Htr2a/Syt1/Dgki/Iqsec2/Cnr1/Plppr4/Frrs1l/Grm5/Nlgn2/Grin2a/Nlgn1
H	ADCAV_vs_AD	GO:0030534	adult behavior	30/1158	1.1651e-10	1.1894e-08	8.99353e-09	Clcn3/Pten/Cacnb4/Gabrg2/Pafah1b1/Unc79/Drd1/Oxr1/Shank3/Grm2/Nrxn1/Slc1a1/Fgf14/Epha4/Parp1/Glrb/Dab1/Chl1/Slitrk5/Htr2a/Pcdh17/Wdr47/Bdnf/Nlgn2/Sez6l/Kalrn/Kcnma1/Scn1a/Nrxn3/Slitrk1
H	ADCAV_vs_AD	GO:0099172	presynapse organization	17/1158	1.16945e-10	1.1894e-08	8.99353e-09	Efnb2/Pten/Nrxn1/Cadm1/Bsn/Slitrk5/Pcdh17/Lrfn5/Slitrk2/Cntn5/Slitrk4/Slitrk3/Nlgn2/Il1rapl1/Ntrk3/Nlgn1/Slitrk1
H	ADCAV_vs_AD	GO:0001505	regulation of neurotransmitter levels	35/1158	2.15793e-10	2.15253e-08	1.62762e-08	Fmr1/Mef2c/Syn2/Cacnb4/Stxbp5/Lin7a/Adcy1/Doc2b/Drd1/Mctp1/Pde1b/Dnm1l/Gsk3b/Nrxn1/Prepl/Camk2a/Syt7/Snap25/Napb/Cask/Ppp1r9a/Htr2a/Dagla/Syt1/Glra3/Dgki/Nrn1/Erc2/Stx3/Prkce/Ptprn2/Nlgn1/Nrxn3/Slc17a7/Gad1
H	ADCAV_vs_AD	GO:0021537	telencephalon development	36/1158	2.20402e-10	2.15703e-08	1.63102e-08	Celf1/Crkl/Zmiz1/Prox1/Pten/Pafah1b1/Wdr37/Drd1/Shank3/Gsk3b/Arl13b/Slit1/Bhlhe22/Zeb2/Dab1/Ski/Foxp2/Plxna4/Fgf13/Slitrk5/Rpgrip1l/Sema7a/Herc1/Mcph1/Wdr47/Nrg3/Dmxl2/Fat4/Kcna1/Bcl11b/Cdk5r1/Rtn4rl2/Robo2/Btbd3/Erbb4/Zbtb18
H	ADCAV_vs_AD	GO:0099560	synaptic membrane adhesion	13/1158	2.67051e-10	2.56517e-08	1.93963e-08	Nrxn1/Cadm1/Pcdh17/Lrfn5/Pcdh8/Slitrk2/Magi2/Slitrk3/Lrrc4/Mapk14/Ntng1/Nlgn1/Slitrk1
H	ADCAV_vs_AD	GO:0061001	regulation of dendritic spine morphogenesis	16/1158	3.58498e-10	3.38096e-08	2.55648e-08	Pten/Pafah1b1/Shank3/Dnm1l/Ube3a/Stau2/Epha4/Abi2/Cask/Pak3/Ppp1r9a/Opa1/Cdk5r1/Tanc2/Kalrn/Nlgn1
H	ADCAV_vs_AD	GO:0048814	regulation of dendrite morphogenesis	20/1158	6.21259e-10	5.75441e-08	4.35115e-08	Pafah1b1/Akap5/Hecw1/Dnm1l/Gsk3b/Nedd4l/Stau2/Epha4/Tnik/Cask/Pak3/Adgrb3/Tbc1d24/Opa1/Ss18l1/Trpc5/Rap2a/Il1rapl1/Kalrn/Rapgef2
H	ADCAV_vs_AD	GO:0097120	receptor localization to synapse	18/1158	6.6735e-10	5.96891e-08	4.51334e-08	Tamalin/Map2k1/Stx7/Nptxr/Gsk3b/Nrxn1/Camk2a/Snap25/Tnik/Lrrc7/Magi2/Iqsec2/Stx3/Mapk10/Anks1b/Kalrn/Nlgn1/Lgi1
H	ADCAV_vs_AD	GO:0060998	regulation of dendritic spine development	19/1158	6.67431e-10	5.96891e-08	4.51334e-08	Fmr1/Mef2c/Neurl1a/Pten/Pafah1b1/Shank3/Dnm1l/Ube3a/Stau2/Cask/Pak3/Ppp1r9a/Fstl4/Opa1/Pbrm1/Nlgn2/Tanc2/Kalrn/Nlgn1
H	ADCAV_vs_AD	GO:0072659	protein localization to plasma membrane	38/1158	8.40222e-10	7.35271e-08	5.55969e-08	Tamalin/Stx7/Rock2/Gga3/Sec23a/Akap5/Rab3c/Ehd3/Nrxn1/Prepl/Camk2a/Rab40b/Blzf1/Tnik/Pip5k1a/Kcnip4/Cask/Fgf13/Ccdc88a/Nsf/Bag4/Rapgef6/Prkci/Hycc2/Rab11fip2/Pacsin1/Appl1/Wnk3/Stx3/Fcho2/Gpr158/Scn3b/Rap2a/Cacnb2/Exoc5/Dpp6/Rapgef2/Kcnb2
H	ADCAV_vs_AD	GO:0031503	protein-containing complex localization	31/1158	8.50516e-10	7.35271e-08	5.55969e-08	Tamalin/Efnb2/Map2k1/Stx7/Sgcd/Akap5/Nptxr/Gsk3b/Nrxn1/Camk2a/Slc1a1/Stau2/Snap25/Tnik/Lrrc7/Wasl/Tub/Ralgapa2/Magi2/Pacsin1/Iqsec2/Stx3/Mios/Pura/Mapk10/Anks1b/Ap2a1/Kalrn/Nlgn1/Lgi1/Seh1l
H	ADCAV_vs_AD	GO:0016079	synaptic vesicle exocytosis	24/1158	1.07557e-09	9.14587e-08	6.91557e-08	Fmr1/Cacnb4/Stxbp5/Adcy1/Doc2b/Drd1/Dnm1l/Gsk3b/Prepl/Camk2a/Syt7/Snap25/Napb/Cask/Htr2a/Syt1/Glra3/Dgki/Nrn1/Erc2/Stx3/Prkce/Nlgn1/Nrxn3
H	ADCAV_vs_AD	GO:0018205	peptidyl-lysine modification	45/1158	1.10924e-09	9.28006e-08	7.01704e-08	Brpf1/Zmiz1/Nfyb/Wdr82/Ncoa1/Per1/Mbip/Glyr1/Senp2/Nfya/Brd4/Setbp1/Smc5/Lcor/Gnl3l/Sf3b1/Bmi1/Atf2/Map3k7/Kdm4c/Prkaa2/Kmt2e/Mtf2/Ing3/Auts2/Atrx/Sf3b3/Tet3/Rif1/Jade3/Setd1b/Zzz3/Zfp451/Kmt5b/Pygo2/Arid4a/Kmt2d/Rlf/Prkaa1/Traf7/Ercc6/Nsd3/Msl2/Phf20l1/Nap1l2
H	ADCAV_vs_AD	GO:0007613	memory	26/1158	1.18785e-09	9.77994e-08	7.39502e-08	Pten/Adcy1/Drd1/Shank3/Pja2/Slc1a1/Itga8/Snap25/Calb1/Slc8a2/Fgf13/Gabrb3/Htr2a/Tafa2/Cnr1/Bdnf/Ntf3/Adnp/Shisa7/Grin2a/Csmd1/Kalrn/Sorcs3/Slc17a7/Pak6/Scn2a
H	ADCAV_vs_AD	GO:0060078	regulation of postsynaptic membrane potential	22/1158	1.32293e-09	1.07219e-07	8.10728e-08	Mef2c/Gabra1/Pten/Gabrg2/Rgs7bp/Shank3/Gsk3b/Nrxn1/Fgf14/Rgs7/Gabra4/Slc8a2/Cx3cl1/Ppp1r9a/Gabrb3/Tbc1d24/Dgki/Bdnf/Nlgn2/Grin2a/Nlgn1/Slc17a7
H	ADCAV_vs_AD	GO:0010976	positive regulation of neuron projection development	31/1158	2.59869e-09	2.07376e-07	1.56805e-07	Tiam1/Pafah1b1/Dnm1l/Nrxn1/Cpeb1/Stau2/Serpini1/Lrrc7/Cask/Pak3/Cx3cl1/Tmem30a/Ppp1r9a/Plppr5/Ndrg4/Prkci/Opa1/Magi2/Negr1/Pacsin1/Enc1/Arsb/Cnr1/Bdnf/Ndnf/Adnp/Ntrk3/Ap2a1/Kalrn/Rapgef2/Nlgn1
H	ADCAV_vs_AD	GO:0060997	dendritic spine morphogenesis	17/1158	3.26674e-09	2.56736e-07	1.94129e-07	Pten/Pafah1b1/Shank3/Dnm1l/Ube3a/Stau2/Epha4/Abi2/Wasl/Cask/Pak3/Ppp1r9a/Opa1/Cdk5r1/Tanc2/Kalrn/Nlgn1
H	ADCAV_vs_AD	GO:0006836	neurotransmitter transport	32/1158	3.60165e-09	2.78832e-07	2.10837e-07	Fmr1/Mef2c/Syn2/Cacnb4/Stxbp5/Lin7a/Adcy1/Doc2b/Drd1/Mctp1/Dnm1l/Gsk3b/Nrxn1/Prepl/Camk2a/Syt7/Snap25/Napb/Cask/Ppp1r9a/Htr2a/Syt1/Glra3/Dgki/Nrn1/Erc2/Stx3/Prkce/Ptprn2/Nlgn1/Nrxn3/Slc17a7
H	ADCAV_vs_AD	GO:0072578	neurotransmitter-gated ion channel clustering	10/1158	4.21616e-09	3.21606e-07	2.4318e-07	Shank3/Nrxn1/Glrb/Lhfpl4/Frrs1l/Slitrk3/Nlgn2/Lrrtm4/Shisa7/Nlgn1
H	ADCAV_vs_AD	GO:0010469	regulation of signaling receptor activity	24/1158	4.64722e-09	3.4935e-07	2.64158e-07	Dlgap1/Mef2c/Neurl1a/Pten/Dapk1/Rasgrf2/Nptxr/Shisa9/Shank3/Cblb/Nrxn1/Ptprj/Src/Socs5/Zfyve28/Slc24a4/Cnrip1/Dlgap2/Cdk5r1/Grem2/Nlgn2/Shisa7/Grin2a/Nlgn1
H	ADCAV_vs_AD	GO:0099072	regulation of postsynaptic membrane neurotransmitter receptor levels	19/1158	7.19804e-09	5.33375e-07	4.03307e-07	Tamalin/Efnb2/Map2k1/Akap5/Nptxr/Gsk3b/Camk2a/Snap25/Tnik/Prkci/Magi2/Pacsin1/Iqsec2/Stx3/Frrs1l/Mapk10/Ap2a1/Kalrn/Lgi1
H	ADCAV_vs_AD	GO:0035637	multicellular organismal signaling	25/1158	8.32876e-09	6.08469e-07	4.60089e-07	Fmr1/Cacna1e/Cav1/Cacna1d/Cacnb4/Pafah1b1/Drd1/Hcn1/Nup155/Ehd3/Cacna1h/Hcn3/Cacna2d1/Kcnd3/Kcna1/Scn3b/Dsp/Scn3a/Cacnb2/Ntrk3/Kcnd2/Dpp6/Kcnma1/Scn1a/Scn2a
H	ADCAV_vs_AD	GO:0050772	positive regulation of axonogenesis	19/1158	1.02939e-08	7.41591e-07	5.60747e-07	Tiam1/Map2k1/Pafah1b1/Sema5a/Gsk3b/Tiam2/Plxna2/Zeb2/Skil/Plxna4/Sema7a/Trpc5/Bdnf/Adnp/Robo2/Ntrk3/Bmpr2/Plxnc1/Slitrk1
H	ADCAV_vs_AD	GO:0007214	gamma-aminobutyric acid signaling pathway	11/1158	1.08787e-08	7.72983e-07	5.84484e-07	Gabrb2/Gabra1/Cacnb4/Gabrg2/Gabra4/Gabrb1/Gabrb3/Phf24/Gabbr2/Bdnf/Shisa7
H	ADCAV_vs_AD	GO:0106027	neuron projection organization	20/1158	1.58038e-08	1.10776e-06	8.37626e-07	Pten/Pafah1b1/Shank3/Dnm1l/Gsk3b/Ube3a/Stau2/Epha4/Abi2/Wasl/Cask/Pak3/Ppp1r9a/Tanc1/Opa1/Cdk5r1/Tanc2/Grin2a/Kalrn/Nlgn1
H	ADCAV_vs_AD	GO:0046928	regulation of neurotransmitter secretion	21/1158	1.61611e-08	1.1177e-06	8.45143e-07	Fmr1/Mef2c/Cacnb4/Stxbp5/Adcy1/Drd1/Mctp1/Dnm1l/Gsk3b/Prepl/Camk2a/Cask/Ppp1r9a/Htr2a/Syt1/Glra3/Dgki/Nrn1/Prkce/Nlgn1/Nrxn3
H	ADCAV_vs_AD	GO:0007411	axon guidance	32/1158	1.72131e-08	1.17479e-06	8.8831e-07	Sema4f/Efnb2/Mef2c/Fzd3/Sema5a/Celsr3/Slit1/Epha4/Plxna2/Epha7/Epha10/Crmp1/Plxna4/Chl1/Nova2/Sema7a/Cntn5/Bcl11b/Bdnf/Cdk5r1/Ntf3/B3gnt2/Robo2/Lrtm2/Epha6/Slit3/Ece1/Kalrn/Unc5d/Lgi1/Bmpr2/Plxnc1
H	ADCAV_vs_AD	GO:0048588	developmental cell growth	33/1158	1.77658e-08	1.19677e-06	9.04925e-07	Sema4f/Ulk2/Wasf1/Cyfip2/Pafah1b1/Yy1/Sema5a/Tomm70a/Gsk3b/Nedd4l/Slit1/Zeb2/Dclk1/Epha7/Sh3gl2/Auts2/Plxna4/Fgf13/Sorbs2/Syt1/Fstl4/Mex3c/Sema7a/Nrn1/Trpc5/Kmt2d/Bdnf/Adnp/Slit3/Ntrk3/Slc9a6/Bmpr2/Pak6
H	ADCAV_vs_AD	GO:0097485	neuron projection guidance	32/1158	1.88901e-08	1.25619e-06	9.49861e-07	Sema4f/Efnb2/Mef2c/Fzd3/Sema5a/Celsr3/Slit1/Epha4/Plxna2/Epha7/Epha10/Crmp1/Plxna4/Chl1/Nova2/Sema7a/Cntn5/Bcl11b/Bdnf/Cdk5r1/Ntf3/B3gnt2/Robo2/Lrtm2/Epha6/Slit3/Ece1/Kalrn/Unc5d/Lgi1/Bmpr2/Plxnc1
H	ADCAV_vs_AD	GO:0097061	dendritic spine organization	19/1158	2.04583e-08	1.34326e-06	1.01569e-06	Pten/Pafah1b1/Shank3/Dnm1l/Ube3a/Stau2/Epha4/Abi2/Wasl/Cask/Pak3/Ppp1r9a/Tanc1/Opa1/Cdk5r1/Tanc2/Grin2a/Kalrn/Nlgn1
H	ADCAV_vs_AD	GO:0048167	regulation of synaptic plasticity	40/1158	2.57405e-08	1.66895e-06	1.26196e-06	Fmr1/Mef2c/Neurl1a/Pten/Adcy1/Akap5/Drd1/Rasgrf2/Jph4/Shisa9/Shank3/Gsk3b/Grm2/Camk2a/Syt7/Slc1a1/Fgf14/Cpeb1/Stau2/Epha4/Snap25/Mme/Calb1/Kras/Slc8a2/Ppp1r9a/Dgki/Erc2/Iqsec2/Stx3/Bdnf/Grm5/Ywhag/Shisa7/Grin2a/Rapgef2/Mapk1/Sorcs3/Nlgn1/Lrrtm2
H	ADCAV_vs_AD	GO:0048511	rhythmic process	35/1158	2.74451e-08	1.7575e-06	1.32892e-06	Hlf/Prox1/Pten/Ahr/Fbxw11/Mapk9/Adcy1/Rock2/Per1/Drd1/Nr1d2/Mapk8/Usp7/Dnm1l/Gsk3b/Dyrk1a/Noct/Nfya/Ube3a/Src/Prkaa2/Kdm5a/Gabrb3/Klf9/Plekha1/Mapk10/Bdnf/Nrip1/Cdk5r1/Prkaa1/Grin2a/Ntrk3/Kcnd2/Kcnma1/Nlgn1
H	ADCAV_vs_AD	GO:1902473	regulation of protein localization to synapse	10/1158	2.99173e-08	1.87588e-06	1.41843e-06	Tamalin/Map2k1/Gsk3b/Camk2a/Tnik/Magi2/Iqsec2/Nlgn2/Kalrn/Nlgn1
H	ADCAV_vs_AD	GO:1903539	protein localization to postsynaptic membrane	14/1158	3.0017e-08	1.87588e-06	1.41843e-06	Tamalin/Map2k1/Nptxr/Gsk3b/Camk2a/Snap25/Tnik/Magi2/Iqsec2/Stx3/Mapk10/Grin2a/Kalrn/Lgi1
H	ADCAV_vs_AD	GO:2000300	regulation of synaptic vesicle exocytosis	17/1158	3.11804e-08	1.92539e-06	1.45587e-06	Fmr1/Cacnb4/Stxbp5/Adcy1/Drd1/Dnm1l/Gsk3b/Prepl/Cask/Htr2a/Syt1/Glra3/Dgki/Nrn1/Prkce/Nlgn1/Nrxn3
H	ADCAV_vs_AD	GO:0001941	postsynaptic membrane organization	13/1158	3.29543e-08	2.01098e-06	1.52059e-06	Crkl/Shank3/Nrxn1/Glrb/Sorbs2/Magi2/Lhfpl4/Frrs1l/Lrrc4/Nlgn2/Lrrtm4/Shisa7/Nlgn1
H	ADCAV_vs_AD	GO:0099068	postsynapse assembly	11/1158	3.45097e-08	2.08142e-06	1.57384e-06	Pten/Nptxr/Shank3/Nrxn1/Arhgef9/Magi2/Slitrk3/Nlgn2/Ntrk3/Nlgn1/Lrrtm2
H	ADCAV_vs_AD	GO:0062237	protein localization to postsynapse	14/1158	3.83309e-08	2.28532e-06	1.72802e-06	Tamalin/Map2k1/Nptxr/Gsk3b/Camk2a/Snap25/Tnik/Magi2/Iqsec2/Stx3/Mapk10/Grin2a/Kalrn/Lgi1
H	ADCAV_vs_AD	GO:0043113	receptor clustering	16/1158	5.33806e-08	3.14642e-06	2.37914e-06	Crkl/Akap5/Shank3/Nrxn1/Arhgef9/Glrb/Lrrc7/Sorbs2/Magi2/Lhfpl4/Frrs1l/Slitrk3/Nlgn2/Lrrtm4/Shisa7/Nlgn1
H	ADCAV_vs_AD	GO:0007178	transmembrane receptor protein serine/threonine kinase signaling pathway	41/1158	6.8347e-08	3.95954e-06	2.99397e-06	Acvr1b/Sost/Cav1/Zmiz1/Usp15/Fst/Lnpep/Parp1/Itga8/Zeb2/Atf2/Src/Skil/Nceh1/Ppm1l/Map3k7/Ski/Bmp3/Adam9/Smad1/Smad3/Trim33/Ctdspl2/Ccn3/Cited2/Magi2/Il17rd/Appl1/Npnt/Zfp451/Onecut1/Spred2/Tet1/Arid4a/Lemd3/Sorl1/Grem2/Acvr2a/Mapk14/Sox11/Bmpr2
H	ADCAV_vs_AD	GO:0098698	postsynaptic specialization assembly	10/1158	6.87023e-08	3.95954e-06	2.99397e-06	Pten/Nptxr/Shank3/Nrxn1/Arhgef9/Slitrk3/Nlgn2/Ntrk3/Nlgn1/Lrrtm2
H	ADCAV_vs_AD	GO:0006473	protein acetylation	29/1158	7.4344e-08	4.23761e-06	3.20423e-06	Brpf1/Taok1/Nfyb/Ncoa1/Per1/Mbip/Glyr1/Gsk3b/Nfya/Brd4/Smc5/Sf3b1/Bmi1/Atf2/Map3k7/Prkaa2/Kmt2e/Ing3/Auts2/Sf3b3/Naa30/Jade3/Zzz3/Zfp451/Prkaa1/Ercc6/Msl2/Phf20l1/Nap1l2
H	ADCAV_vs_AD	GO:0099084	postsynaptic specialization organization	12/1158	1.02383e-07	5.77242e-06	4.36476e-06	Pten/Nptxr/Shank3/Nrxn1/Arhgef9/Cadm1/Slitrk3/Lrrc4/Nlgn2/Ntrk3/Nlgn1/Lrrtm2
H	ADCAV_vs_AD	GO:0010977	negative regulation of neuron projection development	23/1158	1.10971e-07	6.1893e-06	4.67998e-06	Sema4f/Efnb2/Ulk2/Pten/Pafah1b1/Sema5a/Gsk3b/Il15ra/Slit1/Ube3a/Epha4/Epha7/Dab1/Crmp1/Xylt1/Fgf13/Fstl4/Thoc2/Sema7a/Minar1/Rtn4rl2/Paqr3/Nlgn1
H	ADCAV_vs_AD	GO:1904862	inhibitory synapse assembly	8/1158	1.12893e-07	6.22951e-06	4.71039e-06	Gabrb2/Gabra1/Gabrg2/Fgf13/Gabrb3/Lhfpl4/Nlgn2/Cbln4
H	ADCAV_vs_AD	GO:0010770	positive regulation of cell morphogenesis involved in differentiation	18/1158	1.32961e-07	7.25965e-06	5.48932e-06	Crkl/Mapk9/Pafah1b1/Akap5/Carmil1/Olfm4/Dnm1l/Stau2/Epha4/Tnik/Cask/Pak3/Tbc1d24/Opa1/Ss18l1/Rreb1/Il1rapl1/Kalrn
H	ADCAV_vs_AD	GO:1902903	regulation of supramolecular fiber organization	39/1158	1.60793e-07	8.68784e-06	6.56923e-06	Mef2c/Cav1/Prox1/Tenm1/Taok1/Wasf1/Cyfip2/Rock2/Cyria/Carmil1/Mapk8/Sema5a/Cyrib/Sh3bp1/Shank3/Dyrk1a/Hdgfl3/Abi2/Nckap1/Add1/Wasl/Add2/Fgf13/Pak3/Mylk3/Cx3cl1/Smad3/Ccdc88a/Ppp1r9a/Colgalt1/Bag4/Wdr47/Camsap2/Prkce/Ppm1e/Rictor/Cd47/Gda/Ttbk2
H	ADCAV_vs_AD	GO:0051588	regulation of neurotransmitter transport	21/1158	1.6604e-07	8.87886e-06	6.71368e-06	Fmr1/Mef2c/Cacnb4/Stxbp5/Adcy1/Drd1/Mctp1/Dnm1l/Gsk3b/Prepl/Camk2a/Cask/Ppp1r9a/Htr2a/Syt1/Glra3/Dgki/Nrn1/Prkce/Nlgn1/Nrxn3
H	ADCAV_vs_AD	GO:1905606	regulation of presynapse assembly	11/1158	1.78511e-07	9.44831e-06	7.14426e-06	Nrxn1/Slitrk5/Lrfn5/Slitrk2/Slitrk4/Slitrk3/Nlgn2/Il1rapl1/Ntrk3/Nlgn1/Slitrk1
H	ADCAV_vs_AD	GO:0006887	exocytosis	41/1158	1.82765e-07	9.52191e-06	7.19991e-06	Fmr1/Syn2/Vps4b/Cacnb4/Abr/Stxbp5/Lin7a/Adcy1/Doc2b/Drd1/Rab3c/Ywhaz/Dnm1l/Gsk3b/Cacna1h/Pdpk1/Prepl/Rab27b/Camk2a/Syt7/Stam/Snap25/Rasgrp1/Napb/Cask/Nsf/Htr2a/Syt1/Glra3/Dgki/Nrn1/Rab11fip2/Erc2/Stx3/Prkce/Stxbp6/Il1rapl1/Exoc5/Syt10/Nlgn1/Nrxn3
H	ADCAV_vs_AD	GO:0060999	positive regulation of dendritic spine development	14/1158	1.83573e-07	9.52191e-06	7.19991e-06	Fmr1/Neurl1a/Pafah1b1/Shank3/Dnm1l/Stau2/Cask/Pak3/Ppp1r9a/Opa1/Pbrm1/Nlgn2/Kalrn/Nlgn1
H	ADCAV_vs_AD	GO:0018394	peptidyl-lysine acetylation	26/1158	1.9874e-07	1.02066e-05	7.71763e-06	Brpf1/Nfyb/Ncoa1/Per1/Mbip/Glyr1/Nfya/Brd4/Smc5/Sf3b1/Bmi1/Atf2/Map3k7/Prkaa2/Kmt2e/Ing3/Auts2/Sf3b3/Jade3/Zzz3/Zfp451/Prkaa1/Ercc6/Msl2/Phf20l1/Nap1l2
H	ADCAV_vs_AD	GO:0033674	positive regulation of kinase activity	42/1158	2.10528e-07	1.0706e-05	8.09522e-06	Ranbp2/Map2k1/Neurl1a/Prox1/Tenm1/Map2k3/Kitl/Osbpl8/Camkk1/Fgd4/Nrxn1/Ccny/Slc1a1/Rptor/Epha4/Abi2/Zeb2/Rasgrp1/Src/Map3k7/Epha7/Dab1/Epha10/Camkk2/Kras/Slc8a2/Adam9/Malt1/Ccdc88a/Ppp1r9a/Htr2a/Nek10/Cdk5r1/Ntf3/Grm5/Adnp/Magi3/Epha6/Abi1/Ntrk3/Erbb4/Rapgef2
H	ADCAV_vs_AD	GO:0045860	positive regulation of protein kinase activity	37/1158	2.19806e-07	1.10198e-05	8.33254e-06	Map2k1/Neurl1a/Prox1/Tenm1/Map2k3/Kitl/Osbpl8/Camkk1/Fgd4/Nrxn1/Ccny/Slc1a1/Rptor/Epha4/Abi2/Zeb2/Rasgrp1/Src/Map3k7/Dab1/Camkk2/Kras/Slc8a2/Adam9/Malt1/Ccdc88a/Ppp1r9a/Htr2a/Nek10/Cdk5r1/Ntf3/Grm5/Adnp/Magi3/Abi1/Ntrk3/Rapgef2
H	ADCAV_vs_AD	GO:0043254	regulation of protein-containing complex assembly	41/1158	2.20949e-07	1.10198e-05	8.33254e-06	Sost/Cav1/Tenm1/Ahr/Stxbp5/Cyfip2/Mapk9/Cyria/Carmil1/Ankra2/Mapk8/Cyrib/Gsk3b/Dyrk1a/Riok3/Pcsk5/Gnl3l/Parp1/Nckap1/Napb/Src/Map3k7/Add1/Add2/Trim30a/Pak3/Ppp1r9a/Fnip1/Slf2/Bag4/Trhr/Dhx33/Camsap2/Prkce/Stxbp6/Hrk/Sorl1/Rictor/Birc2/Gda/Fnip2
H	ADCAV_vs_AD	GO:0043543	protein acylation	31/1158	2.52597e-07	1.24783e-05	9.43536e-06	Brpf1/Taok1/Nfyb/Ncoa1/Per1/Mbip/Glyr1/Gsk3b/Nfya/Brd4/Smc5/Sf3b1/Bmi1/Atf2/Map3k7/Zdhhc21/Prkaa2/Kmt2e/Ing3/Auts2/Sf3b3/Naa30/Jade3/Zzz3/Zfp451/Prkaa1/Ercc6/Zdhhc8/Msl2/Phf20l1/Nap1l2
H	ADCAV_vs_AD	GO:0045055	regulated exocytosis	32/1158	2.63673e-07	1.29025e-05	9.75615e-06	Fmr1/Syn2/Cacnb4/Abr/Stxbp5/Adcy1/Doc2b/Drd1/Ywhaz/Dnm1l/Gsk3b/Cacna1h/Pdpk1/Prepl/Camk2a/Syt7/Snap25/Rasgrp1/Napb/Cask/Htr2a/Syt1/Glra3/Dgki/Nrn1/Rab11fip2/Erc2/Stx3/Prkce/Syt10/Nlgn1/Nrxn3
H	ADCAV_vs_AD	GO:0032535	regulation of cellular component size	39/1158	2.90716e-07	1.3997e-05	1.05837e-05	Sema4f/Clcn3/Ulk2/Pten/Xk/Tenm1/Ahr/Cyfip2/Cyria/Pafah1b1/Carmil1/Sema5a/Cyrib/Sh3bp1/Shank3/Gsk3b/Slit1/Rptor/Nckap1/Epha7/Hp1bp3/Add1/Plxna4/Add2/Fgf13/Pak3/Ppp1r9a/Fstl4/Bag4/Sema7a/Wnk3/Trpc5/Prkce/Bdnf/Rictor/Adnp/Ntrk3/Kcnma1/Bmpr2
H	ADCAV_vs_AD	GO:1902683	regulation of receptor localization to synapse	9/1158	2.91436e-07	1.3997e-05	1.05837e-05	Tamalin/Map2k1/Stx7/Gsk3b/Camk2a/Tnik/Magi2/Iqsec2/Kalrn
H	ADCAV_vs_AD	GO:0060560	developmental growth involved in morphogenesis	31/1158	2.96519e-07	1.41105e-05	1.06695e-05	Sema4f/Ulk2/Ahr/Wasf1/Cyfip2/Pafah1b1/Sema5a/Gsk3b/Nedd4l/Slit1/Kif26b/Zeb2/Dclk1/Epha7/Sh3gl2/Auts2/Plxna4/Fgf13/Cadm1/Syt1/Fstl4/Sema7a/Nrn1/Trpc5/Bdnf/Adnp/Slit3/Ntrk3/Slc9a6/Bmpr2/Pak6
H	ADCAV_vs_AD	GO:0007623	circadian rhythm	27/1158	3.03889e-07	1.43297e-05	1.08353e-05	Prox1/Pten/Ahr/Fbxw11/Mapk9/Adcy1/Rock2/Per1/Drd1/Nr1d2/Mapk8/Usp7/Gsk3b/Dyrk1a/Noct/Ube3a/Prkaa2/Kdm5a/Gabrb3/Mapk10/Bdnf/Nrip1/Prkaa1/Ntrk3/Kcnd2/Kcnma1/Nlgn1
H	ADCAV_vs_AD	GO:2001257	regulation of cation channel activity	25/1158	3.34042e-07	1.56097e-05	1.18031e-05	Fmr1/Mef2c/Cav1/Cacnb4/Akap5/Dapk1/Rasgrf2/Hcn1/Shisa9/Shank3/Ehd3/Nrxn1/Nedd4l/Fgf14/Kcnab1/Hcn3/Fgf13/Cacna2d1/Kcna1/Kcns2/Nlgn2/Cacnb2/Grin2a/Nlgn1/Kcng1
H	ADCAV_vs_AD	GO:0018023	peptidyl-lysine trimethylation	13/1158	3.71682e-07	1.72135e-05	1.30158e-05	Nfyb/Wdr82/Nfya/Brd4/Kdm4c/Kmt2e/Atrx/Tet3/Setd1b/Kmt5b/Arid4a/Kmt2d/Nsd3
H	ADCAV_vs_AD	GO:0007264	small GTPase mediated signal transduction	41/1158	3.85197e-07	1.76816e-05	1.33698e-05	Kpnb1/Sipa1l2/Tiam1/Map2k1/Wasf1/Arfgef3/Kitl/Rock2/Rasgrf2/Cyrib/Sh3bp1/Tiam2/Sos1/Arhgef9/Rgl1/Abi2/Nckap1/Rasgrp1/Src/Dab1/Auts2/Kras/Rab30/Ccdc88a/Scai/Ripor2/Ralgapa2/Rapgef6/Rapgefl1/Dgki/Plekhg5/Dock3/Iqsec2/Rapgef5/Kbtbd7/Rap2a/Dock8/Cdc42se2/Dennd4a/Ksr2/Rapgef2
H	ADCAV_vs_AD	GO:0017157	regulation of exocytosis	29/1158	4.32758e-07	1.96905e-05	1.48888e-05	Fmr1/Vps4b/Cacnb4/Abr/Stxbp5/Adcy1/Doc2b/Drd1/Rab3c/Dnm1l/Gsk3b/Cacna1h/Pdpk1/Prepl/Rab27b/Syt7/Stam/Cask/Nsf/Htr2a/Syt1/Glra3/Dgki/Nrn1/Prkce/Il1rapl1/Syt10/Nlgn1/Nrxn3
H	ADCAV_vs_AD	GO:0050775	positive regulation of dendrite morphogenesis	13/1158	4.59348e-07	2.07186e-05	1.56662e-05	Pafah1b1/Akap5/Dnm1l/Stau2/Epha4/Tnik/Cask/Pak3/Tbc1d24/Opa1/Ss18l1/Il1rapl1/Kalrn
H	ADCAV_vs_AD	GO:0031345	negative regulation of cell projection organization	26/1158	4.66113e-07	2.08425e-05	1.57599e-05	Sema4f/Efnb2/Ulk2/Pten/Pafah1b1/Sema5a/Gsk3b/Il15ra/Nrxn1/Slit1/Ube3a/Epha4/Epha7/Dab1/Crmp1/Xylt1/Fgf13/Fstl4/Thoc2/Sema7a/Minar1/Trpc5/Rtn4rl2/Paqr3/Rapgef2/Nlgn1
H	ADCAV_vs_AD	GO:0050805	negative regulation of synaptic transmission	16/1158	5.14459e-07	2.28077e-05	1.72458e-05	Fmr1/Grik3/Pten/Drd1/Hcn1/Shank3/Grm2/Stau2/Ppp1r9a/Htr2a/Pcdh17/Dgki/Iqsec2/Bdnf/Adnp/Sorcs3
H	ADCAV_vs_AD	GO:1905475	regulation of protein localization to membrane	25/1158	5.40231e-07	2.37473e-05	1.79563e-05	Tamalin/Map2k1/Crkl/Stx7/Akap5/Shank3/Gsk3b/Nrxn1/Camk2a/Slc1a1/Tnik/Sorbs2/Prkci/Magi2/Rab11fip2/Appl1/Iqsec2/Wnk3/Stx3/Frrs1l/Cdk5r1/Nlgn2/Shisa7/Dpp6/Kalrn
H	ADCAV_vs_AD	GO:0099174	regulation of presynapse organization	11/1158	5.48208e-07	2.38954e-05	1.80683e-05	Nrxn1/Slitrk5/Lrfn5/Slitrk2/Slitrk4/Slitrk3/Nlgn2/Il1rapl1/Ntrk3/Nlgn1/Slitrk1
H	ADCAV_vs_AD	GO:0034968	histone lysine methylation	20/1158	5.71346e-07	2.46964e-05	1.8674e-05	Nfyb/Wdr82/Nfya/Brd4/Setbp1/Lcor/Kdm4c/Kmt2e/Mtf2/Auts2/Atrx/Tet3/Rif1/Setd1b/Kmt5b/Pygo2/Arid4a/Kmt2d/Rlf/Nsd3
H	ADCAV_vs_AD	GO:0099601	regulation of neurotransmitter receptor activity	14/1158	5.92713e-07	2.52795e-05	1.91149e-05	Dlgap1/Mef2c/Dapk1/Rasgrf2/Nptxr/Shisa9/Shank3/Nrxn1/Src/Dlgap2/Nlgn2/Shisa7/Grin2a/Nlgn1
H	ADCAV_vs_AD	GO:0099565	chemical synaptic transmission, postsynaptic	17/1158	5.94583e-07	2.52795e-05	1.91149e-05	Mef2c/Pten/Shank3/Gsk3b/Nrxn1/Slc8a2/Cx3cl1/Ppp1r9a/Gabrb3/Tbc1d24/Dgki/Bdnf/Nlgn2/Anks1b/Grin2a/Nlgn1/Slc17a7
H	ADCAV_vs_AD	GO:0022038	corpus callosum development	9/1158	6.21925e-07	2.6227e-05	1.98313e-05	Pafah1b1/Wdr37/Bhlhe22/Zeb2/Rpgrip1l/Herc1/Wdr47/Dmxl2/Rtn4rl2
H	ADCAV_vs_AD	GO:0032228	regulation of synaptic transmission, GABAergic	11/1158	7.10094e-07	2.97037e-05	2.24602e-05	Nalcn/Pten/Nrxn1/Kras/Phf24/Cnr1/Prkce/Bdnf/Nlgn2/Erbb4/Nlgn1
H	ADCAV_vs_AD	GO:0071559	response to transforming growth factor beta	28/1158	7.24301e-07	3.00556e-05	2.27263e-05	Mef2c/Crkl/Cav1/Zmiz1/Apaf1/Usp15/Rock2/Parp1/Itga8/Zeb2/Src/Skil/Map3k7/Ski/Adam9/Smad1/Smad3/Trim33/Cited2/Il17rd/Appl1/Npnt/Zfp451/Onecut1/Spred2/Tet1/Arid4a/Lemd3
H	ADCAV_vs_AD	GO:0060537	muscle tissue development	44/1158	7.42758e-07	3.04433e-05	2.30195e-05	Efnb2/Mef2d/Hlf/Mef2c/Cav1/Rbfox1/Mrtfb/Prox1/Pten/Xk/Ahr/Sgcd/Rps6kb1/Prkar1a/Yy1/Hmgcr/Nr1d2/Tomm70a/Gsk3b/Zfand5/Ccnt2/Itga8/Skil/Ski/Foxp2/Kras/Sorbs2/Smad1/Mylk3/Smad3/Arid2/Foxn2/Ripor2/Cited2/Bdnf/Lemd3/Prkaa1/Mapk14/Nebl/Dsp/Erbb4/Mapk1/Sox11/Zbtb18
H	ADCAV_vs_AD	GO:0006475	internal protein amino acid acetylation	24/1158	7.51252e-07	3.04433e-05	2.30195e-05	Brpf1/Nfyb/Ncoa1/Per1/Mbip/Glyr1/Nfya/Brd4/Smc5/Sf3b1/Bmi1/Atf2/Map3k7/Kmt2e/Ing3/Auts2/Sf3b3/Jade3/Zzz3/Zfp451/Ercc6/Msl2/Phf20l1/Nap1l2
H	ADCAV_vs_AD	GO:0018393	internal peptidyl-lysine acetylation	24/1158	7.51252e-07	3.04433e-05	2.30195e-05	Brpf1/Nfyb/Ncoa1/Per1/Mbip/Glyr1/Nfya/Brd4/Smc5/Sf3b1/Bmi1/Atf2/Map3k7/Kmt2e/Ing3/Auts2/Sf3b3/Jade3/Zzz3/Zfp451/Ercc6/Msl2/Phf20l1/Nap1l2
H	ADCAV_vs_AD	GO:0043547	positive regulation of GTPase activity	29/1158	7.62994e-07	3.06795e-05	2.3198e-05	Sipa1l2/Tiam1/Map2k1/Crkl/Evi5/Abr/Eif5/Rasgrf2/Sh3bp1/Gsk3b/Tiam2/Sos1/Rgl1/Rgs7/Rasgrp1/Pip5k1a/Cx3cl1/Ralgapa2/Rapgef6/Rapgefl1/Rab11fip2/Elmod1/Rapgef5/Ntf3/Dock8/Agap1/Ntrk3/Kalrn/Rapgef2
H	ADCAV_vs_AD	GO:1904062	regulation of cation transmembrane transport	39/1158	7.89631e-07	3.15063e-05	2.38232e-05	Fmr1/Mef2c/Cav1/Pten/Cacna1d/Cacnb4/Ahr/Akap5/Hecw1/Drd1/Dapk1/Rasgrf2/Hcn1/Shisa9/Shank3/Ehd3/Nrxn1/Nedd4l/Fgf14/Rgs7/Kcnab1/Hcn3/Kcnip4/Fgf13/Cx3cl1/Trpc1/Cacna2d1/Wnk3/Sestd1/Prkce/Kcna1/Scn3b/Kcns2/Nlgn2/Cacnb2/Grin2a/Dpp6/Nlgn1/Kcng1
H	ADCAV_vs_AD	GO:0032412	regulation of ion transmembrane transporter activity	31/1158	9.33704e-07	3.69704e-05	2.79549e-05	Fmr1/Mef2c/Cav1/Pten/Cacna1d/Cacnb4/Akap5/Hecw1/Dapk1/Rasgrf2/Hcn1/Shisa9/Shank3/Ehd3/Nrxn1/Nedd4l/Fgf14/Kcnab1/Hcn3/Fgf13/Cacna2d1/Wnk3/Kcna1/Scn3b/Grm5/Kcns2/Nlgn2/Cacnb2/Grin2a/Nlgn1/Kcng1
H	ADCAV_vs_AD	GO:0042490	mechanoreceptor differentiation	16/1158	9.46633e-07	3.71984e-05	2.81272e-05	Gabrb2/Pafah1b1/Trip11/Slc4a7/Ush2a/Mycl/Gabrb3/Ripor2/Mycn/Fat4/Bdnf/Ntf3/Ntrk3/Kcnma1/Cecr2/Alg10b
H	ADCAV_vs_AD	GO:0016573	histone acetylation	23/1158	1.04164e-06	4.0624e-05	3.07175e-05	Brpf1/Nfyb/Ncoa1/Per1/Mbip/Glyr1/Nfya/Brd4/Sf3b1/Bmi1/Atf2/Map3k7/Kmt2e/Ing3/Auts2/Sf3b3/Jade3/Zzz3/Zfp451/Ercc6/Msl2/Phf20l1/Nap1l2
H	ADCAV_vs_AD	GO:0072583	clathrin-dependent endocytosis	11/1158	1.16441e-06	4.50731e-05	3.40816e-05	Tnk2/Sh3gl2/Sgip1/Dnajc6/Wasl/Fcho2/Ubqln2/Ap2a1/Dgkd/Lmbrd1/Btbd8
H	ADCAV_vs_AD	GO:0048488	synaptic vesicle endocytosis	14/1158	1.20496e-06	4.5957e-05	3.475e-05	Dnm1l/Rab27b/Syt7/Napb/Sh3gl2/Dnajc6/Syt1/Tbc1d24/Pacsin1/Fcho2/Nlgn2/Nlgn1/Slc17a7/Btbd8
H	ADCAV_vs_AD	GO:0140238	presynaptic endocytosis	14/1158	1.20496e-06	4.5957e-05	3.475e-05	Dnm1l/Rab27b/Syt7/Napb/Sh3gl2/Dnajc6/Syt1/Tbc1d24/Pacsin1/Fcho2/Nlgn2/Nlgn1/Slc17a7/Btbd8
H	ADCAV_vs_AD	GO:0043161	proteasome-mediated ubiquitin-dependent protein catabolic process	40/1158	1.25741e-06	4.76072e-05	3.59978e-05	Cbfa2t3/Cav1/Anapc1/Dnajb9/Peli1/Fbxw11/Mapk9/Cdc27/Ube2g1/Klhdc2/Hecw1/Mapk8/Rnf19a/Usp7/Gsk3b/Ube2j2/Nedd4l/Arih1/Fbxl16/Armc8/Prickle1/Socs5/Fbxo27/Sh3rf3/Wdr26/Hace1/Marchf6/Klhl42/Sgtb/Edem3/Kbtbd7/Fbxo48/Ubqln2/Klhdc1/Ltn1/Styx/Skp2/Birc2/Rnf217/Rybp
H	ADCAV_vs_AD	GO:0051259	protein complex oligomerization	28/1158	1.27334e-06	4.78609e-05	3.61896e-05	Ikzf4/Shmt1/Pxdn/Atl1/Hcn1/Kcnv1/Dnm1l/Ehd3/Spast/Tmem70/Gls/Gria2/Syt1/Ripor2/Opa1/Glra3/Kcnd3/Kcna4/Trp53bp1/Kctd4/Kcna3/Kcna1/Kcns2/Cpsf6/Kcnd2/Kcng1/Kcnb2/Kctd12
H	ADCAV_vs_AD	GO:0008361	regulation of cell size	25/1158	1.34186e-06	4.97323e-05	3.76047e-05	Sema4f/Clcn3/Ulk2/Pten/Xk/Ahr/Pafah1b1/Sema5a/Shank3/Gsk3b/Slit1/Rptor/Epha7/Add1/Plxna4/Fgf13/Fstl4/Sema7a/Wnk3/Trpc5/Bdnf/Adnp/Ntrk3/Kcnma1/Bmpr2
H	ADCAV_vs_AD	GO:0098696	regulation of neurotransmitter receptor localization to postsynaptic specialization membrane	7/1158	1.3423e-06	4.97323e-05	3.76047e-05	Map2k1/Gsk3b/Camk2a/Tnik/Magi2/Iqsec2/Kalrn
H	ADCAV_vs_AD	GO:0051402	neuron apoptotic process	33/1158	1.39734e-06	5.14043e-05	3.88689e-05	Fmr1/Mef2c/Gabrb2/Apaf1/Cpeb4/Mapk8/Oxr1/Gsk3b/Pdpk1/Slc1a1/Parp1/Atf2/Epha7/Chl1/Kras/Pak3/Cx3cl1/Gabrb3/Prkci/Trpc5/Tox3/Hrk/Bdnf/Cdk5r1/Ndnf/Ntf3/Lig4/Adnp/Traf7/Cebpb/Kcnma1/Scn2a/Pcdhgc5
H	ADCAV_vs_AD	GO:0000209	protein polyubiquitination	28/1158	1.48942e-06	5.41883e-05	4.0974e-05	Anapc1/Wsb1/Peli1/Fbxw11/Cdc27/Ube2g1/Hecw1/Rnf19a/Ube2j2/Nedd4l/Tnks2/Arih1/Ube3a/Marchf7/Rnf115/Trim30a/Cbfb/G2e3/Hace1/Marchf6/Klhl42/Kbtbd7/Trim32/Skp2/Birc2/Rnf217/Rc3h2/Shprh
H	ADCAV_vs_AD	GO:0036465	synaptic vesicle recycling	15/1158	1.49391e-06	5.41883e-05	4.0974e-05	Dnm1l/Rab27b/Syt7/Fgf14/Napb/Sh3gl2/Dnajc6/Syt1/Tbc1d24/Pacsin1/Fcho2/Nlgn2/Nlgn1/Slc17a7/Btbd8
H	ADCAV_vs_AD	GO:0010769	regulation of cell morphogenesis involved in differentiation	18/1158	1.56834e-06	5.64927e-05	4.27165e-05	Crkl/Mapk9/Pafah1b1/Akap5/Carmil1/Olfm4/Dnm1l/Stau2/Epha4/Tnik/Cask/Pak3/Tbc1d24/Opa1/Ss18l1/Rreb1/Il1rapl1/Kalrn
H	ADCAV_vs_AD	GO:1902115	regulation of organelle assembly	25/1158	1.59718e-06	5.71348e-05	4.3202e-05	Vps4b/Trim37/Mapk9/Mapk8/Nptxr/Gsk3b/Nrxn1/Arhgef9/Pikfyve/Stam/Src/Prkaa2/Ccsap/Ccdc88a/Cnot6l/Ripor2/Cep135/Rab3gap2/Tapt1/Ubqln2/Prkaa1/Ntrk3/Lrrtm2/Ttbk2/Syne1
H	ADCAV_vs_AD	GO:0071900	regulation of protein serine/threonine kinase activity	34/1158	1.65099e-06	5.86553e-05	4.43517e-05	Map2k1/Cav1/Prox1/Pten/Tenm1/Kitl/Prkar1a/Hmgcr/Fgd4/Gsk3b/Nrxn1/Sos1/Ccny/Ptprj/Rptor/Epha4/Zeb2/Rasgrp1/Pkia/Src/Map3k7/Ccng2/Kras/Slc8a2/Adam9/Htr2a/Nek10/Ntf3/Sorl1/Magi3/Dusp7/Paqr3/Ntrk3/Rapgef2
H	ADCAV_vs_AD	GO:0071560	cellular response to transforming growth factor beta stimulus	27/1158	1.67555e-06	5.90807e-05	4.46734e-05	Mef2c/Crkl/Cav1/Zmiz1/Apaf1/Usp15/Parp1/Itga8/Zeb2/Src/Skil/Map3k7/Ski/Adam9/Smad1/Smad3/Trim33/Cited2/Il17rd/Appl1/Npnt/Zfp451/Onecut1/Spred2/Tet1/Arid4a/Lemd3
H	ADCAV_vs_AD	GO:0046847	filopodium assembly	14/1158	1.68574e-06	5.90807e-05	4.46734e-05	Fmr1/Neurl1a/Tenm1/Sh3bp1/Fgd4/Nrxn1/Fgd1/Stau2/Wasl/Gpm6a/Ppp1r9a/Plppr5/Ripor2/Nlgn1
H	ADCAV_vs_AD	GO:1904861	excitatory synapse assembly	9/1158	1.70344e-06	5.93004e-05	4.48395e-05	Pten/Shank3/Nrxn1/Slitrk3/Lrrc4/Nlgn2/Ntrk3/Nlgn1/Lrrtm2
H	ADCAV_vs_AD	GO:0097106	postsynaptic density organization	10/1158	1.71829e-06	5.93866e-05	4.49046e-05	Pten/Shank3/Nrxn1/Cadm1/Slitrk3/Lrrc4/Nlgn2/Ntrk3/Nlgn1/Lrrtm2
H	ADCAV_vs_AD	GO:1990138	neuron projection extension	24/1158	1.72882e-06	5.93866e-05	4.49046e-05	Sema4f/Ulk2/Wasf1/Cyfip2/Pafah1b1/Sema5a/Gsk3b/Nedd4l/Slit1/Dclk1/Sh3gl2/Auts2/Plxna4/Syt1/Sema7a/Nrn1/Trpc5/Bdnf/Adnp/Slit3/Ntrk3/Slc9a6/Bmpr2/Pak6
H	ADCAV_vs_AD	GO:0032409	regulation of transporter activity	32/1158	1.75042e-06	5.97331e-05	4.51666e-05	Fmr1/Mef2c/Cav1/Pten/Cacna1d/Cacnb4/Akap5/Hecw1/Dapk1/Rasgrf2/Hcn1/Shisa9/Shank3/Ehd3/Nrxn1/Nedd4l/Fgf14/Kcnab1/Hcn3/Fgf13/Cacna2d1/Wnk3/Kcna1/Scn3b/Grm5/Kcns2/Nlgn2/Ndfip2/Cacnb2/Grin2a/Nlgn1/Kcng1
H	ADCAV_vs_AD	GO:0051260	protein homooligomerization	23/1158	1.84378e-06	6.21018e-05	4.69578e-05	Ikzf4/Shmt1/Pxdn/Atl1/Hcn1/Kcnv1/Ehd3/Spast/Tmem70/Gls/Ripor2/Glra3/Kcnd3/Kcna4/Trp53bp1/Kctd4/Kcna3/Kcna1/Kcns2/Kcnd2/Kcng1/Kcnb2/Kctd12
H	ADCAV_vs_AD	GO:1903305	regulation of regulated secretory pathway	23/1158	1.84378e-06	6.21018e-05	4.69578e-05	Fmr1/Cacnb4/Abr/Stxbp5/Adcy1/Doc2b/Drd1/Dnm1l/Gsk3b/Cacna1h/Pdpk1/Prepl/Syt7/Cask/Htr2a/Syt1/Glra3/Dgki/Nrn1/Prkce/Syt10/Nlgn1/Nrxn3
H	ADCAV_vs_AD	GO:0022898	regulation of transmembrane transporter activity	31/1158	1.90667e-06	6.35743e-05	4.80712e-05	Fmr1/Mef2c/Cav1/Pten/Cacna1d/Cacnb4/Akap5/Hecw1/Dapk1/Rasgrf2/Hcn1/Shisa9/Shank3/Ehd3/Nrxn1/Nedd4l/Fgf14/Kcnab1/Hcn3/Fgf13/Cacna2d1/Wnk3/Kcna1/Scn3b/Grm5/Kcns2/Nlgn2/Cacnb2/Grin2a/Nlgn1/Kcng1
H	ADCAV_vs_AD	GO:0090092	regulation of transmembrane receptor protein serine/threonine kinase signaling pathway	29/1158	1.91201e-06	6.35743e-05	4.80712e-05	Acvr1b/Sost/Cav1/Fst/Parp1/Itga8/Zeb2/Skil/Ski/Bmp3/Smad3/Trim33/Ctdspl2/Ccn3/Cited2/Magi2/Il17rd/Npnt/Zfp451/Onecut1/Spred2/Tet1/Arid4a/Lemd3/Sorl1/Grem2/Acvr2a/Sox11/Bmpr2
H	ADCAV_vs_AD	GO:0018210	peptidyl-threonine modification	18/1158	1.99882e-06	6.60374e-05	4.99336e-05	Acvr1b/Tbk1/Rock2/Mapk8/Gsk3b/Dyrk1a/Camk2a/Rptor/Clk1/Atf2/Map3k7/Phip/Wnk3/Trpc5/Spred2/Cdk5r1/Mapk1/Galntl6
H	ADCAV_vs_AD	GO:0007179	transforming growth factor beta receptor signaling pathway	24/1158	2.06479e-06	6.73589e-05	5.09328e-05	Cav1/Zmiz1/Usp15/Parp1/Itga8/Zeb2/Src/Skil/Map3k7/Ski/Adam9/Smad1/Smad3/Trim33/Cited2/Il17rd/Appl1/Npnt/Zfp451/Onecut1/Spred2/Tet1/Arid4a/Lemd3
H	ADCAV_vs_AD	GO:0051495	positive regulation of cytoskeleton organization	24/1158	2.06479e-06	6.73589e-05	5.09328e-05	Cav1/Vps4b/Prox1/Tenm1/Wasf1/Rock2/Carmil1/Mapk8/Sema5a/Abi2/Nckap1/Wasl/Mylk3/Cx3cl1/Smad3/Ccdc88a/Bag4/Prkce/Ppm1e/Ntf3/Rictor/Cd47/Gda/Ntrk3
H	ADCAV_vs_AD	GO:2001222	regulation of neuron migration	12/1158	2.12415e-06	6.88621e-05	5.20695e-05	Drd1/Mapk8/Gsk3b/Camk2a/Il1r1/Tbc1d24/Nrg3/Nexmif/Gpr173/Ntng1/Rapgef2/Unc5d
H	ADCAV_vs_AD	GO:0043523	regulation of neuron apoptotic process	30/1158	2.21452e-06	7.13424e-05	5.39449e-05	Fmr1/Mef2c/Gabrb2/Cpeb4/Mapk8/Oxr1/Gsk3b/Pdpk1/Slc1a1/Parp1/Atf2/Epha7/Chl1/Kras/Pak3/Cx3cl1/Gabrb3/Prkci/Tox3/Hrk/Bdnf/Cdk5r1/Ndnf/Ntf3/Lig4/Adnp/Traf7/Cebpb/Kcnma1/Pcdhgc5
H	ADCAV_vs_AD	GO:0060292	long-term synaptic depression	10/1158	2.22816e-06	7.13424e-05	5.39449e-05	Fmr1/Pten/Drd1/Shank3/Grm2/Stau2/Ppp1r9a/Dgki/Iqsec2/Sorcs3
H	ADCAV_vs_AD	GO:0032970	regulation of actin filament-based process	38/1158	2.28788e-06	7.27808e-05	5.50325e-05	Mef2c/Cav1/Prox1/Tenm1/Taok1/Wasf1/Cyfip2/Rock2/Cyria/Carmil1/Iqgap2/Sema5a/Cyrib/Sh3bp1/Shank3/Cacna1h/Stau2/Abi2/Nckap1/Add1/Wasl/Add2/Fgf13/Pak3/Mylk3/Cx3cl1/Smad3/Ccdc88a/Ppp1r9a/Bag4/Prkce/Ppm1e/Cdk5r1/Ntf3/Rictor/Dsp/Cd47/Ntrk3
H	ADCAV_vs_AD	GO:0099633	protein localization to postsynaptic specialization membrane	9/1158	2.31518e-06	7.27808e-05	5.50325e-05	Map2k1/Nptxr/Gsk3b/Camk2a/Tnik/Magi2/Iqsec2/Kalrn/Lgi1
H	ADCAV_vs_AD	GO:0099645	neurotransmitter receptor localization to postsynaptic specialization membrane	9/1158	2.31518e-06	7.27808e-05	5.50325e-05	Map2k1/Nptxr/Gsk3b/Camk2a/Tnik/Magi2/Iqsec2/Kalrn/Lgi1
H	ADCAV_vs_AD	GO:0080182	histone H3-K4 trimethylation	8/1158	2.65885e-06	8.30812e-05	6.28211e-05	Nfyb/Wdr82/Nfya/Kmt2e/Tet3/Setd1b/Arid4a/Kmt2d
H	ADCAV_vs_AD	GO:0018022	peptidyl-lysine methylation	20/1158	2.71369e-06	8.4287e-05	6.37329e-05	Nfyb/Wdr82/Nfya/Brd4/Setbp1/Lcor/Kdm4c/Kmt2e/Mtf2/Auts2/Atrx/Tet3/Rif1/Setd1b/Kmt5b/Pygo2/Arid4a/Kmt2d/Rlf/Nsd3
H	ADCAV_vs_AD	GO:0097090	presynaptic membrane organization	6/1158	3.04051e-06	9.38758e-05	7.09833e-05	Pten/Nrxn1/Nlgn2/Il1rapl1/Lrrtm4/Nlgn1
H	ADCAV_vs_AD	GO:0086001	cardiac muscle cell action potential	12/1158	3.12309e-06	9.58548e-05	7.24797e-05	Cav1/Cacna1d/Hcn1/Nup155/Hcn3/Fgf13/Cacna2d1/Scn3b/Dsp/Cacnb2/Kcnd2/Scn1a
H	ADCAV_vs_AD	GO:0030100	regulation of endocytosis	26/1158	3.2774e-06	9.99992e-05	7.56135e-05	Fmr1/Efnb2/Cav1/Pten/Akap5/Mctp1/Dnm1l/Tnk2/Syt7/Napb/Src/Sh3gl2/Dnajc6/Add1/Wasl/Nsf/Magi2/Pacsin1/Appl1/Ntf3/Ubqln2/Ap2a1/Nlgn1/Slc17a7/Dgkd/Lrrtm2
H	ADCAV_vs_AD	GO:0018107	peptidyl-threonine phosphorylation	17/1158	3.31682e-06	0.00010061	7.60756e-05	Acvr1b/Tbk1/Rock2/Mapk8/Gsk3b/Dyrk1a/Camk2a/Rptor/Clk1/Atf2/Map3k7/Phip/Wnk3/Trpc5/Spred2/Cdk5r1/Mapk1
H	ADCAV_vs_AD	GO:1902905	positive regulation of supramolecular fiber organization	22/1158	3.40422e-06	0.000102661	7.76261e-05	Cav1/Prox1/Tenm1/Wasf1/Rock2/Carmil1/Mapk8/Sema5a/Abi2/Nckap1/Wasl/Mylk3/Cx3cl1/Smad3/Ccdc88a/Colgalt1/Bag4/Prkce/Ppm1e/Rictor/Cd47/Gda
H	ADCAV_vs_AD	GO:0097091	synaptic vesicle clustering	7/1158	3.47997e-06	0.000104339	7.88947e-05	Syn2/Pten/Nrxn1/Pcdh17/Magi2/Nlgn2/Nlgn1
H	ADCAV_vs_AD	GO:0007265	Ras protein signal transduction	33/1158	3.69216e-06	0.000110065	8.32243e-05	Kpnb1/Tiam1/Map2k1/Wasf1/Arfgef3/Kitl/Rock2/Rasgrf2/Sh3bp1/Sos1/Rgl1/Abi2/Nckap1/Rasgrp1/Src/Auts2/Kras/Rab30/Scai/Ripor2/Ralgapa2/Rapgef6/Rapgefl1/Dgki/Plekhg5/Iqsec2/Rapgef5/Kbtbd7/Rap2a/Cdc42se2/Dennd4a/Ksr2/Rapgef2
H	ADCAV_vs_AD	GO:0050768	negative regulation of neurogenesis	21/1158	3.94221e-06	0.000116847	8.8353e-05	Sema4f/Ulk2/Prox1/Pten/Sema5a/Gsk3b/Slit1/Epha7/Dab1/Ski/Fgf13/Fstl4/Mycn/Hook3/Sema7a/Trpc5/Bdnf/Sorl1/Ntrk3/Rapgef2/Sox11
H	ADCAV_vs_AD	GO:0060074	synapse maturation	9/1158	4.12063e-06	0.000121441	9.18269e-05	Neurl1a/Adgrl1/Pten/Ywhaz/Sybu/Nrxn1/Sez6l/Erbb4/Nlgn1
H	ADCAV_vs_AD	GO:0043405	regulation of MAP kinase activity	23/1158	4.90619e-06	0.000143776	0.000108715	Cav1/Tenm1/Kitl/Hmgcr/Fgd4/Gsk3b/Sos1/Ptprj/Epha4/Zeb2/Rasgrp1/Src/Map3k7/Kras/Adam9/Htr2a/Nek10/Ntf3/Sorl1/Magi3/Dusp7/Paqr3/Ntrk3
H	ADCAV_vs_AD	GO:1900452	regulation of long-term synaptic depression	7/1158	5.31935e-06	0.000155008	0.000117208	Fmr1/Shank3/Stau2/Ppp1r9a/Dgki/Iqsec2/Sorcs3
H	ADCAV_vs_AD	GO:0016311	dephosphorylation	33/1158	5.67282e-06	0.000164385	0.000124298	Mef2c/Pten/Mtmr1/Ahr/Fbxw11/Rock2/Mtmr6/Ptprj/Slc39a10/Ppp1r7/Ptpn4/Ppp6c/Src/Nceh1/Ppm1l/Dnajc6/Smad3/Plppr5/Ctdspl2/Ppargc1b/Mtmr9/Bag4/Mtmr12/Magi2/Rprd1a/Npnt/Ptpre/Plppr4/Ppm1e/Pdp1/Ppp4r2/Dusp7/Ptprn2
H	ADCAV_vs_AD	GO:0051961	negative regulation of nervous system development	21/1158	5.73278e-06	0.0001652	0.000124914	Sema4f/Ulk2/Prox1/Pten/Sema5a/Gsk3b/Slit1/Epha7/Dab1/Ski/Fgf13/Fstl4/Mycn/Hook3/Sema7a/Trpc5/Bdnf/Sorl1/Ntrk3/Rapgef2/Sox11
H	ADCAV_vs_AD	GO:0048168	regulation of neuronal synaptic plasticity	13/1158	5.82736e-06	0.000166997	0.000126274	Fmr1/Neurl1a/Shisa9/Shank3/Gsk3b/Camk2a/Cpeb1/Kras/Slc8a2/Bdnf/Grm5/Shisa7/Grin2a
H	ADCAV_vs_AD	GO:0032956	regulation of actin cytoskeleton organization	34/1158	6.00809e-06	0.00017123	0.000129474	Mef2c/Prox1/Tenm1/Taok1/Wasf1/Cyfip2/Rock2/Cyria/Carmil1/Iqgap2/Sema5a/Cyrib/Sh3bp1/Shank3/Stau2/Abi2/Nckap1/Add1/Wasl/Add2/Pak3/Mylk3/Cx3cl1/Smad3/Ccdc88a/Ppp1r9a/Bag4/Prkce/Ppm1e/Cdk5r1/Ntf3/Rictor/Cd47/Ntrk3
H	ADCAV_vs_AD	GO:0022604	regulation of cell morphogenesis	32/1158	6.77235e-06	0.000191957	0.000145147	Crkl/Mapk9/Pafah1b1/Akap5/Carmil1/Olfm4/Fgd4/Dnm1l/Larp4/Nedd4l/Fgd1/Stau2/Epha4/Plxna2/Src/Tnik/Plxna4/Cask/Pak3/Phip/Syt1/Tbc1d24/Opa1/Ss18l1/Rreb1/Zmym6/Cdc42se2/Il1rapl1/Ntng1/Kalrn/Pdzd8/Plxnc1
H	ADCAV_vs_AD	GO:0030522	intracellular receptor signaling pathway	24/1158	7.80693e-06	0.000220079	0.000166411	Crkl/Zmiz1/Usp15/Ncoa1/Sec14l1/Alox8/Per1/Strn3/Riok3/Ube3a/Parp1/Src/Lmo3/Klf9/Ppargc1b/Ddx60/Cited2/Lacc1/Kmt2d/Bdnf/Skp2/Kdm5d/Trerf1/Mn1
H	ADCAV_vs_AD	GO:0016571	histone methylation	21/1158	8.23065e-06	0.00023077	0.000174494	Nfyb/Wdr82/Nfya/Brd4/Setbp1/Lcor/Kdm4c/Kmt2e/Mtf2/Auts2/Atrx/Tet3/Rif1/Setd1b/Kmt5b/Tet1/Pygo2/Arid4a/Kmt2d/Rlf/Nsd3
H	ADCAV_vs_AD	GO:0008344	adult locomotory behavior	16/1158	8.90301e-06	0.000248279	0.000187734	Clcn3/Cacnb4/Pafah1b1/Drd1/Oxr1/Fgf14/Epha4/Glrb/Dab1/Chl1/Wdr47/Nlgn2/Sez6l/Kalrn/Kcnma1/Scn1a
H	ADCAV_vs_AD	GO:0006397	mRNA processing	40/1158	9.47511e-06	0.000262522	0.000198503	Fmr1/Celf1/Rbfox1/Papolg/Rbm26/Dyrk1a/Cmtr1/Hnrnpll/Rbm27/Tcerg1/Rbfox3/Cpeb1/Sf3b1/Rbm39/Ptbp2/Zranb2/Dhx15/Luc7l2/Nova2/Cstf2/Rbm41/Adam3/Sf3b3/Tent4a/Rnps1/Cnot6l/Celf5/Gcfc2/Thoc2/Cdc40/Rprd1a/Rbm7/Ppp4r2/Adarb2/Cstf2t/Srsf12/Cpsf6/Prpf4/Gm6793/Tia1
H	ADCAV_vs_AD	GO:1902476	chloride transmembrane transport	11/1158	9.51495e-06	0.000262522	0.000198503	Clcn3/Gabrb2/Gabra1/Gabrg2/Slc1a1/Glrb/Gabra4/Gabrb1/Gabrb3/Glra3/Ano3
H	ADCAV_vs_AD	GO:0022037	metencephalon development	17/1158	1.04405e-05	0.000286534	0.00021666	Map2k1/Crkl/Prox1/Slc4a7/Nrxn1/Atf2/Dab1/Foxp2/Rpgrip1l/Gabrb3/Herc1/Rere/Cdk5r1/Sez6l/Zbtb18/Nanos1/Ttbk2
H	ADCAV_vs_AD	GO:1900271	regulation of long-term synaptic potentiation	11/1158	1.14155e-05	0.00031072	0.000234949	Fmr1/Adcy1/Akap5/Drd1/Shank3/Gsk3b/Epha4/Mme/Calb1/Ppp1r9a/Shisa7
H	ADCAV_vs_AD	GO:0097107	postsynaptic density assembly	7/1158	1.14416e-05	0.00031072	0.000234949	Pten/Shank3/Nrxn1/Slitrk3/Nlgn2/Ntrk3/Lrrtm2
H	ADCAV_vs_AD	GO:0060562	epithelial tube morphogenesis	35/1158	1.22326e-05	0.00033047	0.000249882	Efnb2/Brpf1/Prkacb/Mef2c/Fzd3/Notch4/Ahr/Apaf1/Rock2/Sema5a/Shank3/Arl13b/Epha4/Kif26b/Zeb2/Nckap1/Src/Wnt2b/Map3k7/Epha7/Ski/Kras/Smad3/Prickle1/Mycn/Kdm6a/Opa1/Cited2/Hs2st1/Npnt/Fat4/Ipmk/Csmd1/Sox11/Cecr2
H	ADCAV_vs_AD	GO:0031331	positive regulation of cellular catabolic process	37/1158	1.26476e-05	0.000339912	0.000257021	Ulk2/Map2k1/Celf1/Cbfa2t3/Cav1/Pten/Tbk1/Mapk9/Rock2/Dapk1/Mapk8/Mtdh/Rnf19a/Gsk3b/Noct/Arih1/Tnrc6c/Rptor/Map3k7/Prkaa2/Trim30a/Adam9/Tent4a/Cnot6l/Htr2a/Prickle1/Socs5/Sh3rf3/Rab3gap2/Ythdf3/Mex3d/Ubqln2/Prkaa1/Trim32/Rnf217/Nanos1/Rc3h2
H	ADCAV_vs_AD	GO:0009314	response to radiation	37/1158	1.33121e-05	0.000355928	0.000269132	Fmr1/Cacna1e/Elk1/Cacnb4/Mapk9/Hus1/Per1/Yy1/Drd1/Hmgcr/Mapk8/Sema5a/Pde1b/Map4k3/Il1r1/Nucks1/Parp1/Dclre1c/Mme/Usp1/Kras/Mbd4/Nek1/Sprtn/Tanc1/Ndrg4/Slc24a4/Tafa2/B3gat1/Mapk10/Lig4/Prkaa1/Trim32/Mapk14/Ercc6/Grin2a/Gpr52
H	ADCAV_vs_AD	GO:0051489	regulation of filopodium assembly	11/1158	1.36374e-05	0.000362754	0.000274293	Fmr1/Neurl1a/Tenm1/Nrxn1/Stau2/Wasl/Gpm6a/Ppp1r9a/Plppr5/Ripor2/Nlgn1
H	ADCAV_vs_AD	GO:0120034	positive regulation of plasma membrane bounded cell projection assembly	16/1158	1.40801e-05	0.000372619	0.000281753	Fmr1/Neurl1a/Tenm1/Gsk3b/Abi2/Nckap1/Auts2/Wasl/Gpm6a/Ccdc88a/Plppr5/Ripor2/Cep135/Tapt1/Nlgn1/Ttbk2
H	ADCAV_vs_AD	GO:0046777	protein autophosphorylation	25/1158	1.44035e-05	0.000379244	0.000286762	Acvr1b/Ulk2/Cav1/Taok1/Mknk2/Clk4/Dapk1/Gsk3b/Dyrk1a/Brd4/Camk2a/Pikfyve/Clk1/Epha4/Src/Tnik/Epha7/Camkk2/Sik2/Wnk3/Nek10/Rap2a/Mapk14/Erbb4/Csnk1g3
H	ADCAV_vs_AD	GO:0050806	positive regulation of synaptic transmission	31/1158	1.47481e-05	0.000386357	0.00029214	Nalcn/Fmr1/Pten/Adcy1/Akap5/Drd1/Rasgrf2/Shank3/Dnm1l/Gsk3b/Nrxn1/Slc1a1/Epha4/Snap25/Mme/Calb1/Slc8a2/Ppp1r9a/Gria2/Syt1/Iqsec2/Stx3/Prkce/Nlgn2/Shisa7/Grin2a/Erbb4/Mapk1/Nlgn1/Lgi1/Lrrtm2
H	ADCAV_vs_AD	GO:0060079	excitatory postsynaptic potential	14/1158	1.50045e-05	0.000391098	0.000295725	Mef2c/Pten/Shank3/Gsk3b/Nrxn1/Slc8a2/Ppp1r9a/Tbc1d24/Dgki/Bdnf/Nlgn2/Grin2a/Nlgn1/Slc17a7
H	ADCAV_vs_AD	GO:0042752	regulation of circadian rhythm	17/1158	1.5931e-05	0.00041317	0.000312415	Prox1/Fbxw11/Mapk9/Adcy1/Rock2/Per1/Drd1/Nr1d2/Mapk8/Usp7/Gsk3b/Noct/Ube3a/Prkaa2/Mapk10/Prkaa1/Nlgn1
H	ADCAV_vs_AD	GO:0009416	response to light stimulus	30/1158	1.76786e-05	0.000456212	0.000344961	Fmr1/Cacna1e/Elk1/Cacnb4/Mapk9/Hus1/Per1/Yy1/Drd1/Hmgcr/Mapk8/Sema5a/Pde1b/Map4k3/Parp1/Mme/Usp1/Kras/Sprtn/Tanc1/Ndrg4/Slc24a4/Tafa2/B3gat1/Mapk10/Prkaa1/Trim32/Ercc6/Grin2a/Gpr52
H	ADCAV_vs_AD	GO:0051403	stress-activated MAPK cascade	25/1158	1.78004e-05	0.000457083	0.000345619	Map2k1/Taok1/Map2k3/Mapk9/Pafah1b1/Per1/Mbip/Zmynd11/Hmgcr/Mapk8/Fgd4/Pja2/Fgf14/Atf2/Rasgrp1/Tnik/Map3k7/Smad3/Sh3rf3/Mapk10/Rap2a/Magi3/Mapk14/Ercc6/Mapk1
H	ADCAV_vs_AD	GO:0086091	regulation of heart rate by cardiac conduction	9/1158	1.824e-05	0.000466063	0.000352409	Cav1/Cacna1d/Hcn1/Hcn3/Cacna2d1/Kcnd3/Scn3b/Dsp/Cacnb2
H	ADCAV_vs_AD	GO:0030308	negative regulation of cell growth	22/1158	1.86267e-05	0.00047361	0.000358116	Acvr1b/Sema4f/Ulk2/Yy1/Sema5a/Tomm70a/Slit1/Ptprj/Epha7/Fgf13/Smad3/Ip6k2/Fstl4/Ccn3/Sema7a/Minar1/Osgin2/Slit3/Foxk1/Bmpr2/Prdm11/Dact3
H	ADCAV_vs_AD	GO:0045926	negative regulation of growth	26/1158	1.99922e-05	0.000504202	0.000381248	Acvr1b/Sema4f/Ulk2/Pten/Alox8/Yy1/Sema5a/Tomm70a/Gsk3b/Slit1/Ptprj/Epha7/Fgf13/Smad3/Ip6k2/Fstl4/Ccn3/Sema7a/Minar1/Cited2/Osgin2/Slit3/Foxk1/Bmpr2/Prdm11/Dact3
H	ADCAV_vs_AD	GO:0071526	semaphorin-plexin signaling pathway	10/1158	2.00242e-05	0.000504202	0.000381248	Sema4f/Mef2c/Sema5a/Sh3bp1/Plxna2/Crmp1/Plxna4/Sema7a/Ece1/Plxnc1
H	ADCAV_vs_AD	GO:0007158	neuron cell-cell adhesion	5/1158	2.16491e-05	0.000534732	0.000404333	Nrxn1/Astn1/Cdk5r1/Nlgn2/Nlgn1
H	ADCAV_vs_AD	GO:0010692	regulation of alkaline phosphatase activity	5/1158	2.16491e-05	0.000534732	0.000404333	Mef2c/Ahr/Smad3/Ppargc1b/Npnt
H	ADCAV_vs_AD	GO:0046834	lipid phosphorylation	5/1158	2.16491e-05	0.000534732	0.000404333	Dgke/Dgkg/Dgkh/Dgki/Dgkd
H	ADCAV_vs_AD	GO:2000807	regulation of synaptic vesicle clustering	5/1158	2.16491e-05	0.000534732	0.000404333	Pten/Pcdh17/Magi2/Nlgn2/Nlgn1
H	ADCAV_vs_AD	GO:0031056	regulation of histone modification	22/1158	2.17623e-05	0.000534982	0.000404522	Nfyb/Sap30bp/Mbip/Glyr1/Nfya/Brd4/Lcor/Sf3b1/Kdm4c/Kmt2e/Mtf2/Auts2/Kdm5a/Atrx/Rif1/Zzz3/Zfp451/Tet1/Pygo2/Ercc6/Nsd3/Nap1l2
H	ADCAV_vs_AD	GO:0051899	membrane depolarization	14/1158	2.19019e-05	0.000535872	0.000405195	Cav1/Cacna1d/Hcn1/Cacna1h/Nedd4l/Parp1/Src/Hcn3/Cacna2d1/Scn3b/Scn3a/Cacnb2/Scn1a/Scn2a
H	ADCAV_vs_AD	GO:0086010	membrane depolarization during action potential	8/1158	2.22203e-05	0.000541111	0.000409157	Cacna1d/Cacna1h/Cacna2d1/Scn3b/Scn3a/Cacnb2/Scn1a/Scn2a
H	ADCAV_vs_AD	GO:0090101	negative regulation of transmembrane receptor protein serine/threonine kinase signaling pathway	18/1158	2.50685e-05	0.000607618	0.000459445	Sost/Cav1/Fst/Skil/Ski/Trim33/Ctdspl2/Ccn3/Magi2/Il17rd/Zfp451/Onecut1/Spred2/Tet1/Arid4a/Lemd3/Sorl1/Grem2
H	ADCAV_vs_AD	GO:0071902	positive regulation of protein serine/threonine kinase activity	22/1158	2.53651e-05	0.000611948	0.000462719	Map2k1/Prox1/Tenm1/Kitl/Fgd4/Nrxn1/Ccny/Rptor/Epha4/Zeb2/Rasgrp1/Src/Map3k7/Kras/Slc8a2/Adam9/Htr2a/Nek10/Ntf3/Magi3/Ntrk3/Rapgef2
H	ADCAV_vs_AD	GO:0070507	regulation of microtubule cytoskeleton organization	19/1158	2.55016e-05	0.000612392	0.000463055	Cav1/Vps4b/Taok1/Pafah1b1/Mapk8/Gsk3b/Dyrk1a/Hdgfl3/Prkaa2/Fgf13/Ccsap/Map9/Ripor2/Wdr47/Camsap2/Cdk5r1/Prkaa1/Gda/Ttbk2
H	ADCAV_vs_AD	GO:0051568	histone H3-K4 methylation	12/1158	2.65645e-05	0.000632382	0.00047817	Nfyb/Wdr82/Nfya/Setbp1/Kmt2e/Auts2/Tet3/Setd1b/Pygo2/Arid4a/Kmt2d/Rlf
H	ADCAV_vs_AD	GO:0000381	regulation of alternative mRNA splicing, via spliceosome	11/1158	2.66997e-05	0.000632382	0.00047817	Fmr1/Celf1/Rbfox1/Dyrk1a/Rbfox3/Nova2/Rnps1/Celf5/Rbm7/Srsf12/Tia1
H	ADCAV_vs_AD	GO:0044091	membrane biogenesis	11/1158	2.66997e-05	0.000632382	0.00047817	Cav1/Vps4b/Pten/Pex3/Spast/Nrxn1/Ugcg/Magi2/Nlgn2/Il1rapl1/Nlgn1
H	ADCAV_vs_AD	GO:0038179	neurotrophin signaling pathway	9/1158	2.80617e-05	0.000661618	0.000500277	Wasf1/Cyfip2/Sos1/Src/Magi2/Bdnf/Ntf3/Slc9a6/Rapgef2
H	ADCAV_vs_AD	GO:0007254	JNK cascade	20/1158	2.98361e-05	0.000700272	0.000529504	Taok1/Mapk9/Pafah1b1/Per1/Mbip/Zmynd11/Mapk8/Fgd4/Pja2/Fgf14/Atf2/Rasgrp1/Tnik/Map3k7/Smad3/Sh3rf3/Mapk10/Rap2a/Magi3/Ercc6
H	ADCAV_vs_AD	GO:0035176	social behavior	11/1158	3.12947e-05	0.000731198	0.000552889	Fmr1/Pten/Drd1/Shank3/Nrxn1/Rptor/Gabrb3/Nlgn2/Kalrn/Nrxn3/Gad1
H	ADCAV_vs_AD	GO:0007519	skeletal muscle tissue development	22/1158	3.17785e-05	0.00073917	0.000558917	Mef2d/Hlf/Mef2c/Cav1/Rbfox1/Xk/Rps6kb1/Hmgcr/Nr1d2/Ccnt2/Skil/Ski/Foxp2/Kras/Foxn2/Ripor2/Cited2/Lemd3/Prkaa1/Mapk14/Sox11/Zbtb18
H	ADCAV_vs_AD	GO:0070997	neuron death	37/1158	3.22895e-05	0.000746242	0.000564264	Fmr1/Efnb2/Mef2c/Gabrb2/Elk1/Apaf1/Cpeb4/Mapk8/Oxr1/Gsk3b/Pdpk1/Slc1a1/Parp1/Atf2/Epha7/Chl1/Kras/Pak3/Cx3cl1/Gabrb3/Tbc1d24/Prkci/Trpc5/Tox3/Hrk/Bdnf/Cdk5r1/Ndnf/Ntf3/Sorl1/Lig4/Adnp/Traf7/Cebpb/Kcnma1/Scn2a/Pcdhgc5
H	ADCAV_vs_AD	GO:0030902	hindbrain development	20/1158	3.23702e-05	0.000746242	0.000564264	Map2k1/Crkl/Prox1/Slc4a7/Arl13b/Nrxn1/Plxna2/Atf2/Dab1/Foxp2/Smad1/Rpgrip1l/Gabrb3/Herc1/Rere/Cdk5r1/Sez6l/Zbtb18/Nanos1/Ttbk2
H	ADCAV_vs_AD	GO:1901214	regulation of neuron death	34/1158	3.25423e-05	0.00074689	0.000564754	Fmr1/Efnb2/Mef2c/Gabrb2/Elk1/Cpeb4/Mapk8/Oxr1/Gsk3b/Pdpk1/Slc1a1/Parp1/Atf2/Epha7/Chl1/Kras/Pak3/Cx3cl1/Gabrb3/Tbc1d24/Prkci/Tox3/Hrk/Bdnf/Cdk5r1/Ndnf/Ntf3/Sorl1/Lig4/Adnp/Traf7/Cebpb/Kcnma1/Pcdhgc5
H	ADCAV_vs_AD	GO:0031098	stress-activated protein kinase signaling cascade	25/1158	3.5008e-05	0.000799941	0.000604868	Map2k1/Taok1/Map2k3/Mapk9/Pafah1b1/Per1/Mbip/Zmynd11/Hmgcr/Mapk8/Fgd4/Pja2/Fgf14/Atf2/Rasgrp1/Tnik/Map3k7/Smad3/Sh3rf3/Mapk10/Rap2a/Magi3/Mapk14/Ercc6/Mapk1
H	ADCAV_vs_AD	GO:0090287	regulation of cellular response to growth factor stimulus	29/1158	3.59161e-05	0.000817092	0.000617837	Sost/Cav1/Wasf1/Cyfip2/Fst/Smoc2/Nrxn1/Itga8/Zeb2/Skil/Ski/Cask/Smad3/Trim33/Ctdspl2/Cited2/Il17rd/Npnt/Zfp451/Onecut1/Spred2/Tet1/Arid4a/Lemd3/Sorl1/Grem2/Slc9a6/Sox11/Bmpr2
H	ADCAV_vs_AD	GO:0061387	regulation of extent of cell growth	16/1158	3.65023e-05	0.000826801	0.000625178	Sema4f/Ulk2/Pafah1b1/Sema5a/Gsk3b/Slit1/Epha7/Plxna4/Fgf13/Fstl4/Sema7a/Trpc5/Bdnf/Adnp/Ntrk3/Bmpr2
H	ADCAV_vs_AD	GO:0021549	cerebellum development	15/1158	3.67184e-05	0.000826924	0.000625271	Map2k1/Crkl/Prox1/Nrxn1/Dab1/Foxp2/Rpgrip1l/Gabrb3/Herc1/Rere/Cdk5r1/Sez6l/Zbtb18/Nanos1/Ttbk2
H	ADCAV_vs_AD	GO:0060491	regulation of cell projection assembly	22/1158	3.68266e-05	0.000826924	0.000625271	Fmr1/Neurl1a/Cav1/Tenm1/Gsk3b/Nrxn1/Stau2/Abi2/Nckap1/Src/Auts2/Wasl/Gpm6a/Ccdc88a/Ppp1r9a/Plppr5/Ripor2/Cep135/Tapt1/Nlgn1/Ttbk2/Syne1
H	ADCAV_vs_AD	GO:0048638	regulation of developmental growth	34/1158	3.78501e-05	0.000846244	0.00063988	Sema4f/Ulk2/Celf1/Mef2c/Prox1/Pten/Ahr/Rps6kb1/Pafah1b1/Yy1/Sema5a/Tomm70a/Gsk3b/Nedd4l/Tnks2/Slit1/Epha7/Sgip1/Plxna4/Fgf13/Syt1/Fstl4/Npy1r/Mbd5/Sema7a/Cited2/Trpc5/Bdnf/Adnp/Mapk14/Ntrk3/Erbb4/Mapk1/Bmpr2
H	ADCAV_vs_AD	GO:0071420	cellular response to histamine	5/1158	3.83785e-05	0.000854375	0.000646028	Gabrb2/Gabra1/Gabrg2/Gabrb1/Gabrb3
H	ADCAV_vs_AD	GO:0048675	axon extension	17/1158	3.85865e-05	0.000855333	0.000646753	Sema4f/Ulk2/Pafah1b1/Sema5a/Gsk3b/Slit1/Dclk1/Auts2/Plxna4/Sema7a/Trpc5/Bdnf/Adnp/Slit3/Ntrk3/Slc9a6/Bmpr2
H	ADCAV_vs_AD	GO:0019226	transmission of nerve impulse	14/1158	3.96787e-05	0.000875801	0.000662229	Fmr1/Cacna1e/Cacnb4/Pafah1b1/Drd1/Cacna1h/Kcna1/Scn3a/Ntrk3/Kcnd2/Dpp6/Kcnma1/Scn1a/Scn2a
H	ADCAV_vs_AD	GO:0034504	protein localization to nucleus	29/1158	4.02578e-05	0.000882619	0.000667385	Kpnb1/Ranbp2/E2f3/Cacnb4/Osbpl8/Akap5/Drd1/Kpna3/Nup155/Gsk3b/Pikfyve/Parp1/Atf2/Pkia/Src/Kpna4/Dclk1/Tnpo2/Phip/Dclk3/Nup54/Prickle1/Appl1/Sprn/Mapk14/Mapk1/Zbtb16/Syne1/Nupl1
H	ADCAV_vs_AD	GO:0048259	regulation of receptor-mediated endocytosis	16/1158	4.03279e-05	0.000882619	0.000667385	Fmr1/Efnb2/Akap5/Tnk2/Napb/Sh3gl2/Dnajc6/Wasl/Nsf/Magi2/Pacsin1/Ntf3/Ubqln2/Ap2a1/Dgkd/Lrrtm2
H	ADCAV_vs_AD	GO:0060113	inner ear receptor cell differentiation	13/1158	4.12071e-05	0.000898072	0.000679069	Gabrb2/Pafah1b1/Trip11/Slc4a7/Ush2a/Mycl/Gabrb3/Ripor2/Mycn/Fat4/Kcnma1/Cecr2/Alg10b
H	ADCAV_vs_AD	GO:0086065	cell communication involved in cardiac conduction	9/1158	4.20362e-05	0.000912308	0.000689834	Cav1/Cacna1d/Hcn1/Nup155/Hcn3/Cacna2d1/Scn3b/Dsp/Cacnb2
H	ADCAV_vs_AD	GO:0021543	pallium development	19/1158	4.25081e-05	0.00091648	0.000692988	Celf1/Crkl/Zmiz1/Prox1/Pten/Pafah1b1/Drd1/Gsk3b/Bhlhe22/Zeb2/Dab1/Fgf13/Mcph1/Wdr47/Fat4/Kcna1/Cdk5r1/Btbd3/Zbtb18
H	ADCAV_vs_AD	GO:0051648	vesicle localization	22/1158	4.25818e-05	0.00091648	0.000692988	Map2k1/Syn2/Vps4b/Pten/Lin7a/Fbxw11/Pafah1b1/Trip11/Trappc13/Ap3m1/Mapk8/Sybu/Nrxn1/Stam/Rasgrp1/Wasl/Pcdh17/Magi2/Nlgn2/Tanc2/Exoc5/Nlgn1
H	ADCAV_vs_AD	GO:0007517	muscle organ development	32/1158	4.34518e-05	0.00093134	0.000704225	Mef2d/Hlf/Mef2c/Sfmbt1/Cav1/Rbfox1/Mrtfb/Prox1/Xk/Rps6kb1/Hmgcr/Nr1d2/Ccnt2/Skil/Ski/Foxp2/Kras/Smad3/Foxn2/Ripor2/Cited2/Jph1/Kmt5b/Bdnf/Lemd3/Prkaa1/Mapk14/Dsp/Foxk1/Mkx/Sox11/Zbtb18
H	ADCAV_vs_AD	GO:1901653	cellular response to peptide	29/1158	4.50687e-05	0.000958302	0.000724612	Cav1/Pten/Atp2b1/Osbpl8/Rps6kb1/Rock2/Ncoa1/Gsk3b/Lpin2/Camk2a/Ptprj/Cpeb1/Epha4/Nucks1/Parp1/Src/Phip/Cyp11a1/Mbd5/Sik2/Prkci/Opa1/Cacna2d1/Appl1/Ptpre/Sorl1/Grm5/Prkaa1/Ywhag
H	ADCAV_vs_AD	GO:0042176	regulation of protein catabolic process	31/1158	4.50792e-05	0.000958302	0.000724612	Fmr1/Dlgap1/Cbfa2t3/Cav1/Mapk9/Gga3/Hmgcr/Mapk8/Rnf19a/Cblb/Usp7/Gsk3b/Arih1/Marchf7/Trim30a/Adam9/Smad3/Sf3b3/Nsf/Prickle1/Socs5/Sh3rf3/Plekhg5/Sorl1/Ubqln2/Trim32/Styx/Nell1/Grin2a/Rnf217/Rybp
H	ADCAV_vs_AD	GO:0099563	modification of synaptic structure	8/1158	4.59657e-05	0.000969385	0.000732992	Cttnbp2/Fmr1/Wasf1/Drd1/Gsk3b/Epha4/Filip1/Kalrn
H	ADCAV_vs_AD	GO:0006898	receptor-mediated endocytosis	26/1158	4.59851e-05	0.000969385	0.000732992	Fmr1/Efnb2/Cav1/Wasf1/Akap5/Tnk2/Pikfyve/Snap25/Napb/Sh3gl2/Sgip1/Dnajc6/Wasl/Gria2/Nsf/Magi2/Pacsin1/Fcho2/Ntf3/Sorl1/Ubqln2/Ap2a1/Dgkd/Lrrtm2/Lmbrd1/Btbd8
H	ADCAV_vs_AD	GO:0030856	regulation of epithelial cell differentiation	19/1158	4.61612e-05	0.000969385	0.000732992	Wnt9a/Foxj2/Cav1/Notch4/Rock2/Grhl1/Alox8/Fst/Akap11/Zeb2/Zdhhc21/Mycl/Add1/Kras/Mycn/Rfx3/Spred2/Fat4/Cebpb
H	ADCAV_vs_AD	GO:0071709	membrane assembly	10/1158	4.86446e-05	0.00101742	0.000769311	Cav1/Vps4b/Pten/Spast/Nrxn1/Ugcg/Magi2/Nlgn2/Il1rapl1/Nlgn1
H	ADCAV_vs_AD	GO:0001558	regulation of cell growth	37/1158	4.90814e-05	0.00101821	0.000769914	Acvr1b/Sema4f/Ulk2/Crkl/Pafah1b1/Yy1/Sema5a/Tomm70a/Gsk3b/Nedd4l/Slit1/Ptprj/Rptor/Epha7/Plxna4/Fgf13/Smad3/Ip6k2/Syt1/Fstl4/Ccn3/Sema7a/Minar1/Osgin2/Trpc5/Bdnf/Rictor/Adnp/Trim32/Slit3/Foxk1/Ntrk3/Lgi1/Bmpr2/Nanos1/Prdm11/Dact3
H	ADCAV_vs_AD	GO:0051703	biological process involved in intraspecies interaction between organisms	11/1158	4.93959e-05	0.00101821	0.000769914	Fmr1/Pten/Drd1/Shank3/Nrxn1/Rptor/Gabrb3/Nlgn2/Kalrn/Nrxn3/Gad1
H	ADCAV_vs_AD	GO:0035235	ionotropic glutamate receptor signaling pathway	6/1158	4.96642e-05	0.00101821	0.000769914	Cpeb4/Camk2a/Gria2/Cdk5r1/Grin2a/Kalrn
H	ADCAV_vs_AD	GO:1990806	ligand-gated ion channel signaling pathway	6/1158	4.96642e-05	0.00101821	0.000769914	Cpeb4/Camk2a/Gria2/Cdk5r1/Grin2a/Kalrn
H	ADCAV_vs_AD	GO:2000369	regulation of clathrin-dependent endocytosis	6/1158	4.96642e-05	0.00101821	0.000769914	Tnk2/Sh3gl2/Dnajc6/Wasl/Ubqln2/Dgkd
H	ADCAV_vs_AD	GO:0007156	homophilic cell adhesion via plasma membrane adhesion molecules	15/1158	5.03528e-05	0.00102827	0.000777516	Nectin4/Celsr3/Cadm1/Pcdh8/Cntn5/Cdh12/Sdk2/Fat4/Pcdhb18/Pcdh20/Pcdh19/Pcdh1/Robo2/Cadm2/Pcdha7
H	ADCAV_vs_AD	GO:1904375	regulation of protein localization to cell periphery	17/1158	5.08617e-05	0.00103459	0.000782294	Tamalin/Map2k1/Stx7/Akap5/Gsk3b/Nrxn1/Camk2a/Tnik/Prkci/Magi2/Rab11fip2/Appl1/Iqsec2/Wnk3/Stx3/Dpp6/Kalrn
H	ADCAV_vs_AD	GO:0019932	second-messenger-mediated signaling	28/1158	5.43643e-05	0.00110151	0.0008329	Adgrl1/Cacna1d/Ahr/Grm1/Pde7b/Sgcd/Akap5/Cap2/Drd1/Gsk3b/Pde10a/Ptprj/Gucy1b1/Camkk2/Slc8a2/Ppp1r9a/Adgrg6/Slc24a4/Tox3/Ndnf/Grm5/Prkaa1/Adnp/Ncald/Ece1/Ksr2/Rapgef2/Pde7a
H	ADCAV_vs_AD	GO:0021915	neural tube development	21/1158	5.68737e-05	0.00114723	0.00086747	Brpf1/Prkacb/Fzd3/Apaf1/Rock2/Arl13b/Plxna2/Bmi1/Zeb2/Nckap1/Map3k7/Ski/Rpgrip1l/Prickle1/Kdm6a/Opa1/Cited2/Ipmk/Sox11/Cecr2/Ttbk2
H	ADCAV_vs_AD	GO:0019228	neuronal action potential	10/1158	5.734e-05	0.00114723	0.00086747	Fmr1/Drd1/Cacna1h/Kcna1/Scn3a/Kcnd2/Dpp6/Kcnma1/Scn1a/Scn2a
H	ADCAV_vs_AD	GO:1990089	response to nerve growth factor	8/1158	5.75054e-05	0.00114723	0.00086747	Wasf1/Sh3gl2/Magi2/Bdnf/Acap2/Ntf3/Ntrk3/Rapgef2
H	ADCAV_vs_AD	GO:1990090	cellular response to nerve growth factor stimulus	8/1158	5.75054e-05	0.00114723	0.00086747	Wasf1/Sh3gl2/Magi2/Bdnf/Acap2/Ntf3/Ntrk3/Rapgef2
H	ADCAV_vs_AD	GO:0040013	negative regulation of locomotion	31/1158	5.85907e-05	0.00116098	0.000877867	Sema4f/Mef2c/Cav1/Pten/Abr/Osbpl8/Drd1/Mctp1/Sema5a/Gsk3b/Slit1/Ptprj/Epha4/Wasl/Cx3cl1/Arid2/Scai/Ripor2/Ndrg4/Ccn3/Sema7a/Cited2/Magi2/Nrg3/Nexmif/Tet1/Arid4a/Grm5/Rap2a/Robo2/Gpr173
H	ADCAV_vs_AD	GO:0071375	cellular response to peptide hormone stimulus	26/1158	5.86422e-05	0.00116098	0.000877867	Cav1/Pten/Atp2b1/Osbpl8/Rps6kb1/Rock2/Ncoa1/Gsk3b/Lpin2/Camk2a/Ptprj/Cpeb1/Nucks1/Parp1/Src/Phip/Cyp11a1/Mbd5/Sik2/Prkci/Opa1/Appl1/Ptpre/Sorl1/Prkaa1/Ywhag
H	ADCAV_vs_AD	GO:0050920	regulation of chemotaxis	23/1158	5.92862e-05	0.00116927	0.000884132	Sema4f/Efnb2/Sema5a/Cyrib/Dnm1l/Smoc2/Slit1/Ptprj/Wasl/Plxna4/Nova2/Cx3cl1/Smad3/Ripor2/Ccn3/Sema7a/Stx3/Ntf3/Robo2/Ntrk3/Mospd2/Mapk1/Bmpr2
H	ADCAV_vs_AD	GO:0098661	inorganic anion transmembrane transport	12/1158	6.02538e-05	0.00118385	0.000895159	Clcn3/Gabrb2/Gabra1/Gabrg2/Slc1a1/Glrb/Gabra4/Gabrb1/Gabrb3/Glra3/Grm5/Ano3
H	ADCAV_vs_AD	GO:0021766	hippocampus development	12/1158	6.84879e-05	0.00134055	0.00101365	Crkl/Prox1/Pten/Pafah1b1/Drd1/Gsk3b/Zeb2/Dab1/Fgf13/Kcna1/Cdk5r1/Zbtb18
H	ADCAV_vs_AD	GO:0016331	morphogenesis of embryonic epithelium	20/1158	7.04673e-05	0.0013716	0.00103712	Brpf1/Prkacb/Fzd3/Apaf1/Rock2/Shank3/Zeb2/Nckap1/Wnt2b/Map3k7/Ski/Prickle1/Pcdh8/Kdm6a/Opa1/Cited2/Hs2st1/Ipmk/Sox11/Cecr2
H	ADCAV_vs_AD	GO:0031334	positive regulation of protein-containing complex assembly	21/1158	7.06028e-05	0.0013716	0.00103712	Cav1/Tenm1/Ahr/Mapk9/Carmil1/Mapk8/Gsk3b/Pcsk5/Gnl3l/Nckap1/Src/Fnip1/Slf2/Bag4/Trhr/Dhx33/Prkce/Hrk/Rictor/Gda/Fnip2
H	ADCAV_vs_AD	GO:0051491	positive regulation of filopodium assembly	8/1158	7.13563e-05	0.00137821	0.00104212	Fmr1/Neurl1a/Tenm1/Wasl/Gpm6a/Plppr5/Ripor2/Nlgn1
H	ADCAV_vs_AD	GO:0001838	embryonic epithelial tube formation	18/1158	7.14747e-05	0.00137821	0.00104212	Brpf1/Prkacb/Fzd3/Apaf1/Rock2/Shank3/Zeb2/Nckap1/Map3k7/Ski/Prickle1/Kdm6a/Opa1/Cited2/Hs2st1/Ipmk/Sox11/Cecr2
H	ADCAV_vs_AD	GO:0060538	skeletal muscle organ development	22/1158	7.4507e-05	0.00143136	0.00108231	Mef2d/Hlf/Mef2c/Cav1/Rbfox1/Xk/Rps6kb1/Hmgcr/Nr1d2/Ccnt2/Skil/Ski/Foxp2/Kras/Foxn2/Ripor2/Cited2/Lemd3/Prkaa1/Mapk14/Sox11/Zbtb18
H	ADCAV_vs_AD	GO:1903522	regulation of blood circulation	25/1158	8.40859e-05	0.00160942	0.00121695	Cacna1e/Map2k1/Cav1/Cacna1d/Ahr/Atp2b1/Drd1/Hmgcr/Hcn1/Nup155/Ehd3/Cacna1h/Slc1a1/Hcn3/Zdhhc21/Fgf13/Cx3cl1/Htr2a/Npy1r/Cacna2d1/Kcnd3/Scn3b/Dsp/Cacnb2/Bmpr2
H	ADCAV_vs_AD	GO:0048839	inner ear development	22/1158	8.52533e-05	0.00162577	0.00122931	Gabrb2/Fzd3/Prox1/Abr/Lin7a/Pafah1b1/Trip11/Slc4a7/Epha4/Ush2a/Itga8/Mycl/Rpgrip1l/Gabrb3/Ripor2/Mycn/Plppr4/Fat4/Bdnf/Kcnma1/Cecr2/Alg10b
H	ADCAV_vs_AD	GO:0086003	cardiac muscle cell contraction	11/1158	8.69959e-05	0.00165084	0.00124827	Cav1/Cacna1d/Sgcd/Nup155/Cacna1h/Fgf13/Cacna2d1/Scn3b/Dsp/Cacnb2/Scn1a
H	ADCAV_vs_AD	GO:0120032	regulation of plasma membrane bounded cell projection assembly	21/1158	8.72048e-05	0.00165084	0.00124827	Fmr1/Neurl1a/Cav1/Tenm1/Gsk3b/Nrxn1/Stau2/Abi2/Nckap1/Auts2/Wasl/Gpm6a/Ccdc88a/Ppp1r9a/Plppr5/Ripor2/Cep135/Tapt1/Nlgn1/Ttbk2/Syne1
H	ADCAV_vs_AD	GO:0008306	associative learning	15/1158	9.14592e-05	0.00172509	0.00130441	Cacna1e/Drd1/Hmgcr/Pde1b/Shank3/Slc1a1/Snap25/Kras/Tanc1/Ndrg4/Tafa2/B3gat1/Bdnf/Grin2a/Csmd1
H	ADCAV_vs_AD	GO:0006606	protein import into nucleus	19/1158	9.3836e-05	0.00176186	0.00133222	Kpnb1/Ranbp2/E2f3/Akap5/Drd1/Kpna3/Nup155/Atf2/Pkia/Kpna4/Tnpo2/Phip/Nup54/Prickle1/Appl1/Sprn/Mapk14/Mapk1/Nupl1
H	ADCAV_vs_AD	GO:0001841	neural tube formation	16/1158	9.40883e-05	0.00176186	0.00133222	Brpf1/Prkacb/Fzd3/Apaf1/Rock2/Zeb2/Nckap1/Map3k7/Ski/Prickle1/Kdm6a/Opa1/Cited2/Ipmk/Sox11/Cecr2
H	ADCAV_vs_AD	GO:0043583	ear development	24/1158	9.47146e-05	0.00176721	0.00133626	Gabrb2/Fzd3/Prox1/Abr/Lin7a/Pafah1b1/Trip11/Slc4a7/Epha4/Ush2a/Itga8/Mycl/Rpgrip1l/Gabrb3/Ripor2/Mycn/Plppr4/Fat4/Bdnf/Ece1/Kcnma1/Mapk1/Cecr2/Alg10b
H	ADCAV_vs_AD	GO:0006349	regulation of gene expression by genomic imprinting	6/1158	9.68012e-05	0.00179324	0.00135595	Gsk3b/Pcgf5/Pcgf3/Zfp57/Arid4a/Xist
H	ADCAV_vs_AD	GO:0032230	positive regulation of synaptic transmission, GABAergic	6/1158	9.68012e-05	0.00179324	0.00135595	Nalcn/Nrxn1/Prkce/Nlgn2/Erbb4/Nlgn1
H	ADCAV_vs_AD	GO:0009755	hormone-mediated signaling pathway	18/1158	9.87193e-05	0.00182227	0.00137789	Zmiz1/Ncoa1/Per1/Strn3/Nr1d2/Ube3a/Parp1/Src/Lmo3/Klf9/Ppargc1b/Appl1/Kmt2d/Bdnf/Skp2/Kdm5d/Lancl2/Trerf1
H	ADCAV_vs_AD	GO:0061337	cardiac conduction	11/1158	9.95242e-05	0.00183061	0.0013842	Cav1/Cacna1d/Hcn1/Nup155/Ehd3/Hcn3/Cacna2d1/Kcnd3/Scn3b/Dsp/Cacnb2
H	ADCAV_vs_AD	GO:1903829	positive regulation of protein localization	38/1158	0.000100359	0.00183944	0.00139087	Cacna1d/Cacnb4/Rock2/Doc2b/Akap5/Pcsk1/Sybu/Tomm70a/Dnm1l/Gsk3b/Nrxn1/Gnl3l/Parp1/Frmd4a/Src/Prkaa2/Cask/Adam9/Tmem30a/Ccdc88a/Chrm1/Ctdspl2/Cep135/Prkci/Rab11fip2/Wnk3/Stx3/Prkce/Ric3/Cdk5r1/Sorl1/Prkaa1/Nlgn2/Mapk14/Dpp6/Erbb4/Mapk1/Nlgn1
H	ADCAV_vs_AD	GO:1901983	regulation of protein acetylation	13/1158	0.000104657	0.00191147	0.00144534	Taok1/Nfyb/Glyr1/Gsk3b/Nfya/Sf3b1/Prkaa2/Kmt2e/Auts2/Zfp451/Prkaa1/Ercc6/Nap1l2
H	ADCAV_vs_AD	GO:0098659	inorganic cation import across plasma membrane	15/1158	0.000110523	0.00200449	0.00151568	Cacna1e/Cav1/Cacna1d/Akap5/Slc11a2/Slc39a6/Slc39a10/Kcnj3/Slc8a2/Kcnk9/Kcnd3/Wnk3/Slc24a4/Kcnj6/Slc9a6
H	ADCAV_vs_AD	GO:0099587	inorganic ion import across plasma membrane	15/1158	0.000110523	0.00200449	0.00151568	Cacna1e/Cav1/Cacna1d/Akap5/Slc11a2/Slc39a6/Slc39a10/Kcnj3/Slc8a2/Kcnk9/Kcnd3/Wnk3/Slc24a4/Kcnj6/Slc9a6
H	ADCAV_vs_AD	GO:0007015	actin filament organization	36/1158	0.000111915	0.00202266	0.00152941	Prox1/Tenm1/Wasf1/Cyfip2/Rock2/Cyria/Carmil1/Iqgap2/Sema5a/Cyrib/Sh3bp1/Shank3/Abi2/Nckap1/Src/Add1/Wasl/Add2/Pak3/Sorbs2/Cx3cl1/Smad3/Ccdc88a/Ppp1r9a/Ppargc1b/Diaph2/Bag4/Prkci/Pacsin1/Prkce/Ppm1e/Marcksl1/Rictor/Nebl/Cd47/Abi1
H	ADCAV_vs_AD	GO:0007274	neuromuscular synaptic transmission	7/1158	0.000116011	0.00208218	0.00157442	Nrxn1/Rimbp2/Chrm1/Egr3/Erc2/Ntf3/Nlgn1
H	ADCAV_vs_AD	GO:0061003	positive regulation of dendritic spine morphogenesis	7/1158	0.000116011	0.00208218	0.00157442	Pafah1b1/Dnm1l/Stau2/Cask/Pak3/Opa1/Kalrn
H	ADCAV_vs_AD	GO:0043524	negative regulation of neuron apoptotic process	20/1158	0.000116986	0.00209243	0.00158218	Fmr1/Mef2c/Gabrb2/Cpeb4/Oxr1/Pdpk1/Slc1a1/Chl1/Kras/Cx3cl1/Gabrb3/Prkci/Tox3/Bdnf/Ndnf/Ntf3/Lig4/Adnp/Cebpb/Pcdhgc5
H	ADCAV_vs_AD	GO:0022407	regulation of cell-cell adhesion	38/1158	0.00011849	0.00211205	0.00159701	Efnb2/Map2k1/Cav1/Zmiz1/Pten/Notch4/Kitl/Peli1/Prkar1a/Cyrib/Cblb/Kif26b/Bmi1/Marchf7/Rasgrp1/Src/Epha7/Zdhhc21/Cx3cl1/Cbfb/Malt1/Arid2/Egr3/Ripor2/Pcdh8/Socs5/Cited2/Magi2/Dennd6a/Pbrm1/Nexmif/Dock8/Zfp608/Mapk14/Cd47/Cebpb/Zbtb16/Rc3h2
H	ADCAV_vs_AD	GO:0071453	cellular response to oxygen levels	17/1158	0.00012025	0.00213609	0.00161519	Hif3a/Map2k1/Cav1/Pten/Cpeb4/Rock2/Rptor/Cpeb1/Epha4/Atf2/Hp1bp3/Cited2/Prkce/Ndnf/Atp6v1a/Kcnd2/Scn2a
H	ADCAV_vs_AD	GO:0060419	heart growth	15/1158	0.00012129	0.00214721	0.0016236	Mef2c/Prox1/Pten/Ahr/Prkar1a/Yy1/Tomm70a/Gsk3b/Sorbs2/Smad1/Arid2/Cited2/Mapk14/Erbb4/Mapk1
H	ADCAV_vs_AD	GO:0010721	negative regulation of cell development	21/1158	0.000122664	0.00216414	0.00163639	Sema4f/Ulk2/Prox1/Pten/Sema5a/Gsk3b/Slit1/Epha7/Dab1/Ski/Fgf13/Fstl4/Mycn/Hook3/Sema7a/Trpc5/Bdnf/Sorl1/Ntrk3/Rapgef2/Sox11
H	ADCAV_vs_AD	GO:0051170	import into nucleus	19/1158	0.00012635	0.00222162	0.00167986	Kpnb1/Ranbp2/E2f3/Akap5/Drd1/Kpna3/Nup155/Atf2/Pkia/Kpna4/Tnpo2/Phip/Nup54/Prickle1/Appl1/Sprn/Mapk14/Mapk1/Nupl1
H	ADCAV_vs_AD	GO:0071456	cellular response to hypoxia	14/1158	0.000127696	0.0022377	0.00169202	Hif3a/Map2k1/Pten/Rock2/Rptor/Cpeb1/Epha4/Atf2/Hp1bp3/Cited2/Prkce/Ndnf/Kcnd2/Scn2a
H	ADCAV_vs_AD	GO:0070936	protein K48-linked ubiquitination	11/1158	0.000129248	0.00225205	0.00170287	Peli1/Ube2g1/Nedd4l/Ube3a/Rnf115/Hace1/Marchf6/Kbtbd7/Trim32/Skp2/Birc2
H	ADCAV_vs_AD	GO:0021954	central nervous system neuron development	13/1158	0.000129866	0.00225205	0.00170287	Zmiz1/Pten/Pafah1b1/Drd1/Bhlhe22/Epha4/Zeb2/Dclk1/Plxna4/Nova2/Wdr47/Ndnf/Rapgef2
H	ADCAV_vs_AD	GO:0015698	inorganic anion transport	17/1158	0.000130434	0.00225205	0.00170287	Clcn3/Gabrb2/Gabra1/Gabrg2/Slc1a1/Glrb/Gabra4/Gabrb1/Ip6k2/Gabrb3/Ttyh3/Glra3/Slc26a10/Grm5/Cebpb/Slc17a7/Ano3
H	ADCAV_vs_AD	GO:0098962	regulation of postsynaptic neurotransmitter receptor activity	6/1158	0.000130945	0.00225205	0.00170287	Dlgap1/Nptxr/Shisa9/Src/Dlgap2/Shisa7
H	ADCAV_vs_AD	GO:0099558	maintenance of synapse structure	6/1158	0.000130945	0.00225205	0.00170287	Nrxn1/Cadm1/Adgrb3/Erc2/Nlgn1/Cbln4
H	ADCAV_vs_AD	GO:0032869	cellular response to insulin stimulus	21/1158	0.00013112	0.00225205	0.00170287	Pten/Atp2b1/Osbpl8/Rps6kb1/Ncoa1/Gsk3b/Lpin2/Ptprj/Cpeb1/Nucks1/Parp1/Src/Phip/Sik2/Prkci/Opa1/Appl1/Ptpre/Sorl1/Prkaa1/Ywhag
H	ADCAV_vs_AD	GO:0017015	regulation of transforming growth factor beta receptor signaling pathway	16/1158	0.0001335	0.00228537	0.00172806	Cav1/Itga8/Zeb2/Skil/Ski/Smad3/Trim33/Cited2/Il17rd/Npnt/Zfp451/Onecut1/Spred2/Tet1/Arid4a/Lemd3
H	ADCAV_vs_AD	GO:0045664	regulation of neuron differentiation	23/1158	0.000136003	0.00232056	0.00175467	Fmr1/Tiam1/Mef2c/Cav1/Prox1/Pten/Ncoa1/Mapk8/Gsk3b/Dab1/Mycl/Mycn/Opa1/Disp3/Trpc5/Bcl11b/Bdnf/Ntf3/Ywhag/Trim32/Sox11/Nlgn1/Nap1l2
H	ADCAV_vs_AD	GO:0030518	intracellular steroid hormone receptor signaling pathway	14/1158	0.000140827	0.00239498	0.00181095	Zmiz1/Per1/Strn3/Ube3a/Parp1/Src/Lmo3/Klf9/Ppargc1b/Kmt2d/Bdnf/Skp2/Kdm5d/Trerf1
H	ADCAV_vs_AD	GO:0046339	diacylglycerol metabolic process	7/1158	0.00014612	0.00246079	0.0018607	Dgke/Dgkg/Dgat2/Dgkh/Dagla/Dgki/Dgkd
H	ADCAV_vs_AD	GO:0086019	cell-cell signaling involved in cardiac conduction	7/1158	0.00014612	0.00246079	0.0018607	Cacna1d/Hcn1/Nup155/Hcn3/Cacna2d1/Scn3b/Cacnb2
H	ADCAV_vs_AD	GO:1900273	positive regulation of long-term synaptic potentiation	7/1158	0.00014612	0.00246079	0.0018607	Fmr1/Adcy1/Akap5/Drd1/Shank3/Mme/Shisa7
H	ADCAV_vs_AD	GO:0097113	AMPA glutamate receptor clustering	5/1158	0.000150391	0.00250828	0.00189662	Shank3/Frrs1l/Lrrtm4/Shisa7/Nlgn1
H	ADCAV_vs_AD	GO:0097688	glutamate receptor clustering	5/1158	0.000150391	0.00250828	0.00189662	Shank3/Frrs1l/Lrrtm4/Shisa7/Nlgn1
H	ADCAV_vs_AD	GO:0098917	retrograde trans-synaptic signaling	5/1158	0.000150391	0.00250828	0.00189662	Cadm1/Dagla/Cnr1/Bdnf/Nlgn1
H	ADCAV_vs_AD	GO:0036293	response to decreased oxygen levels	23/1158	0.000153531	0.00255245	0.00193001	Hif3a/Map2k1/Cbfa2t3/Cav1/Pten/Cpeb4/Rock2/Slc11a2/Slc1a1/Rptor/Cpeb1/Epha4/Atf2/Hp1bp3/Smad3/Cited2/Prkce/Ndnf/Birc2/Ece1/Kcnd2/Kcnma1/Scn2a
H	ADCAV_vs_AD	GO:0002931	response to ischemia	8/1158	0.000157365	0.00260783	0.00197189	Cav1/Cpeb4/Rock2/Camk2a/Slc8a2/Abraxas2/Cx3cl1/Ndnf
H	ADCAV_vs_AD	GO:0110053	regulation of actin filament organization	25/1158	0.00015882	0.00262232	0.00198285	Tenm1/Wasf1/Cyfip2/Rock2/Cyria/Carmil1/Sema5a/Cyrib/Sh3bp1/Shank3/Abi2/Nckap1/Add1/Wasl/Add2/Pak3/Cx3cl1/Smad3/Ccdc88a/Ppp1r9a/Bag4/Prkce/Ppm1e/Rictor/Cd47
H	ADCAV_vs_AD	GO:0051261	protein depolymerization	15/1158	0.00015925	0.00262232	0.00198285	Vps4b/Taok1/Carmil1/Sema5a/Sh3bp1/Hdgfl3/Sh3gl2/Dnajc6/Add1/Add2/Fgf13/Ccsap/Wdr47/Camsap2/Ttbk2
H	ADCAV_vs_AD	GO:0010038	response to metal ion	26/1158	0.000163283	0.00268022	0.00202662	Mef2c/Cav1/Mapk9/Hcn1/Mapk8/Gsk3b/Slc11a2/Nrxn1/Syt7/Slc1a1/Carf/Prkaa2/Add1/Slc30a3/Adam9/Trpc1/Gabrb3/Syt1/Glra3/Kcna1/Prkaa1/Grin2a/Kcnma1/Syt10/Mapk1/Nlgn1
H	ADCAV_vs_AD	GO:0045732	positive regulation of protein catabolic process	20/1158	0.000165118	0.00270179	0.00204294	Fmr1/Cbfa2t3/Cav1/Mapk9/Gga3/Mapk8/Rnf19a/Cblb/Gsk3b/Arih1/Trim30a/Adam9/Nsf/Prickle1/Socs5/Sh3rf3/Sorl1/Ubqln2/Trim32/Rnf217
H	ADCAV_vs_AD	GO:0035148	tube formation	19/1158	0.000168401	0.0027316	0.00206548	Brpf1/Prkacb/Fzd3/Apaf1/Rock2/Ywhaz/Shank3/Zeb2/Nckap1/Map3k7/Ski/Prickle1/Kdm6a/Opa1/Cited2/Hs2st1/Ipmk/Sox11/Cecr2
H	ADCAV_vs_AD	GO:0071248	cellular response to metal ion	18/1158	0.000168828	0.0027316	0.00206548	Mef2c/Mapk9/Mapk8/Nrxn1/Syt7/Slc1a1/Carf/Prkaa2/Add1/Gabrb3/Syt1/Glra3/Kcna1/Prkaa1/Grin2a/Syt10/Mapk1/Nlgn1
H	ADCAV_vs_AD	GO:0072175	epithelial tube formation	18/1158	0.000168828	0.0027316	0.00206548	Brpf1/Prkacb/Fzd3/Apaf1/Rock2/Shank3/Zeb2/Nckap1/Map3k7/Ski/Prickle1/Kdm6a/Opa1/Cited2/Hs2st1/Ipmk/Sox11/Cecr2
H	ADCAV_vs_AD	GO:0008038	neuron recognition	9/1158	0.000170223	0.0027316	0.00206548	Sema5a/Ywhaz/Celsr3/Epha4/Cntn5/Cnr1/Bdnf/Cdk5r1/Robo2
H	ADCAV_vs_AD	GO:0006479	protein methylation	21/1158	0.000170327	0.0027316	0.00206548	Nfyb/Wdr82/Nfya/Brd4/Setbp1/Lcor/Kdm4c/Kmt2e/Mtf2/Auts2/Atrx/Tet3/Rif1/Setd1b/Kmt5b/Tet1/Pygo2/Arid4a/Kmt2d/Rlf/Nsd3
H	ADCAV_vs_AD	GO:0008213	protein alkylation	21/1158	0.000170327	0.0027316	0.00206548	Nfyb/Wdr82/Nfya/Brd4/Setbp1/Lcor/Kdm4c/Kmt2e/Mtf2/Auts2/Atrx/Tet3/Rif1/Setd1b/Kmt5b/Tet1/Pygo2/Arid4a/Kmt2d/Rlf/Nsd3
H	ADCAV_vs_AD	GO:0021987	cerebral cortex development	14/1158	0.000170626	0.0027316	0.00206548	Celf1/Crkl/Zmiz1/Pafah1b1/Gsk3b/Bhlhe22/Dab1/Fgf13/Mcph1/Wdr47/Fat4/Cdk5r1/Btbd3/Zbtb18
H	ADCAV_vs_AD	GO:1903844	regulation of cellular response to transforming growth factor beta stimulus	16/1158	0.000171851	0.00274274	0.0020739	Cav1/Itga8/Zeb2/Skil/Ski/Smad3/Trim33/Cited2/Il17rd/Npnt/Zfp451/Onecut1/Spred2/Tet1/Arid4a/Lemd3
H	ADCAV_vs_AD	GO:1901387	positive regulation of voltage-gated calcium channel activity	6/1158	0.000173974	0.00276811	0.00209308	Cacnb4/Akap5/Ehd3/Fgf14/Cacna2d1/Cacnb2
H	ADCAV_vs_AD	GO:0034248	regulation of cellular amide metabolic process	35/1158	0.000177149	0.00281001	0.00212477	Fmr1/Celf1/Neurl1a/Mknk2/Cpeb4/Rps6kb1/Shmt1/Rock2/Gga3/Per1/Eif5/Dapk1/Larp4/Noct/Tnrc6c/Rptor/Cpeb1/Fastkd2/Epha4/Ogfod1/Tent4a/Cnot6l/Slc2a13/Jmjd4/Ago1/Enc1/Ythdf3/Mex3d/Sorl1/Grm5/Bzw1/Mapk1/Tia1/Nanos1/Rc3h2
H	ADCAV_vs_AD	GO:0001667	ameboidal-type cell migration	36/1158	0.000177997	0.00281485	0.00212842	Acvr1b/Sema4f/Efnb2/Mef2c/Prox1/Pten/Map2k3/Kitl/Rock2/Pafah1b1/Sema5a/Sh3bp1/Smoc2/Pdpk1/Zfand5/Zeb2/Nckap1/Src/Pip5k1a/Pak3/Adam9/Itga11/Egr3/Bag4/Ccn3/Sema7a/Rreb1/Plekhg5/Appl1/Arsb/Prkce/Ythdf3/Lemd3/Erbb4/Bmpr2/Nanos1
H	ADCAV_vs_AD	GO:0043266	regulation of potassium ion transport	14/1158	0.000187465	0.00295556	0.00223482	Cav1/Pten/Cacna1d/Akap5/Nedd4l/Rgs7/Kcnab1/Kcnip4/Htr2a/Wnk3/Kcna1/Kcns2/Dpp6/Kcng1
H	ADCAV_vs_AD	GO:2000463	positive regulation of excitatory postsynaptic potential	8/1158	0.000188711	0.0029662	0.00224286	Pten/Shank3/Gsk3b/Nrxn1/Tbc1d24/Nlgn2/Grin2a/Nlgn1
H	ADCAV_vs_AD	GO:0071772	response to BMP	19/1158	0.0001937	0.00302627	0.00228829	Sost/Cav1/Usp15/Fst/Atf2/Skil/Ski/Smad1/Smad3/Trim33/Ctdspl2/Kcnd3/Lemd3/Vstm2a/Sorl1/Grem2/Acvr2a/Sox11/Bmpr2
H	ADCAV_vs_AD	GO:0071773	cellular response to BMP stimulus	19/1158	0.0001937	0.00302627	0.00228829	Sost/Cav1/Usp15/Fst/Atf2/Skil/Ski/Smad1/Smad3/Trim33/Ctdspl2/Kcnd3/Lemd3/Vstm2a/Sorl1/Grem2/Acvr2a/Sox11/Bmpr2
H	ADCAV_vs_AD	GO:0032868	response to insulin	23/1158	0.000194691	0.00303263	0.00229309	Pten/Atp2b1/Osbpl8/Rps6kb1/Ncoa1/Gsk3b/Lpin2/Ptprj/Cpeb1/Nucks1/Parp1/Src/Phip/Sik2/Prkci/Opa1/Appl1/Ptpre/Sorl1/Prkaa1/Ywhag/Mapk14/Kbtbd2
H	ADCAV_vs_AD	GO:0001666	response to hypoxia	21/1158	0.000206181	0.00319242	0.00241392	Hif3a/Map2k1/Cbfa2t3/Cav1/Pten/Rock2/Slc11a2/Rptor/Cpeb1/Epha4/Atf2/Hp1bp3/Smad3/Cited2/Prkce/Ndnf/Birc2/Ece1/Kcnd2/Kcnma1/Scn2a
H	ADCAV_vs_AD	GO:1903050	regulation of proteolysis involved in protein catabolic process	21/1158	0.000206181	0.00319242	0.00241392	Fmr1/Dlgap1/Cbfa2t3/Cav1/Pten/Mapk9/Mapk8/Rnf19a/Usp7/Gsk3b/Arih1/Ube3a/Epha4/Marchf7/Prickle1/Socs5/Sh3rf3/Ubqln2/Styx/Rnf217/Rybp
H	ADCAV_vs_AD	GO:0007216	G protein-coupled glutamate receptor signaling pathway	5/1158	0.000218162	0.0033584	0.00253943	Grik3/Grm1/Grm2/Dagla/Grm5
H	ADCAV_vs_AD	GO:0010959	regulation of metal ion transport	35/1158	0.000218196	0.0033584	0.00253943	Fmr1/Cav1/Pten/Cacna1d/Cacnb4/Ahr/Atp2b1/Per1/Akap5/Hecw1/Drd1/Jph4/Ehd3/Nedd4l/Camk2a/Fgf14/Rgs7/Kcnab1/Kcnip4/Cask/Fgf13/Cx3cl1/Trpc1/Htr2a/Cacna2d1/Wnk3/Sestd1/Prkce/Kcna1/Scn3b/Kcns2/Cacnb2/Dpp6/Nkain2/Kcng1
H	ADCAV_vs_AD	GO:0086002	cardiac muscle cell action potential involved in contraction	8/1158	0.000225007	0.00343188	0.00259498	Cav1/Cacna1d/Nup155/Cacna2d1/Scn3b/Dsp/Cacnb2/Scn1a
H	ADCAV_vs_AD	GO:0097484	dendrite extension	8/1158	0.000225007	0.00343188	0.00259498	Wasf1/Cyfip2/Nedd4l/Sh3gl2/Auts2/Syt1/Bdnf/Slc9a6
H	ADCAV_vs_AD	GO:0043406	positive regulation of MAP kinase activity	15/1158	0.000225616	0.00343188	0.00259498	Tenm1/Kitl/Fgd4/Epha4/Zeb2/Rasgrp1/Src/Map3k7/Kras/Adam9/Htr2a/Nek10/Ntf3/Magi3/Ntrk3
H	ADCAV_vs_AD	GO:0051592	response to calcium ion	15/1158	0.000225616	0.00343188	0.00259498	Mef2c/Cav1/Hcn1/Nrxn1/Syt7/Carf/Prkaa2/Add1/Adam9/Trpc1/Syt1/Prkaa1/Kcnma1/Syt10/Nlgn1
H	ADCAV_vs_AD	GO:0018108	peptidyl-tyrosine phosphorylation	27/1158	0.000237565	0.00360289	0.00272429	Neurl1a/Cav1/Lrrk1/Kitl/Clk4/Sh3bp5/Cblb/Tnk2/Dyrk1a/Ptprj/Clk1/Epha4/Ptpn4/Abi2/Src/Epha7/Wee1/Htr2a/Socs5/Zfyve28/Prkce/Ntf3/Grm5/Rictor/Adnp/Abi1/Erbb4
H	ADCAV_vs_AD	GO:0002090	regulation of receptor internalization	11/1158	0.000238248	0.00360289	0.00272429	Fmr1/Efnb2/Akap5/Napb/Sh3gl2/Nsf/Magi2/Pacsin1/Ntf3/Ubqln2/Lrrtm2
H	ADCAV_vs_AD	GO:0032984	protein-containing complex disassembly	22/1158	0.000248344	0.00374102	0.00282874	Vps4b/Taok1/Akap5/Carmil1/Sema5a/Sh3bp1/Gsk3b/Hdgfl3/Napb/Sh3gl2/Dnajc6/Add1/Add2/Fgf13/Ccsap/Ogfod1/Arid2/Nsf/Jmjd4/Wdr47/Camsap2/Ttbk2
H	ADCAV_vs_AD	GO:0043414	macromolecule methylation	28/1158	0.000248824	0.00374102	0.00282874	Nfyb/Wdr82/Gsk3b/Nfya/Brd4/Cmtr1/Setbp1/Lcor/Parp1/Bmi1/Tgs1/Kdm4c/Kmt2e/Mtf2/Auts2/Mbd4/Atrx/Tet3/Zfp57/Rif1/Setd1b/Kmt5b/Tet1/Pygo2/Arid4a/Kmt2d/Rlf/Nsd3
H	ADCAV_vs_AD	GO:0001503	ossification	33/1158	0.000255192	0.00382567	0.00289275	Mef2d/Sost/Mef2c/Ahr/Atp2b1/Erh/Mapk8/Gsk3b/Noct/Mmp16/Map3k7/Ski/Bmp3/Xylt1/Smad1/Cbfb/Smad3/Ppargc1b/Zhx3/Atp6v0a4/Npnt/Fat4/Tapt1/Acvr2a/Mapk14/Nell1/Cebpb/Mkx/Mapk1/Sox11/Zbtb16/Bmpr2/Mn1
H	ADCAV_vs_AD	GO:0018212	peptidyl-tyrosine modification	27/1158	0.000262448	0.0039231	0.00296642	Neurl1a/Cav1/Lrrk1/Kitl/Clk4/Sh3bp5/Cblb/Tnk2/Dyrk1a/Ptprj/Clk1/Epha4/Ptpn4/Abi2/Src/Epha7/Wee1/Htr2a/Socs5/Zfyve28/Prkce/Ntf3/Grm5/Rictor/Adnp/Abi1/Erbb4
H	ADCAV_vs_AD	GO:0090630	activation of GTPase activity	13/1158	0.000263531	0.00392798	0.00297011	Sipa1l2/Tiam1/Crkl/Evi5/Abr/Eif5/Tiam2/Rasgrp1/Pip5k1a/Ralgapa2/Ntf3/Agap1/Ntrk3
H	ADCAV_vs_AD	GO:0032924	activin receptor signaling pathway	8/1158	0.000266829	0.0039544	0.00299009	Acvr1b/Fst/Ski/Smad3/Cited2/Magi2/Lemd3/Acvr2a
H	ADCAV_vs_AD	GO:0050919	negative chemotaxis	8/1158	0.000266829	0.0039544	0.00299009	Sema4f/Slit1/Plxna4/Sema7a/Nrg3/Robo2/Lrtm2/Slit3
H	ADCAV_vs_AD	GO:0043401	steroid hormone mediated signaling pathway	14/1158	0.000269938	0.00398909	0.00301631	Zmiz1/Per1/Strn3/Ube3a/Parp1/Src/Lmo3/Klf9/Ppargc1b/Kmt2d/Bdnf/Skp2/Kdm5d/Trerf1
H	ADCAV_vs_AD	GO:0016050	vesicle organization	27/1158	0.000275734	0.00405747	0.00306802	Clcn3/Vps4b/Lyst/Stx7/Pafah1b1/Doc2b/Sec23a/Trappc13/Ap3m1/Syt7/Pikfyve/Stam/Zeb2/Snap25/Hps3/Hook1/Stx12/Wasl/Syt1/Eea1/Hook3/Prkci/Sec24d/Stx3/Stxbp6/Sec23ip/Slc17a7
H	ADCAV_vs_AD	GO:0021952	central nervous system projection neuron axonogenesis	7/1158	0.00027613	0.00405747	0.00306802	Pafah1b1/Bhlhe22/Epha4/Zeb2/Dclk1/Plxna4/Wdr47
H	ADCAV_vs_AD	GO:0035518	histone H2A monoubiquitination	6/1158	0.000293037	0.00429374	0.00324667	Trim37/Pcgf5/Pcgf6/Bmi1/Pcgf3/Rybp
H	ADCAV_vs_AD	GO:0051258	protein polymerization	24/1158	0.00029835	0.00435928	0.00329623	Cav1/Tenm1/Cyfip2/Cyria/Carmil1/Mapk8/Cyrib/Dnm1l/Dyrk1a/Hdgfl3/Nckap1/Add1/Wasl/Add2/Fgf13/Pak3/Ppp1r9a/Diaph2/Bag4/Camsap2/Prkce/Rictor/Trim32/Gda
H	ADCAV_vs_AD	GO:0000380	alternative mRNA splicing, via spliceosome	11/1158	0.000299659	0.00436492	0.0033005	Fmr1/Celf1/Rbfox1/Dyrk1a/Rbfox3/Nova2/Rnps1/Celf5/Rbm7/Srsf12/Tia1
H	ADCAV_vs_AD	GO:0098876	vesicle-mediated transport to the plasma membrane	16/1158	0.00030042	0.00436492	0.0033005	Tamalin/Gga3/Akap5/Ehd3/Prepl/Slc1a1/Blzf1/Snap25/Nsf/Ndrg4/Stx3/Stxbp6/Mapk10/Acap2/Sorl1/Exoc5
H	ADCAV_vs_AD	GO:0032436	positive regulation of proteasomal ubiquitin-dependent protein catabolic process	12/1158	0.000301576	0.00436948	0.00330395	Cbfa2t3/Cav1/Mapk9/Mapk8/Rnf19a/Gsk3b/Arih1/Prickle1/Socs5/Sh3rf3/Ubqln2/Rnf217
H	ADCAV_vs_AD	GO:0034776	response to histamine	5/1158	0.000306893	0.00442182	0.00334352	Gabrb2/Gabra1/Gabrg2/Gabrb1/Gabrb3
H	ADCAV_vs_AD	GO:1902287	semaphorin-plexin signaling pathway involved in axon guidance	5/1158	0.000306893	0.00442182	0.00334352	Mef2c/Plxna2/Plxna4/Ece1/Plxnc1
H	ADCAV_vs_AD	GO:0031644	regulation of nervous system process	19/1158	0.000310368	0.0044595	0.00337201	Fmr1/Dlgap1/Pten/Grm1/Rock2/Nptxr/Shisa9/Shank3/Gsk3b/Nrxn1/Src/Slc8a2/Tbc1d24/Ccn3/Dlgap2/Nlgn2/Shisa7/Grin2a/Nlgn1
H	ADCAV_vs_AD	GO:0042220	response to cocaine	8/1158	0.000314795	0.00451061	0.00341066	Drd1/Grm2/Slc1a1/Parp1/Htr2a/Adgrl3/Cnr1/Bdnf
H	ADCAV_vs_AD	GO:2000060	positive regulation of ubiquitin-dependent protein catabolic process	13/1158	0.000318548	0.00455181	0.00344182	Cbfa2t3/Cav1/Pten/Mapk9/Mapk8/Rnf19a/Gsk3b/Arih1/Prickle1/Socs5/Sh3rf3/Ubqln2/Rnf217
H	ADCAV_vs_AD	GO:1901379	regulation of potassium ion transmembrane transport	12/1158	0.000333841	0.00475723	0.00359714	Cav1/Pten/Cacna1d/Nedd4l/Rgs7/Kcnab1/Kcnip4/Wnk3/Kcna1/Kcns2/Dpp6/Kcng1
H	ADCAV_vs_AD	GO:0036294	cellular response to decreased oxygen levels	15/1158	0.000341102	0.00484739	0.00366531	Hif3a/Map2k1/Pten/Cpeb4/Rock2/Rptor/Cpeb1/Epha4/Atf2/Hp1bp3/Cited2/Prkce/Ndnf/Kcnd2/Scn2a
H	ADCAV_vs_AD	GO:0006821	chloride transport	13/1158	0.00034954	0.00493035	0.00372804	Clcn3/Gabrb2/Gabra1/Gabrg2/Slc1a1/Glrb/Gabra4/Gabrb1/Gabrb3/Ttyh3/Glra3/Grm5/Ano3
H	ADCAV_vs_AD	GO:0021761	limbic system development	13/1158	0.00034954	0.00493035	0.00372804	Crkl/Prox1/Pten/Pafah1b1/Drd1/Gsk3b/Zeb2/Dab1/Fgf13/Kcna1/Cdk5r1/Ndnf/Zbtb18
H	ADCAV_vs_AD	GO:0019233	sensory perception of pain	16/1158	0.000349791	0.00493035	0.00372804	Cacna1e/Grm1/Cacna1h/Mme/Htr2a/Phf24/Npy1r/Ccn3/Cnr1/Kcna1/Nlgn2/Scn3a/Grin2a/Kcnd2/Mapk1/Scn1a
H	ADCAV_vs_AD	GO:0050771	negative regulation of axonogenesis	10/1158	0.000356436	0.00501039	0.00378856	Sema4f/Ulk2/Pten/Sema5a/Slit1/Epha7/Dab1/Fgf13/Fstl4/Sema7a
H	ADCAV_vs_AD	GO:0048762	mesenchymal cell differentiation	22/1158	0.000371871	0.0052093	0.00393897	Sema4f/Tiam1/Mef2c/Pten/Notch4/Kitl/Rock2/Sema5a/Gsk3b/Epha4/Mark1/Zeb2/Smad3/Sema7a/Cited2/Il17rd/Spred2/Erbb4/Mapk1/Sox11/Usf3/Dact3
H	ADCAV_vs_AD	GO:2000311	regulation of AMPA receptor activity	6/1158	0.000372595	0.0052093	0.00393897	Mef2c/Shisa9/Shank3/Nrxn1/Nlgn2/Nlgn1
H	ADCAV_vs_AD	GO:0034249	negative regulation of cellular amide metabolic process	20/1158	0.000380061	0.00529939	0.00400709	Fmr1/Celf1/Cpeb4/Shmt1/Rock2/Gga3/Dapk1/Noct/Tnrc6c/Cpeb1/Tent4a/Cnot6l/Ago1/Enc1/Ythdf3/Mex3d/Sorl1/Tia1/Nanos1/Rc3h2
H	ADCAV_vs_AD	GO:0008154	actin polymerization or depolymerization	19/1158	0.00040138	0.00557677	0.00421683	Tenm1/Cyfip2/Cyria/Carmil1/Sema5a/Cyrib/Sh3bp1/Abi2/Nckap1/Add1/Wasl/Add2/Pak3/Ppp1r9a/Diaph2/Bag4/Prkce/Rictor/Abi1
H	ADCAV_vs_AD	GO:0022029	telencephalon cell migration	10/1158	0.000402104	0.00557677	0.00421683	Zmiz1/Pafah1b1/Drd1/Arl13b/Slit1/Dab1/Fgf13/Wdr47/Nrg3/Cdk5r1
H	ADCAV_vs_AD	GO:0030514	negative regulation of BMP signaling pathway	9/1158	0.000406203	0.0056186	0.00424846	Sost/Cav1/Skil/Ski/Trim33/Ctdspl2/Lemd3/Sorl1/Grem2
H	ADCAV_vs_AD	GO:0043279	response to alkaloid	11/1158	0.000416431	0.00574476	0.00434385	Drd1/Grm2/Slc1a1/Parp1/Prkaa2/Htr2a/Adgrl3/Cnr1/Prkce/Bdnf/Prkaa1
H	ADCAV_vs_AD	GO:1902285	semaphorin-plexin signaling pathway involved in neuron projection guidance	5/1158	0.000420487	0.00578532	0.00437452	Mef2c/Plxna2/Plxna4/Ece1/Plxnc1
H	ADCAV_vs_AD	GO:2000058	regulation of ubiquitin-dependent protein catabolic process	17/1158	0.000431714	0.00589469	0.00445722	Cbfa2t3/Cav1/Pten/Mapk9/Mapk8/Rnf19a/Usp7/Gsk3b/Arih1/Ube3a/Prickle1/Socs5/Sh3rf3/Ubqln2/Styx/Rnf217/Rybp
H	ADCAV_vs_AD	GO:0006383	transcription by RNA polymerase III	8/1158	0.000431845	0.00589469	0.00445722	Tenm1/Rptor/Sf3b1/Polr3f/Gtf3c1/Gtf3c3/Bdp1/Ercc6
H	ADCAV_vs_AD	GO:0021955	central nervous system neuron axonogenesis	8/1158	0.000431845	0.00589469	0.00445722	Pten/Pafah1b1/Bhlhe22/Epha4/Zeb2/Dclk1/Plxna4/Wdr47
H	ADCAV_vs_AD	GO:0006607	NLS-bearing protein import into nucleus	4/1158	0.000441088	0.00594266	0.00449349	Ranbp2/Kpna3/Kpna4/Nup54
H	ADCAV_vs_AD	GO:0048671	negative regulation of collateral sprouting	4/1158	0.000441088	0.00594266	0.00449349	Ulk2/Epha7/Fgf13/Fstl4
H	ADCAV_vs_AD	GO:0050847	progesterone receptor signaling pathway	4/1158	0.000441088	0.00594266	0.00449349	Ube3a/Src/Klf9/Trerf1
H	ADCAV_vs_AD	GO:0097104	postsynaptic membrane assembly	4/1158	0.000441088	0.00594266	0.00449349	Nrxn1/Magi2/Nlgn2/Nlgn1
H	ADCAV_vs_AD	GO:0097119	postsynaptic density protein 95 clustering	4/1158	0.000441088	0.00594266	0.00449349	Nrxn1/Lrrc4/Nlgn2/Nlgn1
H	ADCAV_vs_AD	GO:0048545	response to steroid hormone	21/1158	0.000449663	0.0060425	0.00456898	Map2k1/Cav1/Zmiz1/Rps6kb1/Ncoa1/Per1/Strn3/Gsk3b/Ube3a/Parp1/Src/Lmo3/Adam9/Klf9/Ppargc1b/Kmt2d/Bdnf/Skp2/Kdm5d/Kcnma1/Trerf1
H	ADCAV_vs_AD	GO:1901800	positive regulation of proteasomal protein catabolic process	13/1158	0.000458352	0.00614333	0.00464523	Fmr1/Cbfa2t3/Cav1/Mapk9/Mapk8/Rnf19a/Gsk3b/Arih1/Prickle1/Socs5/Sh3rf3/Ubqln2/Rnf217
H	ADCAV_vs_AD	GO:2000756	regulation of peptidyl-lysine acetylation	11/1158	0.000462961	0.00617796	0.00467141	Nfyb/Glyr1/Nfya/Sf3b1/Prkaa2/Kmt2e/Auts2/Zfp451/Prkaa1/Ercc6/Nap1l2
H	ADCAV_vs_AD	GO:0043434	response to peptide hormone	29/1158	0.000465173	0.00617796	0.00467141	Cav1/Pten/Atp2b1/Osbpl8/Rps6kb1/Rock2/Ncoa1/Gsk3b/Lpin2/Camk2a/Ptprj/Cpeb1/Nucks1/Parp1/Src/Phip/Cyp11a1/Mbd5/Sik2/Prkci/Opa1/Appl1/Slc24a4/Ptpre/Sorl1/Prkaa1/Ywhag/Mapk14/Kbtbd2
H	ADCAV_vs_AD	GO:0032434	regulation of proteasomal ubiquitin-dependent protein catabolic process	15/1158	0.000467025	0.00617796	0.00467141	Cbfa2t3/Cav1/Mapk9/Mapk8/Rnf19a/Usp7/Gsk3b/Arih1/Prickle1/Socs5/Sh3rf3/Ubqln2/Styx/Rnf217/Rybp
H	ADCAV_vs_AD	GO:0007205	protein kinase C-activating G protein-coupled receptor signaling pathway	6/1158	0.000468081	0.00617796	0.00467141	Dgke/Dgkg/Dgkh/Dgki/Grm5/Dgkd
H	ADCAV_vs_AD	GO:0032925	regulation of activin receptor signaling pathway	6/1158	0.000468081	0.00617796	0.00467141	Acvr1b/Fst/Ski/Magi2/Lemd3/Acvr2a
H	ADCAV_vs_AD	GO:0099010	modification of postsynaptic structure	6/1158	0.000468081	0.00617796	0.00467141	Cttnbp2/Wasf1/Drd1/Gsk3b/Filip1/Kalrn
H	ADCAV_vs_AD	GO:0010719	negative regulation of epithelial to mesenchymal transition	7/1158	0.000486003	0.0063659	0.00481352	Pten/Epha4/Mark1/Il17rd/Spred2/Usf3/Dact3
H	ADCAV_vs_AD	GO:0010922	positive regulation of phosphatase activity	7/1158	0.000486003	0.0063659	0.00481352	Mef2c/Slc39a10/Smad3/Ppargc1b/Mtmr9/Magi2/Npnt
H	ADCAV_vs_AD	GO:0048169	regulation of long-term neuronal synaptic plasticity	7/1158	0.000486003	0.0063659	0.00481352	Fmr1/Neurl1a/Shank3/Kras/Bdnf/Grm5/Grin2a
H	ADCAV_vs_AD	GO:0031398	positive regulation of protein ubiquitination	14/1158	0.000489704	0.00639822	0.00483796	Cav1/Pten/Peli1/Mapk9/Mapk8/Cblb/Senp2/Ube3a/Marchf7/Sprtn/Prickle1/Ndfip2/Skp2/Birc2
H	ADCAV_vs_AD	GO:1901215	negative regulation of neuron death	23/1158	0.000498747	0.0065	0.00491492	Fmr1/Mef2c/Gabrb2/Cpeb4/Oxr1/Gsk3b/Pdpk1/Slc1a1/Chl1/Kras/Cx3cl1/Gabrb3/Tbc1d24/Prkci/Tox3/Bdnf/Ndnf/Ntf3/Sorl1/Lig4/Adnp/Cebpb/Pcdhgc5
H	ADCAV_vs_AD	GO:0007628	adult walking behavior	8/1158	0.000502379	0.0065138	0.00492535	Cacnb4/Drd1/Oxr1/Epha4/Glrb/Dab1/Kcnma1/Scn1a
H	ADCAV_vs_AD	GO:0097300	programmed necrotic cell death	8/1158	0.000502379	0.0065138	0.00492535	Cav1/Peli1/Mapk8/Dnm1l/Map3k7/Spata2/Birc2/Ipmk
H	ADCAV_vs_AD	GO:0031623	receptor internalization	15/1158	0.000504093	0.0065138	0.00492535	Fmr1/Efnb2/Cav1/Akap5/Snap25/Napb/Sh3gl2/Gria2/Nsf/Magi2/Pacsin1/Ntf3/Ubqln2/Ap2a1/Lrrtm2
H	ADCAV_vs_AD	GO:0030010	establishment of cell polarity	16/1158	0.000504829	0.0065138	0.00492535	Crkl/Fbxw11/Pafah1b1/Cyrib/Sh3bp1/Gsk3b/Kif26b/Frmd4a/Wee1/Fgf13/Ripor2/Prkci/Mcph1/Rab11fip2/Rictor/Dock8
H	ADCAV_vs_AD	GO:0061136	regulation of proteasomal protein catabolic process	18/1158	0.000509535	0.00655821	0.00495893	Fmr1/Dlgap1/Cbfa2t3/Cav1/Mapk9/Mapk8/Rnf19a/Usp7/Gsk3b/Arih1/Marchf7/Prickle1/Socs5/Sh3rf3/Ubqln2/Styx/Rnf217/Rybp
H	ADCAV_vs_AD	GO:0008088	axo-dendritic transport	11/1158	0.000513762	0.00657997	0.00497538	Fmr1/Wasf1/Fbxw11/Pafah1b1/Ap3m1/Sybu/Spast/Rab27b/Stau2/Bsn/Pura
H	ADCAV_vs_AD	GO:1900076	regulation of cellular response to insulin stimulus	11/1158	0.000513762	0.00657997	0.00497538	Atp2b1/Osbpl8/Rps6kb1/Ncoa1/Ptprj/Nucks1/Src/Opa1/Ptpre/Sorl1/Prkaa1
H	ADCAV_vs_AD	GO:0032886	regulation of microtubule-based process	23/1158	0.000525406	0.00671251	0.00507561	Cav1/Vps4b/Taok1/Trim37/Rock2/Pafah1b1/Mapk8/Gsk3b/Dyrk1a/Hdgfl3/Prkaa2/Fgf13/Ccsap/Map9/Ripor2/Mcph1/Klhl42/Wdr47/Camsap2/Cdk5r1/Prkaa1/Gda/Ttbk2
H	ADCAV_vs_AD	GO:0097479	synaptic vesicle localization	9/1158	0.000528284	0.0067162	0.0050784	Syn2/Pten/Lin7a/Ap3m1/Nrxn1/Pcdh17/Magi2/Nlgn2/Nlgn1
H	ADCAV_vs_AD	GO:0098815	modulation of excitatory postsynaptic potential	9/1158	0.000528284	0.0067162	0.0050784	Pten/Shank3/Gsk3b/Nrxn1/Slc8a2/Tbc1d24/Nlgn2/Grin2a/Nlgn1
H	ADCAV_vs_AD	GO:1903052	positive regulation of proteolysis involved in protein catabolic process	14/1158	0.000531011	0.00673436	0.00509213	Fmr1/Cbfa2t3/Cav1/Pten/Mapk9/Mapk8/Rnf19a/Gsk3b/Arih1/Prickle1/Socs5/Sh3rf3/Ubqln2/Rnf217
H	ADCAV_vs_AD	GO:0043484	regulation of RNA splicing	18/1158	0.000543174	0.00687182	0.00519606	Fmr1/Celf1/Rbfox1/Clk4/Dyrk1a/Hnrnpll/Rbfox3/Clk1/Rbm39/Ptbp2/Nova2/Sf3b3/Rnps1/Celf5/Rbm7/Rbm12b1/Srsf12/Tia1
H	ADCAV_vs_AD	GO:0045956	positive regulation of calcium ion-dependent exocytosis	5/1158	0.000563111	0.00707229	0.00534765	Doc2b/Cacna1h/Syt7/Syt1/Syt10
H	ADCAV_vs_AD	GO:0099150	regulation of postsynaptic specialization assembly	5/1158	0.000563111	0.00707229	0.00534765	Nptxr/Nrxn1/Arhgef9/Ntrk3/Lrrtm2
H	ADCAV_vs_AD	GO:1905244	regulation of modification of synaptic structure	5/1158	0.000563111	0.00707229	0.00534765	Cttnbp2/Fmr1/Gsk3b/Epha4/Kalrn
H	ADCAV_vs_AD	GO:1902117	positive regulation of organelle assembly	11/1158	0.000569137	0.00711442	0.00537951	Vps4b/Mapk9/Mapk8/Gsk3b/Src/Ccdc88a/Cnot6l/Cep135/Rab3gap2/Tapt1/Ttbk2
H	ADCAV_vs_AD	GO:0021885	forebrain cell migration	10/1158	0.000569209	0.00711442	0.00537951	Zmiz1/Pafah1b1/Drd1/Arl13b/Slit1/Dab1/Fgf13/Wdr47/Nrg3/Cdk5r1
H	ADCAV_vs_AD	GO:0072594	establishment of protein localization to organelle	32/1158	0.000578823	0.00711982	0.00538359	Kpnb1/Ranbp2/E2f3/Pex3/Gga3/Akap5/Drd1/Kpna3/Nup155/Ywhaz/Tomm70a/Gdap1/Sec61a2/Stam/Atf2/Pkia/Kpna4/Tnpo2/Phip/Neurl1b/Nup54/Prickle1/Bag4/Rab3gap2/Appl1/Sgtb/Sprn/Sorl1/Prkaa1/Mapk14/Mapk1/Nupl1
H	ADCAV_vs_AD	GO:0035640	exploration behavior	7/1158	0.000578901	0.00711982	0.00538359	Shank3/Ube3a/Chl1/Gabrb3/Prkce/Nlgn2/Gad1
H	ADCAV_vs_AD	GO:0048846	axon extension involved in axon guidance	7/1158	0.000578901	0.00711982	0.00538359	Sema4f/Sema5a/Slit1/Plxna4/Sema7a/Slit3/Bmpr2
H	ADCAV_vs_AD	GO:0070266	necroptotic process	7/1158	0.000578901	0.00711982	0.00538359	Cav1/Peli1/Dnm1l/Map3k7/Spata2/Birc2/Ipmk
H	ADCAV_vs_AD	GO:0070306	lens fiber cell differentiation	7/1158	0.000578901	0.00711982	0.00538359	Prox1/Abi2/Zeb2/Skil/Smad3/Spred2/Ntrk3
H	ADCAV_vs_AD	GO:1902284	neuron projection extension involved in neuron projection guidance	7/1158	0.000578901	0.00711982	0.00538359	Sema4f/Sema5a/Slit1/Plxna4/Sema7a/Slit3/Bmpr2
H	ADCAV_vs_AD	GO:0060485	mesenchyme development	25/1158	0.000579249	0.00711982	0.00538359	Sema4f/Tiam1/Mef2c/Pten/Notch4/Kitl/Rock2/Sema5a/Gsk3b/Epha4/Mark1/Zeb2/Nckap1/Smad3/Sema7a/Cited2/Il17rd/Spred2/Robo2/Erbb4/Mapk1/Sox11/Bmpr2/Usf3/Dact3
H	ADCAV_vs_AD	GO:0060004	reflex	6/1158	0.000581592	0.00713172	0.00539259	Slc1a1/Glrb/Foxp2/Auts2/Npnt/Kcnma1
H	ADCAV_vs_AD	GO:0055017	cardiac muscle tissue growth	13/1158	0.000594599	0.00724713	0.00547986	Mef2c/Pten/Prkar1a/Yy1/Tomm70a/Gsk3b/Sorbs2/Smad1/Arid2/Cited2/Mapk14/Erbb4/Mapk1
H	ADCAV_vs_AD	GO:0062207	regulation of pattern recognition receptor signaling pathway	12/1158	0.000595195	0.00724713	0.00547986	Cav1/Usp15/Peli1/Sec14l1/Pja2/Pdpk1/Riok3/Trim30a/Otud4/Ddx60/Appl1/Wdfy1
H	ADCAV_vs_AD	GO:0140029	exocytic process	12/1158	0.000595195	0.00724713	0.00547986	Stxbp5/Rab3c/Ywhaz/Camk2a/Syt7/Snap25/Napb/Syt1/Erc2/Stx3/Exoc5/Nlgn1
H	ADCAV_vs_AD	GO:0070482	response to oxygen levels	25/1158	0.000607591	0.00738074	0.00558088	Hif3a/Map2k1/Cbfa2t3/Cav1/Pten/Cpeb4/Rock2/Slc11a2/Slc1a1/Rptor/Cpeb1/Epha4/Atf2/Gucy1b1/Hp1bp3/Smad3/Cited2/Prkce/Ndnf/Atp6v1a/Birc2/Ece1/Kcnd2/Kcnma1/Scn2a
H	ADCAV_vs_AD	GO:1901652	response to peptide	32/1158	0.000626277	0.00758994	0.00573907	Cav1/Pten/Atp2b1/Osbpl8/Rps6kb1/Rock2/Ncoa1/Gsk3b/Lpin2/Camk2a/Ptprj/Cpeb1/Epha4/Nucks1/Parp1/Src/Phip/Cyp11a1/Mbd5/Sik2/Prkci/Opa1/Cacna2d1/Appl1/Slc24a4/Ptpre/Sorl1/Grm5/Prkaa1/Ywhag/Mapk14/Kbtbd2
H	ADCAV_vs_AD	GO:0019229	regulation of vasoconstriction	11/1158	0.0006294	0.00761002	0.00575425	Map2k1/Cav1/Ahr/Atp2b1/Drd1/Hmgcr/Zdhhc21/Cx3cl1/Htr2a/Npy1r/Bmpr2
H	ADCAV_vs_AD	GO:0006417	regulation of translation	30/1158	0.000630886	0.00761024	0.00575442	Fmr1/Celf1/Neurl1a/Mknk2/Cpeb4/Rps6kb1/Shmt1/Rock2/Per1/Eif5/Dapk1/Larp4/Noct/Tnrc6c/Cpeb1/Fastkd2/Ogfod1/Tent4a/Cnot6l/Jmjd4/Ago1/Enc1/Ythdf3/Mex3d/Grm5/Bzw1/Mapk1/Tia1/Nanos1/Rc3h2
H	ADCAV_vs_AD	GO:0008542	visual learning	10/1158	0.000636267	0.00765735	0.00579004	Cacna1e/Drd1/Hmgcr/Pde1b/Kras/Tanc1/Ndrg4/Tafa2/B3gat1/Grin2a
H	ADCAV_vs_AD	GO:0038180	nerve growth factor signaling pathway	4/1158	0.000671208	0.00800606	0.00605372	Magi2/Bdnf/Ntf3/Rapgef2
H	ADCAV_vs_AD	GO:1900454	positive regulation of long-term synaptic depression	4/1158	0.000671208	0.00800606	0.00605372	Fmr1/Stau2/Ppp1r9a/Iqsec2
H	ADCAV_vs_AD	GO:2000601	positive regulation of Arp2/3 complex-mediated actin nucleation	4/1158	0.000671208	0.00800606	0.00605372	Wasf1/Abi2/Nckap1/Wasl
H	ADCAV_vs_AD	GO:0016601	Rac protein signal transduction	8/1158	0.000671417	0.00800606	0.00605372	Tiam1/Wasf1/Sh3bp1/Abi2/Nckap1/Auts2/Kras/Kbtbd7
H	ADCAV_vs_AD	GO:0034764	positive regulation of transmembrane transport	23/1158	0.000678189	0.00806827	0.00610075	Cav1/Cacna1d/Cacnb4/Osbpl8/Akap5/Drd1/Hcn1/Shank3/Ehd3/Nedd4l/Fgf14/Rgs7/Cx3cl1/Trpc1/Prkci/Cacna2d1/Appl1/Wnk3/Kcna1/Mapk14/Cacnb2/Dpp6/Erbb4
H	ADCAV_vs_AD	GO:0070588	calcium ion transmembrane transport	26/1158	0.000686616	0.00814983	0.00616243	Nalcn/Fmr1/Cacna1e/Cav1/Cacna1d/Cacnb4/Ahr/Atp2b1/Akap5/Drd1/Ehd3/Fgf14/Tmem165/Slc8a2/Cx3cl1/Trpc1/Htr2a/Opa1/Micu3/Cacna2d1/Trpc5/Slc24a4/Sestd1/Prkce/Cacnb2/Grin2a
H	ADCAV_vs_AD	GO:0030705	cytoskeleton-dependent intracellular transport	19/1158	0.0006945	0.00822358	0.00621819	Fmr1/Map2k1/Wasf1/Fbxw11/Pafah1b1/Ap3m1/Sybu/Spast/Rab27b/Stau2/Rasgrp1/Hook1/Wasl/Tub/Bsn/Ccdc88a/Hook3/Pura/Tanc2
H	ADCAV_vs_AD	GO:0017148	negative regulation of translation	18/1158	0.000697585	0.00822358	0.00621819	Fmr1/Celf1/Cpeb4/Shmt1/Rock2/Dapk1/Noct/Tnrc6c/Cpeb1/Tent4a/Cnot6l/Ago1/Enc1/Ythdf3/Mex3d/Tia1/Nanos1/Rc3h2
H	ADCAV_vs_AD	GO:1904064	positive regulation of cation transmembrane transport	18/1158	0.000697585	0.00822358	0.00621819	Cav1/Cacna1d/Cacnb4/Akap5/Drd1/Hcn1/Shank3/Ehd3/Nedd4l/Fgf14/Rgs7/Cx3cl1/Trpc1/Cacna2d1/Wnk3/Kcna1/Cacnb2/Dpp6
H	ADCAV_vs_AD	GO:0032148	activation of protein kinase B activity	6/1158	0.000715352	0.00839486	0.0063477	Osbpl8/Slc1a1/Src/Ccdc88a/Ntf3/Ntrk3
H	ADCAV_vs_AD	GO:2000310	regulation of NMDA receptor activity	6/1158	0.000715352	0.00839486	0.0063477	Mef2c/Dapk1/Rasgrf2/Nrxn1/Grin2a/Nlgn1
H	ADCAV_vs_AD	GO:0030509	BMP signaling pathway	17/1158	0.000735522	0.00856236	0.00647435	Sost/Cav1/Usp15/Fst/Atf2/Skil/Ski/Smad1/Smad3/Trim33/Ctdspl2/Lemd3/Sorl1/Grem2/Acvr2a/Sox11/Bmpr2
H	ADCAV_vs_AD	GO:0021756	striatum development	5/1158	0.000739175	0.00856236	0.00647435	Drd1/Shank3/Foxp2/Slitrk5/Bcl11b
H	ADCAV_vs_AD	GO:0032570	response to progesterone	5/1158	0.000739175	0.00856236	0.00647435	Cav1/Ncoa1/Ube3a/Src/Trerf1
H	ADCAV_vs_AD	GO:0033145	positive regulation of intracellular steroid hormone receptor signaling pathway	5/1158	0.000739175	0.00856236	0.00647435	Parp1/Lmo3/Kmt2d/Bdnf/Skp2
H	ADCAV_vs_AD	GO:0035641	locomotory exploration behavior	5/1158	0.000739175	0.00856236	0.00647435	Shank3/Ube3a/Prkce/Nlgn2/Gad1
H	ADCAV_vs_AD	GO:0071241	cellular response to inorganic substance	21/1158	0.000739529	0.00856236	0.00647435	Fmr1/Mef2c/Mapk9/Mapk8/Nrxn1/Syt7/Slc1a1/Carf/Prkaa2/Add1/Atrx/Gabrb3/Syt1/Glra3/Kcna1/Prkaa1/Grin2a/Syt10/Mapk1/Nlgn1/Ddi2
H	ADCAV_vs_AD	GO:0001649	osteoblast differentiation	20/1158	0.000763368	0.00881869	0.00666817	Mef2d/Mef2c/Ahr/Erh/Gsk3b/Noct/Map3k7/Ski/Bmp3/Smad1/Cbfb/Smad3/Zhx3/Npnt/Acvr2a/Mapk14/Nell1/Cebpb/Sox11/Bmpr2
H	ADCAV_vs_AD	GO:0016482	cytosolic transport	16/1158	0.000765476	0.00882339	0.00667173	Map2k1/Evi5/Mapk8/Sybu/Usp7/Ehd3/Prepl/Syt7/Pikfyve/Src/Hook1/Vps26b/Hook3/Sorl1/Tanc2/Mapk1
H	ADCAV_vs_AD	GO:0007157	heterophilic cell-cell adhesion via plasma membrane cell adhesion molecules	8/1158	0.00077163	0.00885497	0.00669561	Nectin4/Adgrl1/Tenm1/Nrxn1/Cadm1/Fat4/Il1rapl1/Nlgn1
H	ADCAV_vs_AD	GO:0090659	walking behavior	8/1158	0.00077163	0.00885497	0.00669561	Cacnb4/Drd1/Oxr1/Epha4/Glrb/Dab1/Kcnma1/Scn1a
H	ADCAV_vs_AD	GO:0060348	bone development	22/1158	0.000787543	0.00901762	0.0068186	Mef2d/Mef2c/Lrrk1/Pafah1b1/Trip11/Cr2/Atf2/Src/Mmp16/Map3k7/Ski/Xylt1/Smad1/Cadm1/Mcph1/Cited2/Spns2/Fat4/Mapk14/Abi1/Zbtb16/Pappa2
H	ADCAV_vs_AD	GO:0032259	methylation	29/1158	0.000806689	0.00921651	0.00696898	Nfyb/Wdr82/Gsk3b/Nfya/Brd4/Cmtr1/Setbp1/Lcor/Parp1/Bmi1/Tgs1/Kdm4c/Kmt2e/Mtf2/Auts2/Mbd4/Atrx/Tet3/Zfp57/Rif1/Setd1b/Kmt5b/Tet1/Pygo2/Arid4a/Kmt2d/Rlf/Nsd3/Prdm11
H	ADCAV_vs_AD	GO:0021953	central nervous system neuron differentiation	19/1158	0.000826452	0.00942	0.00712285	Zmiz1/Prox1/Pten/Pafah1b1/Drd1/Shank3/Nrxn1/Bhlhe22/Epha4/Zeb2/Dclk1/Foxp2/Plxna4/Nova2/Herc1/Wdr47/Bcl11b/Ndnf/Rapgef2
H	ADCAV_vs_AD	GO:0038127	ERBB signaling pathway	13/1158	0.000828132	0.00942	0.00712285	Neurl1a/Cblb/Sos1/Ptprj/Src/Rnf115/Ccdc88a/Socs5/Zfyve28/Nrg3/Erbb4/Mapk1/Dgkd
H	ADCAV_vs_AD	GO:0006913	nucleocytoplasmic transport	27/1158	0.0008332	0.00943627	0.00713515	Kpnb1/Ranbp2/E2f3/Akap5/Drd1/Kpna3/Nup155/Gsk3b/Atf2/Pkia/Kpna4/Tnpo2/Phip/Malt1/Ctdspl2/Nup54/Prickle1/Thoc2/Ranbp17/Appl1/Sprn/Styx/Mapk14/Cpsf6/Mapk1/Seh1l/Nupl1
H	ADCAV_vs_AD	GO:0051169	nuclear transport	27/1158	0.0008332	0.00943627	0.00713515	Kpnb1/Ranbp2/E2f3/Akap5/Drd1/Kpna3/Nup155/Gsk3b/Atf2/Pkia/Kpna4/Tnpo2/Phip/Malt1/Ctdspl2/Nup54/Prickle1/Thoc2/Ranbp17/Appl1/Sprn/Styx/Mapk14/Cpsf6/Mapk1/Seh1l/Nupl1
H	ADCAV_vs_AD	GO:0050905	neuromuscular process	18/1158	0.000836841	0.00945685	0.00715072	Rbfox1/Pten/Abr/Pafah1b1/Jph4/Shank3/Nrxn1/Fgf14/Parp1/Glrb/Herc1/Kcna1/Tmem150c/Nlgn2/Grin2a/Csmd1/Kcnma1/Scn1a
H	ADCAV_vs_AD	GO:1903322	positive regulation of protein modification by small protein conjugation or removal	15/1158	0.00084095	0.00947552	0.00716483	Cav1/Pten/Peli1/Mapk9/Mapk8/Cblb/Senp2/Ube3a/Marchf7/Sprtn/Prickle1/Traf7/Ndfip2/Skp2/Birc2
H	ADCAV_vs_AD	GO:0030336	negative regulation of cell migration	25/1158	0.000842147	0.00947552	0.00716483	Mef2c/Cav1/Pten/Abr/Osbpl8/Drd1/Mctp1/Gsk3b/Ptprj/Epha4/Wasl/Cx3cl1/Arid2/Scai/Ripor2/Ndrg4/Ccn3/Cited2/Magi2/Nrg3/Nexmif/Tet1/Arid4a/Rap2a/Gpr173
H	ADCAV_vs_AD	GO:0016577	histone demethylation	6/1158	0.000871701	0.00974464	0.00736833	Kdm4c/Kdm5a/Kdm6a/Phf2/Kdm7a/Kdm5d
H	ADCAV_vs_AD	GO:0070076	histone lysine demethylation	6/1158	0.000871701	0.00974464	0.00736833	Kdm4c/Kdm5a/Kdm6a/Phf2/Kdm7a/Kdm5d
H	ADCAV_vs_AD	GO:1903649	regulation of cytoplasmic transport	6/1158	0.000871701	0.00974464	0.00736833	Map2k1/Mapk8/Usp7/Src/Sorl1/Mapk1
H	ADCAV_vs_AD	GO:0033135	regulation of peptidyl-serine phosphorylation	16/1158	0.000874611	0.00975614	0.00737702	Cav1/Pten/Tenm1/Nrxn1/Rptor/Phip/Fnip1/Bag4/Bdnf/Ntf3/Rictor/Prkaa1/Ercc6/Paqr3/Ntrk3/Fnip2
H	ADCAV_vs_AD	GO:0002088	lens development in camera-type eye	11/1158	0.000926158	0.0103053	0.00779225	Prox1/Abi2/Zeb2/Skil/Ski/Smad3/Cited2/Spred2/Pygo2/Ntrk3/Sox11
H	ADCAV_vs_AD	GO:0030510	regulation of BMP signaling pathway	12/1158	0.000927813	0.0103053	0.00779225	Sost/Cav1/Fst/Skil/Ski/Trim33/Ctdspl2/Lemd3/Sorl1/Grem2/Sox11/Bmpr2
H	ADCAV_vs_AD	GO:0060841	venous blood vessel development	5/1158	0.0009533	0.0105657	0.00798919	Efnb2/Prox1/Notch4/Ahr/Bmpr2
H	ADCAV_vs_AD	GO:0007632	visual behavior	10/1158	0.000973045	0.0107374	0.00811902	Cacna1e/Drd1/Hmgcr/Pde1b/Kras/Tanc1/Ndrg4/Tafa2/B3gat1/Grin2a
H	ADCAV_vs_AD	GO:0060013	righting reflex	4/1158	0.000975002	0.0107374	0.00811902	Slc1a1/Glrb/Foxp2/Auts2
H	ADCAV_vs_AD	GO:2001223	negative regulation of neuron migration	4/1158	0.000975002	0.0107374	0.00811902	Gsk3b/Nrg3/Nexmif/Gpr173
H	ADCAV_vs_AD	GO:0001654	eye development	31/1158	0.00100588	0.0110541	0.00835843	Prox1/Ahr/Pxdn/Yy1/Hcn1/Slc4a7/Sos1/Slc1a1/Bhlhe22/Stau2/Abi2/Zeb2/Skil/Calb1/Ski/Foxp2/Tub/Gpm6a/Smad3/Rpgrip1l/Pbx2/Prkci/Cited2/Sdk2/Spred2/Pygo2/Bcl11b/Bdnf/Ntrk3/Sox11/Bmpr2
H	ADCAV_vs_AD	GO:0045773	positive regulation of axon extension	8/1158	0.00100805	0.0110544	0.00835871	Pafah1b1/Sema5a/Gsk3b/Sema7a/Trpc5/Adnp/Ntrk3/Bmpr2
H	ADCAV_vs_AD	GO:0002062	chondrocyte differentiation	13/1158	0.00105002	0.0114435	0.00865294	Wnt9a/Mef2d/Mef2c/Lnpk/Trip11/Atf2/Smad3/Mex3c/Ccn3/Mapk14/Mkx/Zbtb16/Bmpr2
H	ADCAV_vs_AD	GO:0071675	regulation of mononuclear cell migration	13/1158	0.00105002	0.0114435	0.00865294	Aire/Crkl/Med23/Ptprj/Wasl/Cx3cl1/Ripor2/Ccn3/Spns2/Dock8/Cd47/Mospd2/Mapk1
H	ADCAV_vs_AD	GO:0010800	positive regulation of peptidyl-threonine phosphorylation	6/1158	0.0010531	0.0114435	0.00865294	Gsk3b/Rptor/Phip/Wnk3/Trpc5/Mapk1
H	ADCAV_vs_AD	GO:0048668	collateral sprouting	6/1158	0.0010531	0.0114435	0.00865294	Ulk2/Zeb2/Epha7/Fgf13/Fstl4/Bdnf
H	ADCAV_vs_AD	GO:1903311	regulation of mRNA metabolic process	25/1158	0.00105456	0.0114435	0.00865294	Fmr1/Celf1/Rbfox1/Rock2/Dyrk1a/Noct/Tnrc6c/Rbfox3/Cpeb1/Fastkd2/Rbm39/Nova2/Adam3/Tent4a/Rnps1/Cnot6l/Celf5/Rbm7/Ythdf3/Mex3d/Srsf12/Cpsf6/Tia1/Nanos1/Rc3h2
H	ADCAV_vs_AD	GO:0003002	regionalization	29/1158	0.00106896	0.0115756	0.00875276	Prkacb/Mef2c/Crkl/Yy1/Mapk8/Senp2/Arl13b/Pcsk5/Bhlhe22/Sf3b1/Plxna2/Bmi1/Zeb2/Nckap1/Wnt2b/Ski/Mtf2/Smad3/Rpgrip1l/Pbx2/Pcdh8/Kdm6a/Cited2/Grem2/Acvr2a/Robo2/Abi1/Zbtb16/Bmpr2
H	ADCAV_vs_AD	GO:0031589	cell-substrate adhesion	28/1158	0.00107437	0.011588	0.00876213	Tiam1/Crkl/Pten/Carmil1/Olfm4/Gsk3b/Smoc2/Pdpk1/Pcsk5/Ptprj/Ush2a/Itga8/Src/Pip5k1a/Cask/Adam9/Plekha2/Itga11/Smad3/Rreb1/Megf9/Npnt/Onecut1/Prkce/Nexmif/Ndnf/Atrnl1/Ntng1
H	ADCAV_vs_AD	GO:0061097	regulation of protein tyrosine kinase activity	10/1158	0.00107681	0.011588	0.00876213	Neurl1a/Cav1/Sh3bp5/Cblb/Epha4/Abi2/Socs5/Zfyve28/Grm5/Abi1
H	ADCAV_vs_AD	GO:0071277	cellular response to calcium ion	10/1158	0.00107681	0.011588	0.00876213	Mef2c/Nrxn1/Syt7/Carf/Prkaa2/Add1/Syt1/Prkaa1/Syt10/Nlgn1
H	ADCAV_vs_AD	GO:0035306	positive regulation of dephosphorylation	9/1158	0.00108541	0.0116322	0.00879561	Mef2c/Slc39a10/Ppp1r7/Src/Smad3/Ppargc1b/Mtmr9/Magi2/Npnt
H	ADCAV_vs_AD	GO:0060119	inner ear receptor cell development	9/1158	0.00108541	0.0116322	0.00879561	Gabrb2/Pafah1b1/Trip11/Slc4a7/Gabrb3/Ripor2/Fat4/Cecr2/Alg10b
H	ADCAV_vs_AD	GO:0051968	positive regulation of synaptic transmission, glutamatergic	7/1158	0.00110011	0.0117655	0.0088964	Drd1/Shank3/Nrxn1/Iqsec2/Nlgn2/Grin2a/Nlgn1
H	ADCAV_vs_AD	GO:0051928	positive regulation of calcium ion transport	15/1158	0.00110769	0.0118222	0.00893922	Cav1/Cacna1d/Cacnb4/Atp2b1/Akap5/Drd1/Ehd3/Camk2a/Fgf14/Cask/Cx3cl1/Trpc1/Cacna2d1/Wnk3/Cacnb2
H	ADCAV_vs_AD	GO:0097581	lamellipodium organization	11/1158	0.00111314	0.011856	0.0089648	Wasf1/Carmil1/Fgd4/Abi2/Nckap1/Src/Auts2/Ablim3/Ccdc88a/Rreb1/Abi1
H	ADCAV_vs_AD	GO:0150063	visual system development	31/1158	0.00112601	0.0119684	0.00904983	Prox1/Ahr/Pxdn/Yy1/Hcn1/Slc4a7/Sos1/Slc1a1/Bhlhe22/Stau2/Abi2/Zeb2/Skil/Calb1/Ski/Foxp2/Tub/Gpm6a/Smad3/Rpgrip1l/Pbx2/Prkci/Cited2/Sdk2/Spred2/Pygo2/Bcl11b/Bdnf/Ntrk3/Sox11/Bmpr2
H	ADCAV_vs_AD	GO:0061448	connective tissue development	24/1158	0.00118414	0.0125606	0.00949762	Wnt9a/Mef2d/Mef2c/Lnpk/Ncoa1/Trip11/Parp1/Cr2/Atf2/Bmp3/Dgat2/Smad1/Smad3/Mycn/Mex3c/Ccn3/Tapt1/Sorl1/Prkaa1/Mapk14/Mkx/Zbtb16/Bmpr2/Rasal2
H	ADCAV_vs_AD	GO:0070988	demethylation	10/1158	0.00118944	0.012591	0.0095206	Usp7/Kdm4c/Kdm5a/Tet3/Otud4/Kdm6a/Phf2/Kdm7a/Tet1/Kdm5d
H	ADCAV_vs_AD	GO:0060038	cardiac muscle cell proliferation	9/1158	0.0012129	0.0127872	0.00966891	Mef2c/Pten/Prkar1a/Smad1/Arid2/Cited2/Mapk14/Erbb4/Mapk1
H	ADCAV_vs_AD	GO:0070265	necrotic cell death	9/1158	0.0012129	0.0127872	0.00966891	Cav1/Ahr/Peli1/Mapk8/Dnm1l/Map3k7/Spata2/Birc2/Ipmk
H	ADCAV_vs_AD	GO:0050730	regulation of peptidyl-tyrosine phosphorylation	22/1158	0.0012295	0.0129359	0.00978138	Neurl1a/Cav1/Lrrk1/Kitl/Sh3bp5/Cblb/Tnk2/Ptprj/Epha4/Abi2/Src/Epha7/Htr2a/Socs5/Zfyve28/Prkce/Ntf3/Grm5/Rictor/Adnp/Abi1/Erbb4
H	ADCAV_vs_AD	GO:0016197	endosomal transport	20/1158	0.00123664	0.0129848	0.00981831	Tamalin/Vps4b/Evi5/Lyst/Gga3/Akap5/Usp7/Dnm1l/Ehd3/Prepl/Pikfyve/Stam/Snap25/Stx12/Vps26b/Ndrg4/Reps2/Acap2/Sorl1/Btbd8
H	ADCAV_vs_AD	GO:0035725	sodium ion transmembrane transport	15/1158	0.00126577	0.0132478	0.0100172	Nalcn/Hecw1/Hcn1/Nedd4l/Fgf14/Hcn3/Slc8a2/Fgf13/Wnk3/Slc24a4/Scn3b/Scn3a/Slc9a6/Scn1a/Scn2a
H	ADCAV_vs_AD	GO:0045862	positive regulation of proteolysis	27/1158	0.00126681	0.0132478	0.0100172	Fmr1/Cbfa2t3/Cav1/Pten/Apaf1/Fbxw11/Cyfip2/Mapk9/Rock2/Dapk1/Mapk8/Rnf19a/Gsk3b/Slc11a2/Slc1a1/Arih1/Epha4/Src/Adam9/Smad3/Malt1/Prickle1/Socs5/Sh3rf3/Ubqln2/Trim32/Rnf217
H	ADCAV_vs_AD	GO:0006816	calcium ion transport	32/1158	0.00127759	0.013307	0.0100619	Nalcn/Fmr1/Cacna1e/Cav1/Cacna1d/Cacnb4/Ahr/Atp2b1/Akap5/Drd1/Jph4/Dnm1l/Ehd3/Cacna1h/Camk2a/Fgf14/Tmem165/Slc8a2/Cask/Cx3cl1/Trpc1/Htr2a/Opa1/Micu3/Cacna2d1/Wnk3/Trpc5/Slc24a4/Sestd1/Prkce/Cacnb2/Grin2a
H	ADCAV_vs_AD	GO:0042692	muscle cell differentiation	32/1158	0.00127759	0.013307	0.0100619	Efnb2/Mef2c/Mrtfb/Prox1/Xk/Cacnb4/Sgcd/Prkar1a/Yy1/Tomm70a/Gsk3b/Ccnt2/Itga8/Ski/Kras/Sorbs2/Smad1/Tnpo2/Mylk3/Adgrb3/Tanc1/Ripor2/Ccn3/Npnt/Pbrm1/Bdnf/Ntf3/Trim32/Mapk14/Nebl/Bmpr2/Syne1
H	ADCAV_vs_AD	GO:0071383	cellular response to steroid hormone stimulus	16/1158	0.00128455	0.0133526	0.0100965	Zmiz1/Rps6kb1/Per1/Strn3/Gsk3b/Ube3a/Parp1/Src/Lmo3/Klf9/Ppargc1b/Kmt2d/Bdnf/Skp2/Kdm5d/Trerf1
H	ADCAV_vs_AD	GO:0048639	positive regulation of developmental growth	19/1158	0.00128806	0.0133624	0.0101038	Celf1/Mef2c/Prox1/Rps6kb1/Pafah1b1/Sema5a/Gsk3b/Nedd4l/Sgip1/Syt1/Sema7a/Trpc5/Bdnf/Adnp/Mapk14/Ntrk3/Erbb4/Mapk1/Bmpr2
H	ADCAV_vs_AD	GO:0010657	muscle cell apoptotic process	12/1158	0.00129424	0.0133997	0.010132	Cav1/Pten/E2f3/Apaf1/Hmgcr/Mapk8/Gsk3b/Rps6ka2/Pdpk1/Camk2a/Lifr/Erbb4
H	ADCAV_vs_AD	GO:0007163	establishment or maintenance of cell polarity	20/1158	0.00130213	0.0134544	0.0101734	Crkl/Lin7a/Fbxw11/Pafah1b1/Cyrib/Sh3bp1/Gsk3b/Kif26b/Frmd4a/Nckap1/Lrrc7/Wee1/Fgf13/Rpgrip1l/Ripor2/Prkci/Mcph1/Rab11fip2/Rictor/Dock8
H	ADCAV_vs_AD	GO:0048880	sensory system development	31/1158	0.0013055	0.0134625	0.0101795	Prox1/Ahr/Pxdn/Yy1/Hcn1/Slc4a7/Sos1/Slc1a1/Bhlhe22/Stau2/Abi2/Zeb2/Skil/Calb1/Ski/Foxp2/Tub/Gpm6a/Smad3/Rpgrip1l/Pbx2/Prkci/Cited2/Sdk2/Spred2/Pygo2/Bcl11b/Bdnf/Ntrk3/Sox11/Bmpr2
H	ADCAV_vs_AD	GO:0043966	histone H3 acetylation	10/1158	0.00131149	0.0134974	0.010206	Brpf1/Per1/Mbip/Brd4/Map3k7/Sf3b3/Jade3/Zzz3/Zfp451/Nap1l2
H	ADCAV_vs_AD	GO:0006476	protein deacetylation	13/1158	0.00131951	0.0135531	0.0102481	Sap30bp/Per1/Mbip/Dyrk1a/Prkaa2/Kdm5a/Rcor3/Zzz3/Gatad2b/Mideas/Spred2/Prkaa1/Trerf1
H	ADCAV_vs_AD	GO:0050684	regulation of mRNA processing	15/1158	0.00135167	0.0137906	0.0104276	Fmr1/Celf1/Rbfox1/Dyrk1a/Rbfox3/Cpeb1/Rbm39/Nova2/Adam3/Rnps1/Celf5/Rbm7/Srsf12/Cpsf6/Tia1
H	ADCAV_vs_AD	GO:0003012	muscle system process	31/1158	0.00135407	0.0137906	0.0104276	Map2k1/Mef2c/Cav1/Cacna1d/Map2k3/Atp2b1/Sgcd/Rock2/Yy1/Drd1/Nup155/Tomm70a/Gsk3b/Ehd3/Cacna1h/Parp1/Zdhhc21/Fgf13/Sorbs2/Smad3/Htr2a/Npy1r/Cacna2d1/Npnt/Kcna1/Scn3b/Dsp/Ece1/Cacnb2/Kcnma1/Scn1a
H	ADCAV_vs_AD	GO:0000012	single strand break repair	4/1158	0.0013639	0.0137906	0.0104276	Parp1/Smc2/Lig4/Ercc6
H	ADCAV_vs_AD	GO:0032926	negative regulation of activin receptor signaling pathway	4/1158	0.0013639	0.0137906	0.0104276	Fst/Ski/Magi2/Lemd3
H	ADCAV_vs_AD	GO:0033689	negative regulation of osteoblast proliferation	4/1158	0.0013639	0.0137906	0.0104276	Ahr/Smad3/Nell1/Mn1
H	ADCAV_vs_AD	GO:0086015	SA node cell action potential	4/1158	0.0013639	0.0137906	0.0104276	Cacna1d/Hcn1/Hcn3/Scn3b
H	ADCAV_vs_AD	GO:0086018	SA node cell to atrial cardiac muscle cell signaling	4/1158	0.0013639	0.0137906	0.0104276	Cacna1d/Hcn1/Hcn3/Scn3b
H	ADCAV_vs_AD	GO:0086070	SA node cell to atrial cardiac muscle cell communication	4/1158	0.0013639	0.0137906	0.0104276	Cacna1d/Hcn1/Hcn3/Scn3b
H	ADCAV_vs_AD	GO:0051056	regulation of small GTPase mediated signal transduction	20/1158	0.00137054	0.0138205	0.0104503	Sipa1l2/Map2k1/Arfgef3/Kitl/Rasgrf2/Cyrib/Sh3bp1/Sos1/Rasgrp1/Src/Auts2/Kras/Scai/Ripor2/Ralgapa2/Dgki/Iqsec2/Kbtbd7/Cdc42se2/Dennd4a
H	ADCAV_vs_AD	GO:0016055	Wnt signaling pathway	32/1158	0.00137219	0.0138205	0.0104503	Wnt9a/Sost/Tiam1/Cav1/Fzd3/Pten/Lrrk1/Cmah/Fbxw11/Spin1/Sema5a/Gsk3b/Senp2/Celsr3/Ccny/Tnks2/Mark1/Zeb2/Src/Tnik/Wnt2b/Prkaa2/Cdk14/Smad3/Prickle1/Amer3/Pygo2/Prkaa1/Mapk14/Csnk1g3/Dact3/Tmem170b
H	ADCAV_vs_AD	GO:0030516	regulation of axon extension	12/1158	0.00140249	0.0140982	0.0106603	Sema4f/Pafah1b1/Sema5a/Gsk3b/Slit1/Plxna4/Sema7a/Trpc5/Bdnf/Adnp/Ntrk3/Bmpr2
H	ADCAV_vs_AD	GO:0031058	positive regulation of histone modification	13/1158	0.00142121	0.0142589	0.0107817	Sap30bp/Glyr1/Brd4/Lcor/Sf3b1/Kmt2e/Mtf2/Auts2/Rif1/Tet1/Ercc6/Nsd3/Nap1l2
H	ADCAV_vs_AD	GO:0003015	heart process	21/1158	0.00143606	0.0143523	0.0108523	Cacna1e/Cav1/Cacna1d/Map2k3/Sgcd/Hcn1/Nup155/Dnm1l/Rps6ka2/Ehd3/Cacna1h/Slc1a1/Src/Hcn3/Fgf13/Cacna2d1/Kcnd3/Scn3b/Dsp/Cacnb2/Scn1a
H	ADCAV_vs_AD	GO:0060291	long-term synaptic potentiation	21/1158	0.00143606	0.0143523	0.0108523	Fmr1/Pten/Adcy1/Akap5/Drd1/Rasgrf2/Shank3/Gsk3b/Slc1a1/Epha4/Snap25/Mme/Calb1/Slc8a2/Ppp1r9a/Stx3/Shisa7/Grin2a/Mapk1/Nlgn1/Lrrtm2
H	ADCAV_vs_AD	GO:0072073	kidney epithelium development	15/1158	0.0014424	0.0143718	0.0108671	Efnb2/Mef2c/Epha4/Kif26b/Wnt2b/Ampd2/Calb1/Epha7/Smad1/Smad3/Hs2st1/Npnt/Fat4/Bdnf/Robo2
H	ADCAV_vs_AD	GO:0046626	regulation of insulin receptor signaling pathway	10/1158	0.00144355	0.0143718	0.0108671	Osbpl8/Rps6kb1/Ptprj/Nucks1/Src/Sik2/Opa1/Ptpre/Sorl1/Prkaa1
H	ADCAV_vs_AD	GO:0070050	neuron cellular homeostasis	7/1158	0.00147119	0.0146072	0.0110451	Clcn3/Taok1/Calb1/Slc8a2/Cx3cl1/Prkaa1/Slc17a7
H	ADCAV_vs_AD	GO:0198738	cell-cell signaling by wnt	32/1158	0.00147283	0.0146072	0.0110451	Wnt9a/Sost/Tiam1/Cav1/Fzd3/Pten/Lrrk1/Cmah/Fbxw11/Spin1/Sema5a/Gsk3b/Senp2/Celsr3/Ccny/Tnks2/Mark1/Zeb2/Src/Tnik/Wnt2b/Prkaa2/Cdk14/Smad3/Prickle1/Amer3/Pygo2/Prkaa1/Mapk14/Csnk1g3/Dact3/Tmem170b
H	ADCAV_vs_AD	GO:0140694	non-membrane-bounded organelle assembly	28/1158	0.00147573	0.014608	0.0110457	Kpnb1/Mef2c/Vps4b/Prox1/Trim37/Mapk9/Prkar1a/4933427D14Rik/Mapk8/Noct/Fastkd2/Src/Prkaa2/Abraxas2/Mylk3/Ccsap/Ogfod1/Map9/Cnot6l/Ripor2/Cep135/Stag1/Cep44/Ythdf3/Prkaa1/Traf7/Nebl/Tia1
H	ADCAV_vs_AD	GO:2000146	negative regulation of cell motility	25/1158	0.00149084	0.0147295	0.0111376	Mef2c/Cav1/Pten/Abr/Osbpl8/Drd1/Mctp1/Gsk3b/Ptprj/Epha4/Wasl/Cx3cl1/Arid2/Scai/Ripor2/Ndrg4/Ccn3/Cited2/Magi2/Nrg3/Nexmif/Tet1/Arid4a/Rap2a/Gpr173
H	ADCAV_vs_AD	GO:0043270	positive regulation of ion transport	26/1158	0.00149388	0.0147315	0.0111391	Cav1/Cacna1d/Cacnb4/Atp2b1/Mapk9/Akap5/Drd1/Hcn1/Shank3/Ehd3/Nedd4l/Camk2a/Fgf14/Rgs7/Cask/Cx3cl1/Chrm1/Trpc1/Syt1/Cacna2d1/Wnk3/Kcna1/Scn3b/Cebpb/Cacnb2/Dpp6
H	ADCAV_vs_AD	GO:0098900	regulation of action potential	9/1158	0.00150409	0.0147999	0.0111908	Fmr1/Cav1/Hcn1/Hcn3/Slc8a2/Fgf13/Cacna2d1/Cnr1/Dsp
H	ADCAV_vs_AD	GO:0060544	regulation of necroptotic process	5/1158	0.00151508	0.0147999	0.0111908	Cav1/Peli1/Map3k7/Spata2/Birc2
H	ADCAV_vs_AD	GO:0071625	vocalization behavior	5/1158	0.00151508	0.0147999	0.0111908	Shank3/Nrxn1/Foxp2/Auts2/Nrxn3
H	ADCAV_vs_AD	GO:0098877	neurotransmitter receptor transport to plasma membrane	5/1158	0.00151508	0.0147999	0.0111908	Tamalin/Slc1a1/Snap25/Stx3/Mapk10
H	ADCAV_vs_AD	GO:1903909	regulation of receptor clustering	5/1158	0.00151508	0.0147999	0.0111908	Crkl/Shank3/Sorbs2/Frrs1l/Shisa7
H	ADCAV_vs_AD	GO:0071496	cellular response to external stimulus	24/1158	0.00154381	0.0150521	0.0113815	Cav1/Cpeb4/Ncoa1/Mapk8/Gsk3b/Rptor/Atf2/Wnt2b/Prkaa2/Fnip1/Ripor2/Sik2/Prkab2/Rragb/Mios/Hrk/Rictor/Tmem150c/Prkaa1/Ercc6/Mkx/Mapk1/Mn1/Seh1l
H	ADCAV_vs_AD	GO:0070372	regulation of ERK1 and ERK2 cascade	25/1158	0.00155499	0.0151327	0.0114425	Map2k1/Crkl/Cav1/Pten/Hmgcr/Ywhaz/Nrxn1/Epha4/Rasgrp1/Src/Epha7/Hcrtr1/Lmo3/Cx3cl1/Htr2a/Ndrg4/Sema7a/Npnt/Nek10/Spred2/Traf7/Styx/Ece1/Erbb4/Rapgef2
H	ADCAV_vs_AD	GO:0044728	DNA methylation or demethylation	11/1158	0.00158074	0.0153258	0.0115884	Usp7/Gsk3b/Parp1/Bmi1/Kmt2e/Mbd4/Tet3/Zfp57/Otud4/Tet1/Rlf
H	ADCAV_vs_AD	GO:1901879	regulation of protein depolymerization	11/1158	0.00158074	0.0153258	0.0115884	Taok1/Carmil1/Sema5a/Sh3bp1/Hdgfl3/Add1/Add2/Fgf13/Wdr47/Camsap2/Ttbk2
H	ADCAV_vs_AD	GO:0051147	regulation of muscle cell differentiation	15/1158	0.00163923	0.0158632	0.0119948	Efnb2/Mef2c/Prox1/Yy1/Tomm70a/Gsk3b/Ccnt2/Smad1/Tnpo2/Mylk3/Ccn3/Bdnf/Trim32/Mapk14/Bmpr2
H	ADCAV_vs_AD	GO:0048640	negative regulation of developmental growth	13/1158	0.00164418	0.0158815	0.0120087	Sema4f/Ulk2/Pten/Yy1/Sema5a/Tomm70a/Gsk3b/Slit1/Epha7/Fgf13/Fstl4/Sema7a/Cited2
H	ADCAV_vs_AD	GO:0032271	regulation of protein polymerization	18/1158	0.00165671	0.0159727	0.0120777	Cav1/Tenm1/Cyfip2/Cyria/Carmil1/Mapk8/Cyrib/Dyrk1a/Nckap1/Add1/Add2/Pak3/Ppp1r9a/Bag4/Camsap2/Prkce/Rictor/Gda
H	ADCAV_vs_AD	GO:0046839	phospholipid dephosphorylation	7/1158	0.00168997	0.0162632	0.0122973	Pten/Mtmr1/Mtmr6/Plppr5/Mtmr9/Mtmr12/Plppr4
H	ADCAV_vs_AD	GO:0070252	actin-mediated cell contraction	11/1158	0.00171978	0.0165194	0.012491	Cav1/Cacna1d/Sgcd/Nup155/Cacna1h/Fgf13/Cacna2d1/Scn3b/Dsp/Cacnb2/Scn1a
H	ADCAV_vs_AD	GO:0001843	neural tube closure	12/1158	0.00177292	0.0168805	0.012764	Prkacb/Fzd3/Apaf1/Rock2/Zeb2/Nckap1/Ski/Prickle1/Kdm6a/Opa1/Cited2/Cecr2
H	ADCAV_vs_AD	GO:0006482	protein demethylation	6/1158	0.00177364	0.0168805	0.012764	Kdm4c/Kdm5a/Kdm6a/Phf2/Kdm7a/Kdm5d
H	ADCAV_vs_AD	GO:0008214	protein dealkylation	6/1158	0.00177364	0.0168805	0.012764	Kdm4c/Kdm5a/Kdm6a/Phf2/Kdm7a/Kdm5d
H	ADCAV_vs_AD	GO:0048841	regulation of axon extension involved in axon guidance	6/1158	0.00177364	0.0168805	0.012764	Sema4f/Sema5a/Slit1/Plxna4/Sema7a/Bmpr2
H	ADCAV_vs_AD	GO:2000272	negative regulation of signaling receptor activity	6/1158	0.00177364	0.0168805	0.012764	Pten/Cblb/Ptprj/Socs5/Zfyve28/Cnrip1
H	ADCAV_vs_AD	GO:0006338	chromatin remodeling	25/1158	0.00183587	0.0174407	0.0131877	Hcfc2/Yy1/Brd4/Sf3b1/Kdm4c/Hp1bp3/Kdm5a/Atrx/Arid2/Zfp57/Rif1/Kdm6a/Phf2/Rere/Bahd1/Pbrm1/Gatad2b/Zfp445/Tet1/Kmt2d/Ercc6/Kdm5d/Cecr2/Nap1l2/Shprh
H	ADCAV_vs_AD	GO:0060047	heart contraction	20/1158	0.00184875	0.0174712	0.0132107	Cacna1e/Cav1/Cacna1d/Map2k3/Sgcd/Hcn1/Nup155/Dnm1l/Rps6ka2/Ehd3/Cacna1h/Slc1a1/Hcn3/Fgf13/Cacna2d1/Kcnd3/Scn3b/Dsp/Cacnb2/Scn1a
H	ADCAV_vs_AD	GO:0050885	neuromuscular process controlling balance	9/1158	0.00184893	0.0174712	0.0132107	Rbfox1/Abr/Pafah1b1/Jph4/Shank3/Nrxn1/Herc1/Nlgn2/Kcnma1
H	ADCAV_vs_AD	GO:1902514	regulation of calcium ion transmembrane transport via high voltage-gated calcium channel	4/1158	0.00184931	0.0174712	0.0132107	Cacna1d/Cacna2d1/Sestd1/Cacnb2
H	ADCAV_vs_AD	GO:1901985	positive regulation of protein acetylation	8/1158	0.00185685	0.0174712	0.0132107	Taok1/Glyr1/Sf3b1/Prkaa2/Auts2/Prkaa1/Ercc6/Nap1l2
H	ADCAV_vs_AD	GO:0006654	phosphatidic acid biosynthetic process	5/1158	0.00187276	0.0174712	0.0132107	Dgke/Dgkg/Dgkh/Dgki/Dgkd
H	ADCAV_vs_AD	GO:0007625	grooming behavior	5/1158	0.00187276	0.0174712	0.0132107	Drd1/Shank3/Nrxn1/Slc1a1/Slitrk5
H	ADCAV_vs_AD	GO:0021535	cell migration in hindbrain	5/1158	0.00187276	0.0174712	0.0132107	Arl13b/Plxna2/Dab1/Rere/Ttbk2
H	ADCAV_vs_AD	GO:0044154	histone H3-K14 acetylation	5/1158	0.00187276	0.0174712	0.0132107	Brpf1/Mbip/Brd4/Zzz3/Nap1l2
H	ADCAV_vs_AD	GO:0048670	regulation of collateral sprouting	5/1158	0.00187276	0.0174712	0.0132107	Ulk2/Epha7/Fgf13/Fstl4/Bdnf
H	ADCAV_vs_AD	GO:2001224	positive regulation of neuron migration	5/1158	0.00187276	0.0174712	0.0132107	Drd1/Mapk8/Il1r1/Tbc1d24/Rapgef2
H	ADCAV_vs_AD	GO:0060606	tube closure	12/1158	0.00191291	0.0178138	0.0134697	Prkacb/Fzd3/Apaf1/Rock2/Zeb2/Nckap1/Ski/Prickle1/Kdm6a/Opa1/Cited2/Cecr2
H	ADCAV_vs_AD	GO:0086009	membrane repolarization	7/1158	0.0019332	0.0179705	0.0135882	Cav1/Cacna1d/Nedd4l/Cacna2d1/Kcnd3/Slc24a4/Kcnh7
H	ADCAV_vs_AD	GO:0070371	ERK1 and ERK2 cascade	26/1158	0.00197926	0.0183657	0.013887	Map2k1/Crkl/Cav1/Pten/Hmgcr/Ywhaz/Nrxn1/Epha4/Rasgrp1/Src/Epha7/Hcrtr1/Lmo3/Cx3cl1/Htr2a/Ndrg4/Sema7a/Npnt/Nek10/Spred2/Traf7/Styx/Ece1/Erbb4/Rapgef2/Mapk1
H	ADCAV_vs_AD	GO:0008286	insulin receptor signaling pathway	13/1158	0.00203232	0.0188244	0.0142339	Osbpl8/Rps6kb1/Gsk3b/Ptprj/Nucks1/Src/Phip/Sik2/Opa1/Appl1/Ptpre/Sorl1/Prkaa1
H	ADCAV_vs_AD	GO:0016339	calcium-dependent cell-cell adhesion via plasma membrane cell adhesion molecules	6/1158	0.00208174	0.0191794	0.0145023	Nrxn1/Cdh12/Pcdhb16/Pcdh1/Nlgn1/Pcdhga12
H	ADCAV_vs_AD	GO:0033522	histone H2A ubiquitination	6/1158	0.00208174	0.0191794	0.0145023	Trim37/Pcgf5/Pcgf6/Bmi1/Pcgf3/Rybp
H	ADCAV_vs_AD	GO:0048013	ephrin receptor signaling pathway	6/1158	0.00208174	0.0191794	0.0145023	Efnb2/Tiam1/Epha4/Epha7/Cdk5r1/Anks1b
H	ADCAV_vs_AD	GO:0031060	regulation of histone methylation	11/1158	0.00219783	0.0201823	0.0152606	Brd4/Lcor/Kdm4c/Kmt2e/Mtf2/Auts2/Atrx/Rif1/Tet1/Pygo2/Nsd3
H	ADCAV_vs_AD	GO:0000245	spliceosomal complex assembly	7/1158	0.00220268	0.0201823	0.0152606	Celf1/Sf3b1/Ptbp2/Luc7l2/Celf5/Gcfc2/Srsf12
H	ADCAV_vs_AD	GO:2000758	positive regulation of peptidyl-lysine acetylation	7/1158	0.00220268	0.0201823	0.0152606	Glyr1/Sf3b1/Prkaa2/Auts2/Prkaa1/Ercc6/Nap1l2
H	ADCAV_vs_AD	GO:0008380	RNA splicing	30/1158	0.00220616	0.0201823	0.0152606	Fmr1/Celf1/Rbfox1/Clk4/Dyrk1a/Hnrnpll/Tcerg1/Rbfox3/Sf3b1/Clk1/Rbm39/Ptbp2/Zranb2/Dhx15/Luc7l2/Nova2/Rbm41/Sf3b3/Rnps1/Celf5/Gcfc2/Thoc2/Cdc40/Rbm7/Rbm12b1/Ppp4r2/Srsf12/Prpf4/Gm6793/Tia1
H	ADCAV_vs_AD	GO:0007585	respiratory gaseous exchange by respiratory system	9/1158	0.00225419	0.0205131	0.0155108	Man1a2/Nmbr/Ywhaz/Zfand5/Gls/Kdm6a/Nek10/Nlgn2/Nlgn1
H	ADCAV_vs_AD	GO:0035065	regulation of histone acetylation	9/1158	0.00225419	0.0205131	0.0155108	Nfyb/Glyr1/Nfya/Sf3b1/Kmt2e/Auts2/Zfp451/Ercc6/Nap1l2
H	ADCAV_vs_AD	GO:0043967	histone H4 acetylation	9/1158	0.00225419	0.0205131	0.0155108	Ncoa1/Per1/Brd4/Atf2/Ing3/Auts2/Jade3/Zzz3/Msl2
H	ADCAV_vs_AD	GO:2000113	negative regulation of cellular macromolecule biosynthetic process	18/1158	0.00227323	0.0206338	0.0156021	Fmr1/Celf1/Cpeb4/Shmt1/Rock2/Dapk1/Noct/Tnrc6c/Cpeb1/Tent4a/Cnot6l/Ago1/Enc1/Ythdf3/Mex3d/Tia1/Nanos1/Rc3h2
H	ADCAV_vs_AD	GO:0010921	regulation of phosphatase activity	10/1158	0.00227541	0.0206338	0.0156021	Mef2c/Ahr/Rock2/Slc39a10/Smad3/Ppargc1b/Mtmr9/Bag4/Magi2/Npnt
H	ADCAV_vs_AD	GO:0001825	blastocyst formation	8/1158	0.00232308	0.0210293	0.0159011	Gabpa/Sf3b1/Skil/Kdm4c/Matr3/Cited2/Pbrm1/Tet1
H	ADCAV_vs_AD	GO:0019722	calcium-mediated signaling	17/1158	0.00237547	0.0214628	0.0162289	Adgrl1/Cacna1d/Grm1/Sgcd/Akap5/Drd1/Gsk3b/Ptprj/Camkk2/Slc8a2/Ppp1r9a/Slc24a4/Tox3/Grm5/Prkaa1/Ncald/Ksr2
H	ADCAV_vs_AD	GO:0032147	activation of protein kinase activity	11/1158	0.00237924	0.0214628	0.0162289	Osbpl8/Camkk1/Slc1a1/Src/Map3k7/Camkk2/Malt1/Ccdc88a/Ntf3/Adnp/Ntrk3
H	ADCAV_vs_AD	GO:0048024	regulation of mRNA splicing, via spliceosome	12/1158	0.0023882	0.0214718	0.0162357	Fmr1/Celf1/Rbfox1/Dyrk1a/Rbfox3/Rbm39/Nova2/Rnps1/Celf5/Rbm7/Srsf12/Tia1
H	ADCAV_vs_AD	GO:0031669	cellular response to nutrient levels	18/1158	0.00239266	0.0214718	0.0162357	Cpeb4/Ncoa1/Mapk8/Rptor/Atf2/Wnt2b/Prkaa2/Fnip1/Sik2/Prkab2/Rragb/Mios/Hrk/Rictor/Prkaa1/Mapk1/Mn1/Seh1l
H	ADCAV_vs_AD	GO:0034767	positive regulation of ion transmembrane transport	18/1158	0.00239266	0.0214718	0.0162357	Cav1/Cacna1d/Cacnb4/Akap5/Drd1/Hcn1/Shank3/Ehd3/Nedd4l/Fgf14/Rgs7/Cx3cl1/Trpc1/Cacna2d1/Wnk3/Kcna1/Cacnb2/Dpp6
H	ADCAV_vs_AD	GO:0021700	developmental maturation	26/1158	0.00240352	0.0215321	0.0162813	Nom1/Clcn3/Neurl1a/Adgrl1/Pten/Akap5/Ywhaz/Sybu/Gsk3b/Rps6ka2/Nrxn1/Xylt1/Cbfb/Adgrb3/Opa1/Rere/Rfx3/Slc24a4/Fat4/Cdk5r1/Sez6l/Erbb4/Kcnma1/Nlgn1/Zbtb16/Slc17a7
H	ADCAV_vs_AD	GO:0003007	heart morphogenesis	22/1158	0.0024377	0.021768	0.0164597	Mef2c/Crkl/Zmiz1/Mrtfb/Prox1/Ahr/Arl13b/Sos1/Atf2/Smad3/Arid2/Npy1r/Kdm6a/Adgrg6/Cited2/Pbrm1/Fat4/Robo2/Dsp/Slit3/Sox11/Bmpr2
H	ADCAV_vs_AD	GO:0061577	calcium ion transmembrane transport via high voltage-gated calcium channel	4/1158	0.00244245	0.021768	0.0164597	Cacna1d/Cacna2d1/Sestd1/Cacnb2
H	ADCAV_vs_AD	GO:0099550	trans-synaptic signaling, modulating synaptic transmission	4/1158	0.00244245	0.021768	0.0164597	Gucy1b1/Cnr1/Bdnf/Grm5
H	ADCAV_vs_AD	GO:0060048	cardiac muscle contraction	13/1158	0.00249294	0.0221725	0.0167656	Cav1/Cacna1d/Map2k3/Sgcd/Nup155/Ehd3/Cacna1h/Fgf13/Cacna2d1/Scn3b/Dsp/Cacnb2/Scn1a
H	ADCAV_vs_AD	GO:0003016	respiratory system process	7/1158	0.00250023	0.0221725	0.0167656	Ywhaz/Zfand5/Gls/Kdm6a/Nek10/Nlgn2/Nlgn1
H	ADCAV_vs_AD	GO:0007188	adenylate cyclase-modulating G protein-coupled receptor signaling pathway	19/1158	0.00250066	0.0221725	0.0167656	Prkacb/Adgrl1/Cacna1d/Adcy1/Akap5/Drd1/Pde10a/Adgrl2/Chrm1/Adgrb3/Gna11/Gpr101/Adgrl3/Htr5a/Adgrg6/Gabbr2/Cnr1/Glp2r/Rapgef2
H	ADCAV_vs_AD	GO:0033002	muscle cell proliferation	21/1158	0.00251477	0.0222596	0.0168314	Mef2d/Foxj2/Mef2c/Cav1/Pten/Rps6kb1/Prkar1a/Hmgcr/Gsk3b/Src/Smad1/Cx3cl1/Arid2/Ndrg4/Ccn3/Cited2/Mapk14/Skp2/Erbb4/Mapk1/Bmpr2
H	ADCAV_vs_AD	GO:0060395	SMAD protein signal transduction	11/1158	0.00257257	0.0227324	0.0171889	Zmiz1/Lnpep/Parp1/Nceh1/Ski/Bmp3/Smad1/Smad3/Ccn3/Magi2/Bmpr2
H	ADCAV_vs_AD	GO:0098739	import across plasma membrane	17/1158	0.0026413	0.0233	0.0176181	Cacna1e/Cav1/Cacna1d/Grm1/Akap5/Slc11a2/Slc39a6/Slc1a1/Slc39a10/Kcnj3/Slc8a2/Kcnk9/Kcnd3/Wnk3/Slc24a4/Kcnj6/Slc9a6
H	ADCAV_vs_AD	GO:0043244	regulation of protein-containing complex disassembly	13/1158	0.00266424	0.0234302	0.0177165	Taok1/Carmil1/Sema5a/Sh3bp1/Hdgfl3/Add1/Add2/Fgf13/Ogfod1/Jmjd4/Wdr47/Camsap2/Ttbk2
H	ADCAV_vs_AD	GO:0008064	regulation of actin polymerization or depolymerization	15/1158	0.00266508	0.0234302	0.0177165	Tenm1/Cyfip2/Cyria/Carmil1/Sema5a/Cyrib/Sh3bp1/Nckap1/Add1/Add2/Pak3/Ppp1r9a/Bag4/Prkce/Rictor
H	ADCAV_vs_AD	GO:0098657	import into cell	20/1158	0.00270017	0.0236984	0.0179193	Cacna1e/Cav1/Cacna1d/Grm1/Rps6kb1/Akap5/Slc11a2/Slc39a6/Slc1a1/Slc39a10/Kcnj3/Slc8a2/Neurl1b/Kcnk9/Kcnd3/Wnk3/Slc24a4/Kcnj6/Plppr4/Slc9a6
H	ADCAV_vs_AD	GO:0098586	cellular response to virus	9/1158	0.00272706	0.023894	0.0180672	Fmr1/Usp15/Sec14l1/Tomm70a/Riok3/Atf2/Smad3/Ddx60/Mapk14
H	ADCAV_vs_AD	GO:0007413	axonal fasciculation	5/1158	0.00276745	0.0239246	0.0180904	Sema5a/Celsr3/Epha4/Cnr1/Cdk5r1
H	ADCAV_vs_AD	GO:0010640	regulation of platelet-derived growth factor receptor signaling pathway	5/1158	0.00276745	0.0239246	0.0180904	Cblb/Ptprj/Src/Phf14/Ndrg4
H	ADCAV_vs_AD	GO:0021544	subpallium development	5/1158	0.00276745	0.0239246	0.0180904	Drd1/Shank3/Foxp2/Slitrk5/Bcl11b
H	ADCAV_vs_AD	GO:0046628	positive regulation of insulin receptor signaling pathway	5/1158	0.00276745	0.0239246	0.0180904	Osbpl8/Nucks1/Src/Opa1/Sorl1
H	ADCAV_vs_AD	GO:0060547	negative regulation of necrotic cell death	5/1158	0.00276745	0.0239246	0.0180904	Cav1/Ahr/Peli1/Map3k7/Birc2
H	ADCAV_vs_AD	GO:0062098	regulation of programmed necrotic cell death	5/1158	0.00276745	0.0239246	0.0180904	Cav1/Peli1/Map3k7/Spata2/Birc2
H	ADCAV_vs_AD	GO:0097150	neuronal stem cell population maintenance	5/1158	0.00276745	0.0239246	0.0180904	Prox1/Mapk8/Hook3/Mcph1/Wdr47
H	ADCAV_vs_AD	GO:0106030	neuron projection fasciculation	5/1158	0.00276745	0.0239246	0.0180904	Sema5a/Celsr3/Epha4/Cnr1/Cdk5r1
H	ADCAV_vs_AD	GO:0051216	cartilage development	18/1158	0.00278291	0.0240182	0.0181612	Wnt9a/Mef2d/Mef2c/Lnpk/Trip11/Cr2/Atf2/Bmp3/Smad1/Smad3/Mycn/Mex3c/Ccn3/Tapt1/Mapk14/Mkx/Zbtb16/Bmpr2
H	ADCAV_vs_AD	GO:0001964	startle response	6/1158	0.00281709	0.0241525	0.0182627	Pten/Nrxn1/Glrb/Kcna1/Grin2a/Csmd1
H	ADCAV_vs_AD	GO:0007026	negative regulation of microtubule depolymerization	6/1158	0.00281709	0.0241525	0.0182627	Taok1/Hdgfl3/Fgf13/Wdr47/Camsap2/Ttbk2
H	ADCAV_vs_AD	GO:0010390	histone monoubiquitination	6/1158	0.00281709	0.0241525	0.0182627	Trim37/Pcgf5/Pcgf6/Bmi1/Pcgf3/Rybp
H	ADCAV_vs_AD	GO:1902745	positive regulation of lamellipodium organization	6/1158	0.00281709	0.0241525	0.0182627	Carmil1/Abi2/Nckap1/Src/Auts2/Rreb1
H	ADCAV_vs_AD	GO:1901385	regulation of voltage-gated calcium channel activity	7/1158	0.00282774	0.0242037	0.0183015	Fmr1/Cacnb4/Akap5/Ehd3/Fgf14/Cacna2d1/Cacnb2
H	ADCAV_vs_AD	GO:0046328	regulation of JNK cascade	14/1158	0.00286197	0.0244564	0.0184925	Taok1/Mapk9/Pafah1b1/Per1/Mbip/Zmynd11/Fgd4/Pja2/Rasgrp1/Tnik/Map3k7/Sh3rf3/Rap2a/Magi3
H	ADCAV_vs_AD	GO:0042491	inner ear auditory receptor cell differentiation	8/1158	0.0028764	0.0245393	0.0185552	Pafah1b1/Slc4a7/Ush2a/Mycl/Ripor2/Mycn/Kcnma1/Alg10b
H	ADCAV_vs_AD	GO:0014020	primary neural tube formation	12/1158	0.00295557	0.0251127	0.0189887	Prkacb/Fzd3/Apaf1/Rock2/Zeb2/Nckap1/Ski/Prickle1/Kdm6a/Opa1/Cited2/Cecr2
H	ADCAV_vs_AD	GO:0007389	pattern specification process	33/1158	0.00295662	0.0251127	0.0189887	Prkacb/Mef2c/Crkl/Yy1/Fst/Mapk8/Senp2/Arl13b/Pcsk5/Bhlhe22/Sf3b1/Plxna2/Bmi1/Zeb2/Nckap1/Wnt2b/Ski/Mtf2/Smad3/Rpgrip1l/Pbx2/Pcdh8/Kdm6a/Cited2/Rfx3/Nrg3/Grem2/Acvr2a/Robo2/Abi1/Erbb4/Zbtb16/Bmpr2
H	ADCAV_vs_AD	GO:1903320	regulation of protein modification by small protein conjugation or removal	20/1158	0.00295814	0.0251127	0.0189887	Cav1/Zmiz1/Pten/Peli1/Mapk9/Mapk8/Cblb/Senp2/Gnl3l/Ube3a/Marchf7/Sprtn/Prickle1/Otud4/Minar1/Prkce/Traf7/Ndfip2/Skp2/Birc2
H	ADCAV_vs_AD	GO:0045927	positive regulation of growth	24/1158	0.00299024	0.0253437	0.0191635	Celf1/Mef2c/Prox1/Ahr/Rps6kb1/Pafah1b1/Sema5a/Gsk3b/Nedd4l/Rptor/Sgip1/Syt1/Sema7a/Trpc5/Bdnf/Rictor/Adnp/Trim32/Mapk14/Ntrk3/Erbb4/Mapk1/Lgi1/Bmpr2
H	ADCAV_vs_AD	GO:0051153	regulation of striated muscle cell differentiation	11/1158	0.00299727	0.0253619	0.0191772	Efnb2/Mef2c/Prox1/Yy1/Tomm70a/Gsk3b/Mylk3/Ccn3/Bdnf/Trim32/Mapk14
H	ADCAV_vs_AD	GO:0035601	protein deacylation	13/1158	0.00303576	0.025604	0.0193603	Sap30bp/Per1/Mbip/Dyrk1a/Prkaa2/Kdm5a/Rcor3/Zzz3/Gatad2b/Mideas/Spred2/Prkaa1/Trerf1
H	ADCAV_vs_AD	GO:0098732	macromolecule deacylation	13/1158	0.00303576	0.025604	0.0193603	Sap30bp/Per1/Mbip/Dyrk1a/Prkaa2/Kdm5a/Rcor3/Zzz3/Gatad2b/Mideas/Spred2/Prkaa1/Trerf1
H	ADCAV_vs_AD	GO:0050921	positive regulation of chemotaxis	14/1158	0.00304124	0.0256087	0.0193638	Sema5a/Dnm1l/Smoc2/Ptprj/Wasl/Cx3cl1/Smad3/Ripor2/Stx3/Ntf3/Ntrk3/Mospd2/Mapk1/Bmpr2
H	ADCAV_vs_AD	GO:0072673	lamellipodium morphogenesis	4/1158	0.00315431	0.0264747	0.0200186	Wasf1/Src/Rreb1/Abi1
H	ADCAV_vs_AD	GO:0090128	regulation of synapse maturation	4/1158	0.00315431	0.0264747	0.0200186	Neurl1a/Adgrl1/Ywhaz/Nrxn1
H	ADCAV_vs_AD	GO:0030832	regulation of actin filament length	15/1158	0.00316609	0.0265307	0.0200609	Tenm1/Cyfip2/Cyria/Carmil1/Sema5a/Cyrib/Sh3bp1/Nckap1/Add1/Add2/Pak3/Ppp1r9a/Bag4/Prkce/Rictor
H	ADCAV_vs_AD	GO:0010799	regulation of peptidyl-threonine phosphorylation	7/1158	0.00318712	0.026551	0.0200763	Gsk3b/Rptor/Phip/Wnk3/Trpc5/Spred2/Mapk1
H	ADCAV_vs_AD	GO:0031111	negative regulation of microtubule polymerization or depolymerization	7/1158	0.00318712	0.026551	0.0200763	Taok1/Dyrk1a/Hdgfl3/Fgf13/Wdr47/Camsap2/Ttbk2
H	ADCAV_vs_AD	GO:0031062	positive regulation of histone methylation	8/1158	0.00318899	0.026551	0.0200763	Brd4/Lcor/Kmt2e/Mtf2/Auts2/Rif1/Tet1/Nsd3
H	ADCAV_vs_AD	GO:0045778	positive regulation of ossification	8/1158	0.00318899	0.026551	0.0200763	Mef2c/Atp2b1/Smad3/Acvr2a/Nell1/Sox11/Zbtb16/Bmpr2
H	ADCAV_vs_AD	GO:0035303	regulation of dephosphorylation	13/1158	0.00323675	0.0269054	0.0203443	Mef2c/Mtmr1/Ahr/Rock2/Slc39a10/Ppp1r7/Src/Smad3/Ppargc1b/Mtmr9/Bag4/Magi2/Npnt
H	ADCAV_vs_AD	GO:0098656	anion transmembrane transport	17/1158	0.00324755	0.0269317	0.0203642	Clcn3/Gabrb2/Gabra1/Slc25a22/Grm1/Slc16a7/Gabrg2/Slc25a32/Slc1a1/Glrb/Gabra4/Gabrb1/Gabrb3/Glra3/Grm5/Lrrc8b/Ano3
H	ADCAV_vs_AD	GO:0035329	hippo signaling	6/1158	0.00325029	0.0269317	0.0203642	Map2k3/Pja2/Tial1/Fat4/Mapk14/Sox11
H	ADCAV_vs_AD	GO:0006305	DNA alkylation	9/1158	0.00327512	0.027051	0.0204544	Gsk3b/Parp1/Bmi1/Kmt2e/Mbd4/Tet3/Zfp57/Tet1/Rlf
H	ADCAV_vs_AD	GO:0006306	DNA methylation	9/1158	0.00327512	0.027051	0.0204544	Gsk3b/Parp1/Bmi1/Kmt2e/Mbd4/Tet3/Zfp57/Tet1/Rlf
H	ADCAV_vs_AD	GO:0022411	cellular component disassembly	30/1158	0.00331374	0.0273265	0.0206627	Ulk2/Vps4b/Taok1/Apaf1/Pafah1b1/Akap5/Carmil1/Sema5a/Sh3bp1/Dnm1l/Gsk3b/Spast/Hdgfl3/Epha4/Napb/Sh3gl2/Prkaa2/Dnajc6/Add1/Add2/Fgf13/Ccsap/Ogfod1/Arid2/Nsf/Jmjd4/Wdr47/Camsap2/Prkaa1/Ttbk2
H	ADCAV_vs_AD	GO:0030041	actin filament polymerization	15/1158	0.00334935	0.0275763	0.0208516	Tenm1/Cyfip2/Cyria/Carmil1/Cyrib/Nckap1/Add1/Wasl/Add2/Pak3/Ppp1r9a/Diaph2/Bag4/Prkce/Rictor
H	ADCAV_vs_AD	GO:0046578	regulation of Ras protein signal transduction	17/1158	0.00341589	0.0280466	0.0212072	Map2k1/Arfgef3/Kitl/Rasgrf2/Sh3bp1/Sos1/Rasgrp1/Src/Auts2/Kras/Scai/Ripor2/Dgki/Iqsec2/Kbtbd7/Cdc42se2/Dennd4a
H	ADCAV_vs_AD	GO:0014706	striated muscle tissue development	22/1158	0.00341728	0.0280466	0.0212072	Efnb2/Mef2c/Mrtfb/Prox1/Pten/Sgcd/Prkar1a/Yy1/Tomm70a/Gsk3b/Sorbs2/Smad1/Mylk3/Smad3/Arid2/Cited2/Bdnf/Mapk14/Nebl/Dsp/Erbb4/Mapk1
H	ADCAV_vs_AD	GO:0030003	cellular cation homeostasis	33/1158	0.00345132	0.0282653	0.0213726	Cav1/Xk/Cacnb4/Atp2b1/Drd1/Slc4a7/Atp13a3/Slc11a2/Slc39a6/Slc1a1/Ube3a/Slc39a10/Calb1/Hcrtr1/Slc30a3/Tmem165/Slc8a2/Cx3cl1/Trpc1/Htr2a/Dmxl1/Atp6v0a4/Micu3/Dmxl2/Trpc5/Slc24a4/Lacc1/Prkce/Atp6v1a/Slc9a6/Kcnma1/Mapk1/Pdzd8
H	ADCAV_vs_AD	GO:0060420	regulation of heart growth	10/1158	0.00345483	0.0282653	0.0213726	Mef2c/Prox1/Pten/Ahr/Yy1/Tomm70a/Cited2/Mapk14/Erbb4/Mapk1
H	ADCAV_vs_AD	GO:0045921	positive regulation of exocytosis	11/1158	0.00347661	0.0283987	0.0214734	Vps4b/Stxbp5/Doc2b/Dnm1l/Cacna1h/Rab27b/Syt7/Stam/Syt1/Syt10/Nlgn1
H	ADCAV_vs_AD	GO:0048512	circadian behavior	8/1158	0.00352733	0.0287677	0.0217525	Pten/Drd1/Nr1d2/Gabrb3/Mapk10/Kcnd2/Kcnma1/Nlgn1
H	ADCAV_vs_AD	GO:0043393	regulation of protein binding	18/1158	0.00355073	0.0289131	0.0218624	Tiam1/Cav1/Mapk8/Cblb/Gsk3b/Senp2/Gnl3l/Src/Add1/Crmp1/Add2/Bdnf/Sorl1/Grem2/Adnp/Styx/Rapgef2/Ttbk2
H	ADCAV_vs_AD	GO:0045806	negative regulation of endocytosis	7/1158	0.00358034	0.0291085	0.0220102	Fmr1/Cav1/Pten/Mctp1/Pacsin1/Ubqln2/Lrrtm2
H	ADCAV_vs_AD	GO:0032872	regulation of stress-activated MAPK cascade	17/1158	0.00359138	0.0291103	0.0220115	Map2k1/Taok1/Mapk9/Pafah1b1/Per1/Mbip/Zmynd11/Hmgcr/Fgd4/Pja2/Rasgrp1/Tnik/Map3k7/Sh3rf3/Rap2a/Magi3/Mapk1
H	ADCAV_vs_AD	GO:0048592	eye morphogenesis	16/1158	0.00359178	0.0291103	0.0220115	Prox1/Yy1/Hcn1/Slc4a7/Slc1a1/Bhlhe22/Stau2/Abi2/Calb1/Ski/Rpgrip1l/Prkci/Cited2/Sdk2/Bdnf/Sox11
H	ADCAV_vs_AD	GO:0010811	positive regulation of cell-substrate adhesion	13/1158	0.0036712	0.0297075	0.0224631	Crkl/Carmil1/Olfm4/Gsk3b/Smoc2/Pcsk5/Ptprj/Plekha2/Smad3/Rreb1/Npnt/Prkce/Ndnf
H	ADCAV_vs_AD	GO:0031281	positive regulation of cyclase activity	6/1158	0.00373122	0.0300798	0.0227446	Cacna1d/Adcy1/Akap5/Drd1/Mapk8/Mapk14
H	ADCAV_vs_AD	GO:1904427	positive regulation of calcium ion transmembrane transport	11/1158	0.00373827	0.0300798	0.0227446	Cav1/Cacna1d/Cacnb4/Akap5/Drd1/Ehd3/Fgf14/Cx3cl1/Trpc1/Cacna2d1/Cacnb2
H	ADCAV_vs_AD	GO:0031110	regulation of microtubule polymerization or depolymerization	10/1158	0.0037404	0.0300798	0.0227446	Cav1/Taok1/Mapk8/Dyrk1a/Hdgfl3/Fgf13/Wdr47/Camsap2/Gda/Ttbk2
H	ADCAV_vs_AD	GO:2001259	positive regulation of cation channel activity	10/1158	0.0037404	0.0300798	0.0227446	Cacnb4/Akap5/Hcn1/Shank3/Ehd3/Nedd4l/Fgf14/Cacna2d1/Kcna1/Cacnb2
H	ADCAV_vs_AD	GO:0048284	organelle fusion	14/1158	0.00385268	0.0309348	0.0233911	Stx7/Doc2b/Dnm1l/Syt7/Gdap1/Pikfyve/Snap25/Stx12/Syt1/Eea1/Opa1/Stx3/Stxbp6/Pcdhga3
H	ADCAV_vs_AD	GO:0090257	regulation of muscle system process	20/1158	0.00385888	0.0309367	0.0233925	Map2k1/Mef2c/Cav1/Atp2b1/Rock2/Yy1/Tomm70a/Gsk3b/Ehd3/Cacna1h/Parp1/Zdhhc21/Fgf13/Smad3/Cacna2d1/Npnt/Kcna1/Dsp/Ece1/Kcnma1
H	ADCAV_vs_AD	GO:0006376	mRNA splice site selection	5/1158	0.00393613	0.0313621	0.0237141	Celf1/Ptbp2/Luc7l2/Celf5/Srsf12
H	ADCAV_vs_AD	GO:0046473	phosphatidic acid metabolic process	5/1158	0.00393613	0.0313621	0.0237141	Dgke/Dgkg/Dgkh/Dgki/Dgkd
H	ADCAV_vs_AD	GO:0098901	regulation of cardiac muscle cell action potential	5/1158	0.00393613	0.0313621	0.0237141	Cav1/Hcn1/Hcn3/Fgf13/Dsp
H	ADCAV_vs_AD	GO:0140448	signaling receptor ligand precursor processing	5/1158	0.00393613	0.0313621	0.0237141	Pcsk1/Pcsk5/Pcsk2/Mme/Ece1
H	ADCAV_vs_AD	GO:0038166	angiotensin-activated signaling pathway	4/1158	0.00399548	0.0314485	0.0237795	Cav1/Rock2/Camk2a/Src
H	ADCAV_vs_AD	GO:0051127	positive regulation of actin nucleation	4/1158	0.00399548	0.0314485	0.0237795	Wasf1/Abi2/Nckap1/Wasl
H	ADCAV_vs_AD	GO:0060546	negative regulation of necroptotic process	4/1158	0.00399548	0.0314485	0.0237795	Cav1/Peli1/Map3k7/Birc2
H	ADCAV_vs_AD	GO:0061000	negative regulation of dendritic spine development	4/1158	0.00399548	0.0314485	0.0237795	Pten/Ube3a/Fstl4/Nlgn1
H	ADCAV_vs_AD	GO:0086012	membrane depolarization during cardiac muscle cell action potential	4/1158	0.00399548	0.0314485	0.0237795	Cacna1d/Cacna2d1/Scn3b/Cacnb2
H	ADCAV_vs_AD	GO:0098974	postsynaptic actin cytoskeleton organization	4/1158	0.00399548	0.0314485	0.0237795	Rock2/Abi2/Wasl/Ppp1r9a
H	ADCAV_vs_AD	GO:0099188	postsynaptic cytoskeleton organization	4/1158	0.00399548	0.0314485	0.0237795	Rock2/Abi2/Wasl/Ppp1r9a
H	ADCAV_vs_AD	GO:1903358	regulation of Golgi organization	4/1158	0.00399548	0.0314485	0.0237795	Map2k1/Ehd3/Camsap2/Mapk1
H	ADCAV_vs_AD	GO:0030512	negative regulation of transforming growth factor beta receptor signaling pathway	10/1158	0.00404434	0.0317848	0.0240338	Cav1/Skil/Ski/Il17rd/Zfp451/Onecut1/Spred2/Tet1/Arid4a/Lemd3
H	ADCAV_vs_AD	GO:0070302	regulation of stress-activated protein kinase signaling cascade	17/1158	0.00416301	0.032668	0.0247016	Map2k1/Taok1/Mapk9/Pafah1b1/Per1/Mbip/Zmynd11/Hmgcr/Fgd4/Pja2/Rasgrp1/Tnik/Map3k7/Sh3rf3/Rap2a/Magi3/Mapk1
H	ADCAV_vs_AD	GO:0051098	regulation of binding	28/1158	0.00419328	0.0328558	0.0248436	Fmr1/Tiam1/Cav1/Mapk8/Cblb/Gsk3b/Senp2/Brd4/Gnl3l/Epha4/Nucks1/Parp1/Src/Ski/Add1/Crmp1/Add2/Smad3/Ripor2/Pygo2/Bdnf/Sorl1/Grem2/Adnp/Styx/Rapgef2/Sox11/Ttbk2
H	ADCAV_vs_AD	GO:0033143	regulation of intracellular steroid hormone receptor signaling pathway	9/1158	0.00425559	0.0332436	0.0251368	Per1/Strn3/Parp1/Src/Lmo3/Kmt2d/Bdnf/Skp2/Kdm5d
H	ADCAV_vs_AD	GO:0045669	positive regulation of osteoblast differentiation	9/1158	0.00425559	0.0332436	0.0251368	Mef2c/Smad1/Zhx3/Npnt/Acvr2a/Nell1/Cebpb/Sox11/Bmpr2
H	ADCAV_vs_AD	GO:0031114	regulation of microtubule depolymerization	6/1158	0.00426294	0.0332509	0.0251424	Taok1/Hdgfl3/Fgf13/Wdr47/Camsap2/Ttbk2
H	ADCAV_vs_AD	GO:0010810	regulation of cell-substrate adhesion	18/1158	0.00428454	0.0332871	0.0251698	Crkl/Pten/Carmil1/Olfm4/Gsk3b/Smoc2/Pcsk5/Ptprj/Src/Cask/Plekha2/Smad3/Rreb1/Npnt/Onecut1/Prkce/Nexmif/Ndnf
H	ADCAV_vs_AD	GO:0048278	vesicle docking	8/1158	0.00428684	0.0332871	0.0251698	Stx7/Rab3c/Camk2a/Stx12/Syt1/Ndrg4/Stx3/Exoc5
H	ADCAV_vs_AD	GO:0098930	axonal transport	8/1158	0.00428684	0.0332871	0.0251698	Fmr1/Fbxw11/Pafah1b1/Ap3m1/Sybu/Spast/Rab27b/Bsn
H	ADCAV_vs_AD	GO:0006304	DNA modification	11/1158	0.00430872	0.0333572	0.0252227	Usp7/Gsk3b/Parp1/Bmi1/Kmt2e/Mbd4/Tet3/Zfp57/Otud4/Tet1/Rlf
H	ADCAV_vs_AD	GO:0042310	vasoconstriction	11/1158	0.00430872	0.0333572	0.0252227	Map2k1/Cav1/Ahr/Atp2b1/Drd1/Hmgcr/Zdhhc21/Cx3cl1/Htr2a/Npy1r/Bmpr2
H	ADCAV_vs_AD	GO:1903037	regulation of leukocyte cell-cell adhesion	26/1158	0.00431769	0.0333769	0.0252376	Efnb2/Cav1/Zmiz1/Pten/Kitl/Peli1/Prkar1a/Cyrib/Cblb/Bmi1/Marchf7/Rasgrp1/Zdhhc21/Cbfb/Malt1/Arid2/Egr3/Ripor2/Socs5/Pbrm1/Dock8/Zfp608/Cd47/Cebpb/Zbtb16/Rc3h2
H	ADCAV_vs_AD	GO:0035914	skeletal muscle cell differentiation	10/1158	0.00436746	0.0337113	0.0254905	Mef2d/Hlf/Mef2c/Rbfox1/Nr1d2/Kras/Foxn2/Cited2/Lemd3/Sox11
H	ADCAV_vs_AD	GO:0001822	kidney development	24/1158	0.00437896	0.0337498	0.0255196	Efnb2/Mef2c/Ahr/Pcsk5/Epha4/Kif26b/Itga8/Wnt2b/Ampd2/Calb1/Epha7/Mmp17/Nek1/Smad1/Smad3/Rpgrip1l/Hs2st1/Npnt/Fat4/Pygo2/Bdnf/Robo2/Erbb4/Zbtb16
H	ADCAV_vs_AD	GO:0042594	response to starvation	16/1158	0.00441242	0.0339573	0.0256765	Ulk2/Cpeb4/Mapk8/Rptor/Atf2/Wnt2b/Prkaa2/Fnip1/Sik2/Rragb/Mios/Hrk/Prkaa1/Foxk1/Mapk1/Seh1l
H	ADCAV_vs_AD	GO:0001655	urogenital system development	27/1158	0.00448488	0.0344638	0.0260595	Efnb2/Mef2c/Crkl/Pten/Ahr/Pcsk5/Ube3a/Epha4/Kif26b/Itga8/Wnt2b/Ampd2/Calb1/Epha7/Mmp17/Nek1/Smad1/Smad3/Rpgrip1l/Hs2st1/Npnt/Fat4/Pygo2/Bdnf/Robo2/Erbb4/Zbtb16
H	ADCAV_vs_AD	GO:0006936	muscle contraction	23/1158	0.00463506	0.0352889	0.0266834	Map2k1/Cav1/Cacna1d/Map2k3/Atp2b1/Sgcd/Rock2/Drd1/Nup155/Ehd3/Cacna1h/Zdhhc21/Fgf13/Htr2a/Npy1r/Cacna2d1/Npnt/Kcna1/Scn3b/Dsp/Cacnb2/Kcnma1/Scn1a
H	ADCAV_vs_AD	GO:0002089	lens morphogenesis in camera-type eye	5/1158	0.0046363	0.0352889	0.0266834	Prox1/Abi2/Ski/Cited2/Sox11
H	ADCAV_vs_AD	GO:0021801	cerebral cortex radial glia-guided migration	5/1158	0.0046363	0.0352889	0.0266834	Zmiz1/Pafah1b1/Dab1/Wdr47/Cdk5r1
H	ADCAV_vs_AD	GO:0022030	telencephalon glial cell migration	5/1158	0.0046363	0.0352889	0.0266834	Zmiz1/Pafah1b1/Dab1/Wdr47/Cdk5r1
H	ADCAV_vs_AD	GO:0034063	stress granule assembly	5/1158	0.0046363	0.0352889	0.0266834	Prkaa2/Ogfod1/Ythdf3/Prkaa1/Tia1
H	ADCAV_vs_AD	GO:0042059	negative regulation of epidermal growth factor receptor signaling pathway	5/1158	0.0046363	0.0352889	0.0266834	Cblb/Ptprj/Rnf115/Socs5/Zfyve28
H	ADCAV_vs_AD	GO:0051650	establishment of vesicle localization	16/1158	0.00463987	0.0352889	0.0266834	Map2k1/Vps4b/Lin7a/Fbxw11/Pafah1b1/Trip11/Trappc13/Ap3m1/Mapk8/Sybu/Stam/Rasgrp1/Wasl/Tanc2/Exoc5/Nlgn1
H	ADCAV_vs_AD	GO:0007622	rhythmic behavior	8/1158	0.00471083	0.0357238	0.0270122	Pten/Drd1/Nr1d2/Gabrb3/Mapk10/Kcnd2/Kcnma1/Nlgn1
H	ADCAV_vs_AD	GO:0090311	regulation of protein deacetylation	8/1158	0.00471083	0.0357238	0.0270122	Sap30bp/Mbip/Dyrk1a/Prkaa2/Kdm5a/Zzz3/Spred2/Prkaa1
H	ADCAV_vs_AD	GO:0031668	cellular response to extracellular stimulus	19/1158	0.00475637	0.0360165	0.0272335	Cpeb4/Ncoa1/Mapk8/Rptor/Atf2/Wnt2b/Prkaa2/Fnip1/Sik2/Prkab2/Rragb/Mios/Hrk/Rictor/Prkaa1/Ercc6/Mapk1/Mn1/Seh1l
H	ADCAV_vs_AD	GO:0001881	receptor recycling	6/1158	0.00484854	0.0365013	0.0276001	Gria3/Ehd3/Gria2/Nsf/Sorl1/Ece1
H	ADCAV_vs_AD	GO:0043267	negative regulation of potassium ion transport	6/1158	0.00484854	0.0365013	0.0276001	Cav1/Pten/Akap5/Nedd4l/Kcnab1/Htr2a
H	ADCAV_vs_AD	GO:0098703	calcium ion import across plasma membrane	6/1158	0.00484854	0.0365013	0.0276001	Cacna1e/Cav1/Cacna1d/Akap5/Slc8a2/Slc24a4
H	ADCAV_vs_AD	GO:1905145	cellular response to acetylcholine	6/1158	0.00484854	0.0365013	0.0276001	Crkl/Rock2/Ly6c2/Sorbs2/Chrm1/Cdk5r1
H	ADCAV_vs_AD	GO:0060070	canonical Wnt signaling pathway	22/1158	0.00489373	0.0367881	0.027817	Wnt9a/Sost/Cav1/Fzd3/Pten/Lrrk1/Sema5a/Gsk3b/Ccny/Tnks2/Zeb2/Src/Wnt2b/Cdk14/Smad3/Prickle1/Amer3/Pygo2/Mapk14/Csnk1g3/Dact3/Tmem170b
H	ADCAV_vs_AD	GO:0110020	regulation of actomyosin structure organization	11/1158	0.00494629	0.0371294	0.0280751	Mef2c/Prox1/Rock2/Carmil1/Mylk3/Smad3/Ccdc88a/Ppp1r9a/Bag4/Ppm1e/Cd47
H	ADCAV_vs_AD	GO:0000083	regulation of transcription involved in G1/S transition of mitotic cell cycle	4/1158	0.00497616	0.0371386	0.028082	Cdk17/Brd4/Cdk14/Npat
H	ADCAV_vs_AD	GO:0030033	microvillus assembly	4/1158	0.00497616	0.0371386	0.028082	Tnik/Rapgef6/Rap2a/Rapgef2
H	ADCAV_vs_AD	GO:0035330	regulation of hippo signaling	4/1158	0.00497616	0.0371386	0.028082	Map2k3/Tial1/Mapk14/Sox11
H	ADCAV_vs_AD	GO:0062099	negative regulation of programmed necrotic cell death	4/1158	0.00497616	0.0371386	0.028082	Cav1/Peli1/Map3k7/Birc2
H	ADCAV_vs_AD	GO:0007405	neuroblast proliferation	9/1158	0.00502694	0.0374099	0.0282872	Fzd3/Prox1/Pafah1b1/Mapk8/Fgf13/Cx3cl1/Dagla/Kcna1/Bdnf
H	ADCAV_vs_AD	GO:0140056	organelle localization by membrane tethering	9/1158	0.00502694	0.0374099	0.0282872	Stx7/Rab3c/Camk2a/Stx12/Syt1/Ndrg4/Stx3/Exoc5/Pdzd8
H	ADCAV_vs_AD	GO:0070555	response to interleukin-1	10/1158	0.0050745	0.0377098	0.0285139	Yy1/Il1r1/Src/Mylk3/Cx3cl1/Ythdc2/Otud4/Prkci/Cd47/Cebpb
H	ADCAV_vs_AD	GO:0043010	camera-type eye development	26/1158	0.0051304	0.0380707	0.0287868	Prox1/Ahr/Yy1/Hcn1/Slc4a7/Sos1/Slc1a1/Bhlhe22/Abi2/Zeb2/Skil/Calb1/Ski/Foxp2/Tub/Gpm6a/Smad3/Rpgrip1l/Cited2/Sdk2/Spred2/Pygo2/Bcl11b/Ntrk3/Sox11/Bmpr2
H	ADCAV_vs_AD	GO:0009612	response to mechanical stimulus	15/1158	0.00515137	0.0381716	0.0288631	Cav1/Mapk8/Shank3/Gsk3b/Nrxn1/Foxp2/Htr2a/Ripor2/Phf24/Kcna1/Tmem150c/Mapk14/Mkx/Scn1a/Ano3
H	ADCAV_vs_AD	GO:0048008	platelet-derived growth factor receptor signaling pathway	8/1158	0.00516623	0.0381727	0.028864	Pten/Cblb/Zfand5/Ptprj/Src/Phf14/Ndrg4/Plekha1
H	ADCAV_vs_AD	GO:1901016	regulation of potassium ion transmembrane transporter activity	8/1158	0.00516623	0.0381727	0.028864	Cav1/Pten/Cacna1d/Nedd4l/Kcnab1/Kcna1/Kcns2/Kcng1
H	ADCAV_vs_AD	GO:0030048	actin filament-based movement	12/1158	0.00533938	0.039396	0.0297889	Cav1/Cacna1d/Sgcd/Nup155/Cacna1h/Wasl/Fgf13/Cacna2d1/Scn3b/Dsp/Cacnb2/Scn1a
H	ADCAV_vs_AD	GO:0000082	G1/S transition of mitotic cell cycle	18/1158	0.00537306	0.0395881	0.0299342	Acvr1b/Pten/E2f3/Cacnb4/Cdk17/Rps6kb1/Senp2/Brd4/Camk2a/Rptor/Ppp6c/Cdk14/Kmt2e/Npat/Arid2/Appl1/Pbrm1/Skp2
H	ADCAV_vs_AD	GO:0045667	regulation of osteoblast differentiation	14/1158	0.00539211	0.0396721	0.0299977	Mef2c/Ahr/Gsk3b/Noct/Ski/Smad1/Smad3/Zhx3/Npnt/Acvr2a/Nell1/Cebpb/Sox11/Bmpr2
H	ADCAV_vs_AD	GO:0048745	smooth muscle tissue development	5/1158	0.00542059	0.0397127	0.0300284	Prox1/Ahr/Zfand5/Itga8/Foxp2
H	ADCAV_vs_AD	GO:0099637	neurotransmitter receptor transport	5/1158	0.00542059	0.0397127	0.0300284	Tamalin/Slc1a1/Snap25/Stx3/Mapk10
H	ADCAV_vs_AD	GO:1901863	positive regulation of muscle tissue development	5/1158	0.00542059	0.0397127	0.0300284	Mef2c/Mrtfb/Rps6kb1/Hmgcr/Prkaa1
H	ADCAV_vs_AD	GO:1901880	negative regulation of protein depolymerization	9/1158	0.00545114	0.0398802	0.0301551	Taok1/Carmil1/Hdgfl3/Add1/Add2/Fgf13/Wdr47/Camsap2/Ttbk2
H	ADCAV_vs_AD	GO:0061157	mRNA destabilization	10/1158	0.0054601	0.0398895	0.0301621	Celf1/Rock2/Noct/Tnrc6c/Tent4a/Cnot6l/Ythdf3/Mex3d/Nanos1/Rc3h2
H	ADCAV_vs_AD	GO:0050863	regulation of T cell activation	26/1158	0.0054894	0.0400035	0.0302483	Efnb2/Cav1/Zmiz1/Pten/Kitl/Peli1/Prkar1a/Cyrib/Cblb/Sos1/Bmi1/Marchf7/Rasgrp1/Cbfb/Malt1/Arid2/Egr3/Ripor2/Socs5/Pbrm1/Dock8/Zfp608/Cd47/Cebpb/Zbtb16/Rc3h2
H	ADCAV_vs_AD	GO:0010939	regulation of necrotic cell death	6/1158	0.00549113	0.0400035	0.0302483	Cav1/Ahr/Peli1/Map3k7/Spata2/Birc2
H	ADCAV_vs_AD	GO:0019098	reproductive behavior	8/1158	0.00565452	0.0408625	0.0308978	Pten/Ncoa1/Drd1/Cyp11a1/Gabrb3/Cnr1/Acvr2a/Kalrn
H	ADCAV_vs_AD	GO:0019933	cAMP-mediated signaling	8/1158	0.00565452	0.0408625	0.0308978	Ahr/Pde7b/Cap2/Pde10a/Adgrg6/Ece1/Rapgef2/Pde7a
H	ADCAV_vs_AD	GO:0032233	positive regulation of actin filament bundle assembly	8/1158	0.00565452	0.0408625	0.0308978	Rock2/Carmil1/Cx3cl1/Smad3/Ccdc88a/Bag4/Ppm1e/Cd47
H	ADCAV_vs_AD	GO:0035315	hair cell differentiation	8/1158	0.00565452	0.0408625	0.0308978	Pafah1b1/Slc4a7/Ush2a/Mycl/Ripor2/Mycn/Kcnma1/Alg10b
H	ADCAV_vs_AD	GO:0001823	mesonephros development	11/1158	0.00565631	0.0408625	0.0308978	Kif26b/Wnt2b/Calb1/Smad1/Smad3/Hs2st1/Npnt/Fat4/Bdnf/Robo2/Zbtb16
H	ADCAV_vs_AD	GO:0002027	regulation of heart rate	11/1158	0.00565631	0.0408625	0.0308978	Cacna1e/Cav1/Cacna1d/Hcn1/Slc1a1/Hcn3/Cacna2d1/Kcnd3/Scn3b/Dsp/Cacnb2
H	ADCAV_vs_AD	GO:0033138	positive regulation of peptidyl-serine phosphorylation	12/1158	0.00567857	0.0409662	0.0309763	Cav1/Tenm1/Nrxn1/Rptor/Phip/Fnip1/Bag4/Bdnf/Ntf3/Ercc6/Ntrk3/Fnip2
H	ADCAV_vs_AD	GO:0032091	negative regulation of protein binding	10/1158	0.00586822	0.0422757	0.0319664	Cav1/Mapk8/Gsk3b/Senp2/Gnl3l/Crmp1/Sorl1/Adnp/Styx/Ttbk2
H	ADCAV_vs_AD	GO:0006814	sodium ion transport	19/1158	0.00588734	0.0423546	0.032026	Nalcn/Per1/Hecw1/Hcn1/Slc4a7/Nedd4l/Fgf14/Hcn3/Slc8a2/Fgf13/Wnk3/Slc24a4/Scn3b/Scn3a/Slc9a6/Scn1a/Nkain2/Slc17a7/Scn2a
H	ADCAV_vs_AD	GO:0030833	regulation of actin filament polymerization	13/1158	0.00590481	0.0424214	0.0320766	Tenm1/Cyfip2/Cyria/Carmil1/Cyrib/Nckap1/Add1/Add2/Pak3/Ppp1r9a/Bag4/Prkce/Rictor
H	ADCAV_vs_AD	GO:0000375	RNA splicing, via transesterification reactions	21/1158	0.0060259	0.0430906	0.0325826	Fmr1/Celf1/Rbfox1/Dyrk1a/Rbfox3/Sf3b1/Rbm39/Ptbp2/Luc7l2/Nova2/Rbm41/Sf3b3/Rnps1/Celf5/Gcfc2/Cdc40/Rbm7/Srsf12/Prpf4/Gm6793/Tia1
H	ADCAV_vs_AD	GO:0000377	RNA splicing, via transesterification reactions with bulged adenosine as nucleophile	21/1158	0.0060259	0.0430906	0.0325826	Fmr1/Celf1/Rbfox1/Dyrk1a/Rbfox3/Sf3b1/Rbm39/Ptbp2/Luc7l2/Nova2/Rbm41/Sf3b3/Rnps1/Celf5/Gcfc2/Cdc40/Rbm7/Srsf12/Prpf4/Gm6793/Tia1
H	ADCAV_vs_AD	GO:0000398	mRNA splicing, via spliceosome	21/1158	0.0060259	0.0430906	0.0325826	Fmr1/Celf1/Rbfox1/Dyrk1a/Rbfox3/Sf3b1/Rbm39/Ptbp2/Luc7l2/Nova2/Rbm41/Sf3b3/Rnps1/Celf5/Gcfc2/Cdc40/Rbm7/Srsf12/Prpf4/Gm6793/Tia1
H	ADCAV_vs_AD	GO:1903076	regulation of protein localization to plasma membrane	11/1158	0.00604018	0.0430906	0.0325826	Tamalin/Stx7/Akap5/Nrxn1/Camk2a/Prkci/Rab11fip2/Appl1/Wnk3/Stx3/Dpp6
H	ADCAV_vs_AD	GO:1901550	regulation of endothelial cell development	4/1158	0.00610602	0.0430906	0.0325826	Rock2/Akap11/Zdhhc21/Add1
H	ADCAV_vs_AD	GO:1903140	regulation of establishment of endothelial barrier	4/1158	0.00610602	0.0430906	0.0325826	Rock2/Akap11/Zdhhc21/Add1
H	ADCAV_vs_AD	GO:1904177	regulation of adipose tissue development	4/1158	0.00610602	0.0430906	0.0325826	Ncoa1/Parp1/Sorl1/Prkaa1
H	ADCAV_vs_AD	GO:0007019	microtubule depolymerization	7/1158	0.00612433	0.0430906	0.0325826	Taok1/Hdgfl3/Fgf13/Ccsap/Wdr47/Camsap2/Ttbk2
H	ADCAV_vs_AD	GO:0051480	regulation of cytosolic calcium ion concentration	7/1158	0.00612433	0.0430906	0.0325826	Cav1/Atp2b1/Calb1/Hcrtr1/Slc8a2/Trpc1/Trpc5
H	ADCAV_vs_AD	GO:0098926	postsynaptic signal transduction	7/1158	0.00612433	0.0430906	0.0325826	Crkl/Ly6c2/Sorbs2/Chrm1/Cdk5r1/Anks1b/Abi1
H	ADCAV_vs_AD	GO:0021695	cerebellar cortex development	8/1158	0.00617716	0.0430906	0.0325826	Map2k1/Prox1/Nrxn1/Foxp2/Herc1/Rere/Sez6l/Ttbk2
H	ADCAV_vs_AD	GO:0009991	response to extracellular stimulus	28/1158	0.00617833	0.0430906	0.0325826	Ulk2/Cpeb4/Rps6kb1/Ncoa1/Mapk8/Noct/Rptor/Atf2/Wnt2b/Prkaa2/Sgip1/Fnip1/Sik2/Prkab2/Rragb/Arsb/Mios/Hrk/Sorl1/Rictor/Prkaa1/Mapk14/Ercc6/Foxk1/Mapk1/Rasal2/Mn1/Seh1l
H	ADCAV_vs_AD	GO:0014059	regulation of dopamine secretion	6/1158	0.0061938	0.0430906	0.0325826	Grm2/Syt7/Htr2a/Syt1/Cnr1/Syt10
H	ADCAV_vs_AD	GO:0003056	regulation of vascular associated smooth muscle contraction	3/1158	0.00620564	0.0430906	0.0325826	Map2k1/Atp2b1/Zdhhc21
H	ADCAV_vs_AD	GO:0010216	maintenance of DNA methylation	3/1158	0.00620564	0.0430906	0.0325826	Usp7/Zfp57/Zfp445
H	ADCAV_vs_AD	GO:0021826	substrate-independent telencephalic tangential migration	3/1158	0.00620564	0.0430906	0.0325826	Drd1/Arl13b/Nrg3
H	ADCAV_vs_AD	GO:0021843	substrate-independent telencephalic tangential interneuron migration	3/1158	0.00620564	0.0430906	0.0325826	Drd1/Arl13b/Nrg3
H	ADCAV_vs_AD	GO:0021957	corticospinal tract morphogenesis	3/1158	0.00620564	0.0430906	0.0325826	Bhlhe22/Epha4/Zeb2
H	ADCAV_vs_AD	GO:0035360	positive regulation of peroxisome proliferator activated receptor signaling pathway	3/1158	0.00620564	0.0430906	0.0325826	Alox8/Lmo3/Cited2
H	ADCAV_vs_AD	GO:0051001	negative regulation of nitric-oxide synthase activity	3/1158	0.00620564	0.0430906	0.0325826	Cav1/Gsk3b/Cnr1
H	ADCAV_vs_AD	GO:0060297	regulation of sarcomere organization	3/1158	0.00620564	0.0430906	0.0325826	Mef2c/Prox1/Mylk3
H	ADCAV_vs_AD	GO:0090129	positive regulation of synapse maturation	3/1158	0.00620564	0.0430906	0.0325826	Neurl1a/Adgrl1/Nrxn1
H	ADCAV_vs_AD	GO:0098598	learned vocalization behavior or vocal learning	3/1158	0.00620564	0.0430906	0.0325826	Shank3/Nrxn1/Foxp2
H	ADCAV_vs_AD	GO:0106104	regulation of glutamate receptor clustering	3/1158	0.00620564	0.0430906	0.0325826	Shank3/Frrs1l/Shisa7
H	ADCAV_vs_AD	GO:1904717	regulation of AMPA glutamate receptor clustering	3/1158	0.00620564	0.0430906	0.0325826	Shank3/Frrs1l/Shisa7
H	ADCAV_vs_AD	GO:0046488	phosphatidylinositol metabolic process	13/1158	0.00624721	0.0432804	0.0327261	Dgke/Pten/Mtmr1/Mtmr6/Pikfyve/Pip5k1a/Ip6k2/Htr2a/Mtmr9/Socs5/Hycc2/Mtmr12/Lclat1
H	ADCAV_vs_AD	GO:0034315	regulation of Arp2/3 complex-mediated actin nucleation	5/1158	0.00629409	0.0432804	0.0327261	Wasf1/Carmil1/Abi2/Nckap1/Wasl
H	ADCAV_vs_AD	GO:0045724	positive regulation of cilium assembly	5/1158	0.00629409	0.0432804	0.0327261	Gsk3b/Ccdc88a/Cep135/Tapt1/Ttbk2
H	ADCAV_vs_AD	GO:0046856	phosphatidylinositol dephosphorylation	5/1158	0.00629409	0.0432804	0.0327261	Pten/Mtmr1/Mtmr6/Mtmr9/Mtmr12
H	ADCAV_vs_AD	GO:0061099	negative regulation of protein tyrosine kinase activity	5/1158	0.00629409	0.0432804	0.0327261	Cav1/Sh3bp5/Cblb/Socs5/Zfyve28
H	ADCAV_vs_AD	GO:1900078	positive regulation of cellular response to insulin stimulus	5/1158	0.00629409	0.0432804	0.0327261	Osbpl8/Nucks1/Src/Opa1/Sorl1
H	ADCAV_vs_AD	GO:1901185	negative regulation of ERBB signaling pathway	5/1158	0.00629409	0.0432804	0.0327261	Cblb/Ptprj/Rnf115/Socs5/Zfyve28
H	ADCAV_vs_AD	GO:0019935	cyclic-nucleotide-mediated signaling	10/1158	0.00629973	0.0432804	0.0327261	Ahr/Pde7b/Cap2/Pde10a/Gucy1b1/Adgrg6/Adnp/Ece1/Rapgef2/Pde7a
H	ADCAV_vs_AD	GO:0030641	regulation of cellular pH	9/1158	0.00638209	0.0437882	0.0331101	Slc4a7/Ube3a/Tmem165/Dmxl1/Atp6v0a4/Dmxl2/Lacc1/Slc9a6/Mapk1
H	ADCAV_vs_AD	GO:0006470	protein dephosphorylation	19/1158	0.0063973	0.0438346	0.0331452	Pten/Fbxw11/Rock2/Ptprj/Slc39a10/Ppp1r7/Ptpn4/Ppp6c/Nceh1/Ppm1l/Ctdspl2/Magi2/Rprd1a/Ptpre/Ppm1e/Pdp1/Ppp4r2/Dusp7/Ptprn2
H	ADCAV_vs_AD	GO:0031929	TOR signaling	12/1158	0.00640812	0.0438508	0.0331574	Rps6kb1/Gsk3b/Rptor/Prkaa2/Ccdc88a/Fnip1/Minar1/Rragb/Mios/Rictor/Prkaa1/Seh1l
H	ADCAV_vs_AD	GO:0048738	cardiac muscle tissue development	20/1158	0.00660528	0.0451404	0.0341326	Efnb2/Mef2c/Mrtfb/Prox1/Pten/Sgcd/Prkar1a/Yy1/Tomm70a/Gsk3b/Sorbs2/Smad1/Mylk3/Arid2/Cited2/Mapk14/Nebl/Dsp/Erbb4/Mapk1
H	ADCAV_vs_AD	GO:0002221	pattern recognition receptor signaling pathway	15/1158	0.00662965	0.0452473	0.0342134	Cav1/Usp15/Peli1/Sec14l1/Pja2/Pdpk1/Riok3/Trim30a/Otud4/Ddx60/Rab11fip2/Appl1/Lacc1/Prkce/Wdfy1
H	ADCAV_vs_AD	GO:0003018	vascular process in circulatory system	18/1158	0.00667791	0.0455168	0.0344172	Map2k1/Cav1/Abr/Ahr/Atp2b1/Rock2/Drd1/Hmgcr/Ptprj/Zdhhc21/Sh3gl2/Mylk3/Cx3cl1/Htr2a/Npy1r/Ece1/Kcnma1/Bmpr2
H	ADCAV_vs_AD	GO:0008347	glial cell migration	8/1158	0.00673564	0.0457366	0.0345833	Crkl/Zmiz1/Pafah1b1/Epha4/Dab1/Cx3cl1/Wdr47/Cdk5r1
H	ADCAV_vs_AD	GO:0042058	regulation of epidermal growth factor receptor signaling pathway	8/1158	0.00673564	0.0457366	0.0345833	Neurl1a/Cblb/Ptprj/Rnf115/Ccdc88a/Socs5/Zfyve28/Dgkd
H	ADCAV_vs_AD	GO:0001662	behavioral fear response	7/1158	0.00676306	0.0457366	0.0345833	Cacna1e/Mef2c/Rps6kb1/Drd1/Shank3/Slc1a1/Bdnf
H	ADCAV_vs_AD	GO:0070169	positive regulation of biomineral tissue development	7/1158	0.00676306	0.0457366	0.0345833	Mef2c/Atp2b1/Smad3/Acvr2a/Nell1/Cebpb/Bmpr2
H	ADCAV_vs_AD	GO:0070918	small regulatory ncRNA processing	7/1158	0.00676306	0.0457366	0.0345833	Map2k1/Pus10/Nup155/Tsn/Zc3h7a/Ago1/Tsnax
H	ADCAV_vs_AD	GO:1901861	regulation of muscle tissue development	7/1158	0.00676306	0.0457366	0.0345833	Mef2c/Mrtfb/Rps6kb1/Hmgcr/Smad3/Bdnf/Prkaa1
H	ADCAV_vs_AD	GO:0006486	protein glycosylation	16/1158	0.00682519	0.0460367	0.0348103	Trip11/St6gal2/Tmem165/St8sia1/B3galt2/Tet3/Galnt18/St6galnac5/B3galnt2/B3galnt1/Mgat5b/Tet1/B3gnt2/St8sia3/Alg10b/Galntl6
H	ADCAV_vs_AD	GO:0043413	macromolecule glycosylation	16/1158	0.00682519	0.0460367	0.0348103	Trip11/St6gal2/Tmem165/St8sia1/B3galt2/Tet3/Galnt18/St6galnac5/B3galnt2/B3galnt1/Mgat5b/Tet1/B3gnt2/St8sia3/Alg10b/Galntl6
H	ADCAV_vs_AD	GO:2000112	regulation of cellular macromolecule biosynthetic process	31/1158	0.00684381	0.0461024	0.0348599	Fmr1/Celf1/Neurl1a/Mknk2/Cpeb4/Rps6kb1/Shmt1/Rock2/Per1/Eif5/Dapk1/Larp4/Noct/Tnrc6c/Cpeb1/Fastkd2/Ogfod1/Tent4a/Cnot6l/Jmjd4/Rab3gap2/Ago1/Enc1/Ythdf3/Mex3d/Grm5/Bzw1/Mapk1/Tia1/Nanos1/Rc3h2
H	ADCAV_vs_AD	GO:0014855	striated muscle cell proliferation	9/1158	0.00689107	0.0463605	0.0350551	Mef2c/Pten/Prkar1a/Smad1/Arid2/Cited2/Mapk14/Erbb4/Mapk1
H	ADCAV_vs_AD	GO:0010631	epithelial cell migration	23/1158	0.00692705	0.0464597	0.0351301	Efnb2/Mef2c/Prox1/Pten/Map2k3/Kitl/Rock2/Sema5a/Sh3bp1/Smoc2/Pdpk1/Zeb2/Src/Adam9/Egr3/Ccn3/Rreb1/Plekhg5/Arsb/Prkce/Lemd3/Bmpr2/Nanos1
H	ADCAV_vs_AD	GO:0031396	regulation of protein ubiquitination	17/1158	0.00693269	0.0464597	0.0351301	Cav1/Pten/Peli1/Mapk9/Mapk8/Cblb/Senp2/Gnl3l/Ube3a/Marchf7/Sprtn/Prickle1/Minar1/Prkce/Ndfip2/Skp2/Birc2
H	ADCAV_vs_AD	GO:0035265	organ growth	17/1158	0.00693269	0.0464597	0.0351301	Mef2c/Prox1/Pten/Ahr/Prkar1a/Yy1/Tomm70a/Gsk3b/Ube3a/Atf2/Sorbs2/Smad1/Arid2/Cited2/Mapk14/Erbb4/Mapk1
H	ADCAV_vs_AD	GO:0045601	regulation of endothelial cell differentiation	6/1158	0.00695962	0.0465201	0.0351757	Foxj2/Notch4/Rock2/Akap11/Zdhhc21/Add1
H	ADCAV_vs_AD	GO:1905144	response to acetylcholine	6/1158	0.00695962	0.0465201	0.0351757	Crkl/Rock2/Ly6c2/Sorbs2/Chrm1/Cdk5r1
H	ADCAV_vs_AD	GO:0006644	phospholipid metabolic process	25/1158	0.00718155	0.0479417	0.0362507	Dgke/Pten/Mtmr1/Serac1/Lyst/Abca8b/Alox8/Mtmr6/Dgkg/Pikfyve/Pip5k1a/Far1/Ip6k2/Plppr5/Dgkh/Htr2a/Mtmr9/Socs5/Hycc2/Dgki/Mtmr12/Plppr4/Lclat1/Erbb4/Dgkd
H	ADCAV_vs_AD	GO:0072001	renal system development	24/1158	0.00719435	0.0479654	0.0362686	Efnb2/Mef2c/Ahr/Pcsk5/Epha4/Kif26b/Itga8/Wnt2b/Ampd2/Calb1/Epha7/Mmp17/Nek1/Smad1/Smad3/Rpgrip1l/Hs2st1/Npnt/Fat4/Pygo2/Bdnf/Robo2/Erbb4/Zbtb16
H	ADCAV_vs_AD	GO:1901216	positive regulation of neuron death	12/1158	0.00720976	0.0479832	0.0362821	Efnb2/Elk1/Mapk8/Gsk3b/Parp1/Atf2/Epha7/Pak3/Hrk/Cdk5r1/Traf7/Kcnma1
H	ADCAV_vs_AD	GO:0050779	RNA destabilization	10/1158	0.00723641	0.0479832	0.0362821	Celf1/Rock2/Noct/Tnrc6c/Tent4a/Cnot6l/Ythdf3/Mex3d/Nanos1/Rc3h2
H	ADCAV_vs_AD	GO:0033688	regulation of osteoblast proliferation	5/1158	0.00726178	0.0479832	0.0362821	Ahr/Gsk3b/Smad3/Nell1/Mn1
H	ADCAV_vs_AD	GO:0035767	endothelial cell chemotaxis	5/1158	0.00726178	0.0479832	0.0362821	Sema5a/Smoc2/Egr3/Ccn3/Plekhg5
H	ADCAV_vs_AD	GO:0090148	membrane fission	5/1158	0.00726178	0.0479832	0.0362821	Vps4b/Dnm1l/Spast/Sh3gl2/Exoc5
H	ADCAV_vs_AD	GO:1901889	negative regulation of cell junction assembly	5/1158	0.00726178	0.0479832	0.0362821	Pten/Rock2/Gsk3b/Src/Epha7
H	ADCAV_vs_AD	GO:1903421	regulation of synaptic vesicle recycling	5/1158	0.00726178	0.0479832	0.0362821	Dnm1l/Syt7/Fgf14/Nlgn1/Slc17a7
H	ADCAV_vs_AD	GO:0010761	fibroblast migration	8/1158	0.00733146	0.048123	0.0363878	Zfand5/Pip5k1a/Pak3/Itga11/Bag4/Ccn3/Appl1/Prkce
H	ADCAV_vs_AD	GO:0034121	regulation of toll-like receptor signaling pathway	8/1158	0.00733146	0.048123	0.0363878	Cav1/Peli1/Pja2/Pdpk1/Trim30a/Otud4/Appl1/Wdfy1
H	ADCAV_vs_AD	GO:0031667	response to nutrient levels	26/1158	0.0073737	0.048123	0.0363878	Ulk2/Cpeb4/Rps6kb1/Ncoa1/Mapk8/Rptor/Atf2/Wnt2b/Prkaa2/Sgip1/Fnip1/Sik2/Prkab2/Rragb/Arsb/Mios/Hrk/Sorl1/Rictor/Prkaa1/Mapk14/Foxk1/Mapk1/Rasal2/Mn1/Seh1l
H	ADCAV_vs_AD	GO:0006828	manganese ion transport	4/1158	0.0073942	0.048123	0.0363878	Slc11a2/Tmem165/Trpc1/Trpc5
H	ADCAV_vs_AD	GO:0032252	secretory granule localization	4/1158	0.0073942	0.048123	0.0363878	Mapk8/Sybu/Rasgrp1/Tanc2
H	ADCAV_vs_AD	GO:0033151	V(D)J recombination	4/1158	0.0073942	0.048123	0.0363878	Yy1/Dclre1c/Bcl11b/Lig4
H	ADCAV_vs_AD	GO:0048148	behavioral response to cocaine	4/1158	0.0073942	0.048123	0.0363878	Drd1/Parp1/Htr2a/Bdnf
H	ADCAV_vs_AD	GO:0050966	detection of mechanical stimulus involved in sensory perception of pain	4/1158	0.0073942	0.048123	0.0363878	Htr2a/Phf24/Kcna1/Scn1a
H	ADCAV_vs_AD	GO:0061744	motor behavior	4/1158	0.0073942	0.048123	0.0363878	Slc1a1/Gabrb3/Wdr47/Prkaa1
H	ADCAV_vs_AD	GO:0098969	neurotransmitter receptor transport to postsynaptic membrane	4/1158	0.0073942	0.048123	0.0363878	Tamalin/Snap25/Stx3/Mapk10
H	ADCAV_vs_AD	GO:2001135	regulation of endocytic recycling	4/1158	0.0073942	0.048123	0.0363878	Tamalin/Akap5/Ndrg4/Sorl1
H	ADCAV_vs_AD	GO:0090132	epithelium migration	23/1158	0.00743005	0.048123	0.0363878	Efnb2/Mef2c/Prox1/Pten/Map2k3/Kitl/Rock2/Sema5a/Sh3bp1/Smoc2/Pdpk1/Zeb2/Src/Adam9/Egr3/Ccn3/Rreb1/Plekhg5/Arsb/Prkce/Lemd3/Bmpr2/Nanos1
H	ADCAV_vs_AD	GO:0022406	membrane docking	9/1158	0.00743056	0.048123	0.0363878	Stx7/Rab3c/Camk2a/Stx12/Syt1/Ndrg4/Stx3/Exoc5/Pdzd8
H	ADCAV_vs_AD	GO:0002209	behavioral defense response	7/1158	0.00744993	0.048123	0.0363878	Cacna1e/Mef2c/Rps6kb1/Drd1/Shank3/Slc1a1/Bdnf
H	ADCAV_vs_AD	GO:0031529	ruffle organization	7/1158	0.00744993	0.048123	0.0363878	Cav1/Carmil1/Sh3bp1/Pip5k1a/Bag4/Plekha1/Nlgn1
H	ADCAV_vs_AD	GO:0048538	thymus development	7/1158	0.00744993	0.048123	0.0363878	Aire/Map2k1/Crkl/Cacnb4/Cited2/Bcl11b/Mapk1
H	ADCAV_vs_AD	GO:0050732	negative regulation of peptidyl-tyrosine phosphorylation	7/1158	0.00744993	0.048123	0.0363878	Cav1/Lrrk1/Sh3bp5/Cblb/Socs5/Zfyve28/Ntf3
H	ADCAV_vs_AD	GO:0110151	positive regulation of biomineralization	7/1158	0.00744993	0.048123	0.0363878	Mef2c/Atp2b1/Smad3/Acvr2a/Nell1/Cebpb/Bmpr2
H	ADCAV_vs_AD	GO:0002695	negative regulation of leukocyte activation	16/1158	0.00748414	0.0482239	0.0364641	Pten/Abr/Peli1/Prkar1a/Cblb/Marchf7/Cx3cl1/Cbfb/Lrfn5/Ripor2/Socs5/Cnr1/Zfp608/Cebpb/Sox11/Rc3h2
H	ADCAV_vs_AD	GO:0006469	negative regulation of protein kinase activity	16/1158	0.00748414	0.0482239	0.0364641	Cav1/Pten/Prkar1a/Drd1/Hmgcr/Sh3bp5/Cblb/Gsk3b/Ptprj/Pkia/Socs5/Zfyve28/Ppm1e/Sorl1/Dusp7/Paqr3
H	ADCAV_vs_AD	GO:0014033	neural crest cell differentiation	10/1158	0.00774334	0.0496504	0.0375427	Sema4f/Mef2c/Kitl/Sema5a/Zeb2/Sema7a/Cited2/Erbb4/Mapk1/Sox11
H	ADCAV_vs_AD	GO:0061014	positive regulation of mRNA catabolic process	10/1158	0.00774334	0.0496504	0.0375427	Celf1/Rock2/Noct/Tnrc6c/Tent4a/Cnot6l/Ythdf3/Mex3d/Nanos1/Rc3h2
H	ADCAV_vs_AD	GO:0009411	response to UV	13/1158	0.00777782	0.0496504	0.0375427	Fmr1/Mapk9/Hus1/Yy1/Mapk8/Map4k3/Parp1/Mme/Usp1/Sprtn/Prkaa1/Trim32/Ercc6
H	ADCAV_vs_AD	GO:0031333	negative regulation of protein-containing complex assembly	13/1158	0.00777782	0.0496504	0.0375427	Sost/Carmil1/Cyrib/Gsk3b/Dyrk1a/Riok3/Src/Map3k7/Add1/Add2/Trim30a/Sorl1/Birc2
H	ADCAV_vs_AD	GO:0009311	oligosaccharide metabolic process	6/1158	0.00779168	0.0496504	0.0375427	St6gal2/St8sia1/B3galt2/St6galnac5/B3galnt1/St8sia3
H	ADCAV_vs_AD	GO:0014046	dopamine secretion	6/1158	0.00779168	0.0496504	0.0375427	Grm2/Syt7/Htr2a/Syt1/Cnr1/Syt10
H	ADCAV_vs_AD	GO:0034314	Arp2/3 complex-mediated actin nucleation	6/1158	0.00779168	0.0496504	0.0375427	Wasf1/Carmil1/Iqgap2/Abi2/Nckap1/Wasl
H	ADCAV_vs_AD	GO:0050918	positive chemotaxis	6/1158	0.00779168	0.0496504	0.0375427	Sema5a/Ptprj/Cx3cl1/Smad3/Ntf3/Ntrk3
H	ADCAV_vs_AD	GO:0098927	vesicle-mediated transport between endosomal compartments	6/1158	0.00779168	0.0496504	0.0375427	Map2k1/Src/Hook1/Hook3/Sorl1/Mapk1
H	ADCAV_vs_AD	GO:0044843	cell cycle G1/S phase transition	19/1158	0.00783111	0.0498405	0.0376864	Acvr1b/Pten/E2f3/Cacnb4/Cdk17/Rps6kb1/Senp2/Brd4/Camk2a/Rptor/Ppp6c/Cdk14/Kmt2e/Npat/Arid2/Appl1/Pbrm1/Skp2/Mn1
H	WT_vs_AD	GO:0050808	synapse organization	90/1155	4.92843e-34	2.56426e-30	1.91846e-30	Cttnbp2/Fmr1/Efnb2/Neurl1a/Chrd/Homer1/Gabrb2/Gabra1/Adgrl1/Etv5/Ppfibp1/Cacnb4/Wasf1/Gabrg2/Drd1/Nptxr/Nrxn1/Slc1a1/Ube3a/Epha4/Abi2/Dab2ip/Dhx36/Glrb/Adgrl2/Ptprd/Adgrb2/Dvl1/Wasl/Add2/Grin2b/Slc6a1/Slc8a2/Chrna7/Sez6l2/Fgf13/Pak3/Col4a1/Sorbs2/Nectin1/Bsn/Ppp1r9a/Mycbp2/Slitrk5/Adgrb3/Cacna1a/Unc13a/Tanc1/Pcdh17/Lrfn5/Pcdh8/Shank2/Adgrl3/Zfp365/Nos1ap/Zdhhc2/Magi2/Negr1/Erc2/Iqsec3/Sipa1l1/Lhf…
H	WT_vs_AD	GO:0042391	regulation of membrane potential	74/1155	3.10101e-24	8.06727e-21	6.03554e-21	Nalcn/Fmr1/Scn4a/Crtc1/Gabrb2/Gabra1/Cacna1d/Kcnq2/Mpp2/Cacnb4/Gabrg2/Ryr2/Drd1/Rgs7bp/Hcn1/Cacna1i/Ehd3/Nrxn1/Cacna1h/Nedd4l/Grk2/Kcnip2/Fgf14/Parp1/Src/Pex5l/Glrb/Dvl1/Atp2a2/Foxp1/Grin2b/Slc8a2/Chrna7/Fgf13/Cx3cl1/Ppp1r9a/Cacna1a/Gna11/Kcnh4/Kcnc2/Tbc1d24/Kcnk9/Stox1/Nos1ap/Rgs4/Dgki/Ptpn3/Cacna2d1/Slc24a4/Cnr1/Prkce/Npas4/Atxn1/Scn3b/Kcnb1/Cacna1c/Nlgn2/Dsp/Kcnq3/Scn3a/Cacnb2/Grin2a/Ntrk3/Kcn…
H	WT_vs_AD	GO:0007611	learning or memory	60/1155	1.00728e-23	1.74696e-20	1.30699e-20	Kmt2a/Crtc1/Cacna1e/Chrd/Slc12a5/Adcy1/Adcy3/Drd1/Pde8b/Jph4/Pde1b/Synj1/Slc11a2/Pja2/Nrxn1/Rin1/Slc1a1/Ube3a/Itga8/Abi2/Mme/Calb1/Grin2b/Kras/Slc6a1/Slc8a2/Chrna7/Fgf13/Adgrb3/Htr2a/Tanc1/Ndrg4/Shank2/Atp8a1/Slc24a2/Egr1/Dgki/Drd5/Tafa2/Cnr1/Npas4/B3gat1/Camk2n1/Atxn1/Grm5/Adnp/Plcb1/Cacna1c/Foxo6/Shisa7/Epm2a/Grin2a/Csmd1/Kalrn/Btbd9/Sorcs3/Syngap1/Slc17a7/Pak6/Scn2a
H	WT_vs_AD	GO:0050890	cognition	63/1155	2.22304e-23	2.89162e-20	2.16337e-20	Kmt2a/Crtc1/Cacna1e/Chrd/Slc12a5/Adcy1/Adcy3/Drd1/Pde8b/Jph4/Pde1b/Synj1/Slc11a2/Pja2/Nrxn1/Rin1/Slc1a1/Ube3a/Itga8/Abi2/Mme/Calb1/Chl1/Grin2b/Kras/Slc6a1/Slc8a2/Chrna7/Fgf13/Chrm1/Adgrb3/Htr2a/Tanc1/Ndrg4/Shank2/Atp8a1/Slc24a2/Egr1/Dgki/Drd5/Tafa2/Cnr1/Npas4/B3gat1/Camk2n1/Atxn1/Grm5/Adnp/Plcb1/Cacna1c/Foxo6/Shisa7/Epm2a/Grin2a/Csmd1/Kalrn/Btbd9/Sorcs3/Syngap1/Shroom4/Slc17a7/Pak6/Scn2a
H	WT_vs_AD	GO:0016358	dendrite development	57/1155	7.01678e-22	7.30166e-19	5.46275e-19	Fmr1/Crtc1/Neurl1a/Nsmf/Slc12a5/Akap5/Mapk8/Csmd3/Dgkg/Slc11a2/Nedd4l/Camk2a/Ube3a/Epha4/Mark1/Abi2/Dab2ip/Tnik/Dhx36/Dclk1/Ptprd/Mpdz/Dab1/Dvl1/Wasl/Actl6b/Chrna7/Pak3/Ppp1r9a/Slitrk5/Rbfox2/Adgrb3/Cacna1a/Fstl4/Tbc1d24/Zfp365/Ss18l1/Rere/Pacsin1/Camsap2/Sipa1l1/Tet1/Cdk5r1/Prex2/Rap2a/Nlgn2/Foxo6/Il1rapl1/Prkg1/Tanc2/Abi1/Kalrn/Rapgef2/Nlgn1/Syngap1/Afdn/Khdc3
H	WT_vs_AD	GO:0099003	vesicle-mediated transport in synapse	51/1155	2.52441e-21	2.18909e-18	1.63777e-18	Fmr1/Efnb2/Clcn3/Prkaca/Syn2/Cacnb4/Cadps2/Stxbp5/Adcy1/Doc2b/Akap5/Trim9/Drd1/Stxbp5l/Synj1/Nrxn1/Prepl/Rab27b/Camk2a/Syt7/Fgf14/Napb/Sh3gl2/Dnajc6/Dvl1/Atp2a2/Chrna7/Bsn/Cacna1a/Unc13a/Htr2a/Pcdh17/Syt1/Tbc1d24/Dgki/Nrn1/Magi2/Pacsin1/Erc2/Stx3/Fcho2/Prkce/Mapk10/Cdk5r1/Nlgn2/Cadps/Ap2a1/Btbd9/Nlgn1/Slc17a7/Btbd8
H	WT_vs_AD	GO:0099504	synaptic vesicle cycle	47/1155	1.58948e-20	1.18143e-17	8.83892e-18	Fmr1/Clcn3/Prkaca/Syn2/Cacnb4/Cadps2/Stxbp5/Adcy1/Doc2b/Trim9/Drd1/Stxbp5l/Synj1/Nrxn1/Prepl/Rab27b/Camk2a/Syt7/Fgf14/Napb/Sh3gl2/Dnajc6/Dvl1/Atp2a2/Chrna7/Bsn/Cacna1a/Unc13a/Htr2a/Pcdh17/Syt1/Tbc1d24/Dgki/Nrn1/Magi2/Pacsin1/Erc2/Stx3/Fcho2/Prkce/Cdk5r1/Nlgn2/Cadps/Btbd9/Nlgn1/Slc17a7/Btbd8
H	WT_vs_AD	GO:0007409	axonogenesis	70/1155	2.48211e-20	1.6143e-17	1.20774e-17	Sema4f/Efnb2/Tiam1/Map2k1/Apc/Fzd3/Nfib/Xk/Zfyve27/Stxbp5/Adcy1/Foxg1/Atl1/Alcam/Celsr3/Tiam2/Slit1/Rnf165/Unc5a/Raph1/Epha4/Plxna2/Zeb2/Itga4/Skil/Dclk1/Efna3/Dab1/Epha10/Dvl1/Crmp1/Auts2/Plxna4/Foxp1/Chl1/Plxna1/Nova2/Fgf13/Pak3/Plxna3/Nectin1/Dscaml1/Mycbp2/Slitrk5/Cacna1a/Zdhhc17/Fstl4/Sema7a/Nrn1/Wdr47/Sipa1l1/Plppr4/Slitrk4/Bcl11b/Slitrk3/Cdk5r1/Efna5/Tenm2/Adnp/Lrtm2/Slit3/Ntrk3/Cxcl12/Kal…
H	WT_vs_AD	GO:0051962	positive regulation of nervous system development	59/1155	5.0197e-20	2.90195e-17	2.1711e-17	Fmr1/Tiam1/Map2k1/Neurl1a/Fzd3/Adgrl1/Etv5/Zfyve27/Foxg1/Akap5/Mapk8/Synj1/Tiam2/Nrxn1/Epha4/Plxna2/Zeb2/Skil/Tnik/Dhx36/Mme/Adgrl2/Ptprd/Adgrb2/Plxna4/Plxna1/Kras/Pak3/Plxna3/Cx3cl1/Slitrk5/Adgrb3/Tle6/Gsx2/Tbc1d24/Adgrl3/Zfp365/Sema7a/Ss18l1/Zfp488/Slitrk4/Atxn1/Slitrk3/Efna5/Grm5/Adnp/Trim32/Nlgn2/Il1rapl1/Lrrtm4/Lrtm2/Ntrk3/Cxcl12/Kalrn/Nlgn1/Bmpr2/Afdn/Slitrk1/Khdc3
H	WT_vs_AD	GO:0050803	regulation of synapse structure or activity	50/1155	1.17505e-19	6.11377e-17	4.57402e-17	Cttnbp2/Fmr1/Neurl1a/Homer1/Adgrl1/Etv5/Nrxn1/Ube3a/Epha4/Abi2/Dab2ip/Dhx36/Adgrl2/Ptprd/Adgrb2/Grin2b/Chrna7/Pak3/Nectin1/Ppp1r9a/Mycbp2/Slitrk5/Adgrb3/Tanc1/Lrfn5/Pcdh8/Shank2/Adgrl3/Magi2/Negr1/Sipa1l1/Lhfpl4/Slitrk4/Slitrk3/Cdk5r1/Efna5/C1ql3/Adnp/Nlgn2/Il1rapl1/Lrrtm4/Tanc2/Lrtm2/Ntrk3/Kalrn/Nlgn1/Syngap1/Afdn/Slc17a7/Slitrk1
H	WT_vs_AD	GO:0007612	learning	41/1155	2.96093e-19	1.40052e-16	1.0478e-16	Kmt2a/Cacna1e/Chrd/Slc12a5/Adcy3/Drd1/Pde8b/Jph4/Pde1b/Synj1/Nrxn1/Rin1/Slc1a1/Ube3a/Grin2b/Kras/Slc6a1/Slc8a2/Chrna7/Fgf13/Adgrb3/Tanc1/Ndrg4/Shank2/Atp8a1/Slc24a2/Dgki/Drd5/Tafa2/Npas4/B3gat1/Atxn1/Grm5/Cacna1c/Epm2a/Grin2a/Csmd1/Kalrn/Sorcs3/Syngap1/Pak6
H	WT_vs_AD	GO:0031346	positive regulation of cell projection organization	64/1155	3.48882e-19	1.5127e-16	1.13173e-16	Fmr1/Tiam1/Crtc1/Map2k1/Apc/Epor/Neurl1a/Tenm1/Zfyve27/Akap5/Tiam2/Nrxn1/Cpeb1/Epha4/Hdac4/Plxna2/Abi2/Zeb2/Dab2ip/Src/Skil/Tnik/Dhx36/Serpini1/Lrrc7/Ptprd/Dvl1/Auts2/Wasl/Plxna4/Plxna1/Pak3/Plxna3/Cx3cl1/Nckipsd/Ppp1r9a/Plppr5/Cep135/Tbc1d24/Ndrg4/Sema7a/Cbfa2t2/Ss18l1/Rreb1/Magi2/Negr1/Pacsin1/Enc1/Cnr1/Tapt1/Efna5/Adnp/Il1rapl1/Ntrk3/Ap2a1/Cxcl12/Kalrn/Rapgef2/Nlgn1/Bmpr2/Afdn/Slitrk1/Ttbk2/Kh…
H	WT_vs_AD	GO:0050807	regulation of synapse organization	48/1155	1.01675e-18	4.06935e-16	3.04449e-16	Cttnbp2/Fmr1/Neurl1a/Homer1/Adgrl1/Etv5/Nrxn1/Ube3a/Epha4/Abi2/Dab2ip/Dhx36/Adgrl2/Ptprd/Adgrb2/Grin2b/Chrna7/Pak3/Nectin1/Ppp1r9a/Mycbp2/Slitrk5/Adgrb3/Tanc1/Lrfn5/Pcdh8/Shank2/Adgrl3/Magi2/Negr1/Sipa1l1/Lhfpl4/Slitrk4/Slitrk3/Cdk5r1/Efna5/C1ql3/Adnp/Nlgn2/Il1rapl1/Lrrtm4/Tanc2/Lrtm2/Ntrk3/Kalrn/Nlgn1/Afdn/Slitrk1
H	WT_vs_AD	GO:0007416	synapse assembly	41/1155	1.22854e-18	4.56578e-16	3.4159e-16	Efnb2/Gabrb2/Gabra1/Adgrl1/Gabrg2/Nptxr/Nrxn1/Adgrl2/Ptprd/Adgrb2/Dvl1/Add2/Fgf13/Nectin1/Bsn/Ppp1r9a/Mycbp2/Slitrk5/Adgrb3/Cacna1a/Pcdh17/Lrfn5/Shank2/Adgrl3/Magi2/Negr1/Sipa1l1/Lhfpl4/Npas4/Slitrk4/Slitrk3/Efna5/Adnp/Nlgn2/Il1rapl1/Lrrtm4/Lrtm2/Ntrk3/Erbb4/Nlgn1/Slitrk1
H	WT_vs_AD	GO:0001508	action potential	35/1155	9.54544e-18	3.31099e-15	2.47713e-15	Fmr1/Scn4a/Cacna1d/Cacnb4/Ryr2/Drd1/Hcn1/Cacna1i/Cacna1h/Atp2a2/Foxp1/Grin2b/Slc8a2/Chrna7/Fgf13/Gna11/Kcnc2/Ptpn3/Cacna2d1/Cnr1/Scn3b/Kcnb1/Cacna1c/Dsp/Scn3a/Cacnb2/Grin2a/Ntrk3/Kcnh7/Kcnd2/Dpp6/Kcnma1/Scn1a/Ank3/Scn2a
H	WT_vs_AD	GO:0048813	dendrite morphogenesis	38/1155	7.47204e-17	2.42981e-14	1.81787e-14	Nsmf/Akap5/Mapk8/Slc11a2/Nedd4l/Camk2a/Ube3a/Epha4/Abi2/Tnik/Dhx36/Dclk1/Ptprd/Dvl1/Wasl/Chrna7/Pak3/Ppp1r9a/Slitrk5/Rbfox2/Adgrb3/Cacna1a/Tbc1d24/Zfp365/Ss18l1/Rere/Sipa1l1/Tet1/Cdk5r1/Prex2/Rap2a/Il1rapl1/Tanc2/Abi1/Kalrn/Rapgef2/Nlgn1/Afdn
H	WT_vs_AD	GO:0099173	postsynapse organization	40/1155	1.05638e-16	3.23315e-14	2.41889e-14	Homer1/Etv5/Nptxr/Nrxn1/Ube3a/Epha4/Abi2/Dhx36/Glrb/Ptprd/Dvl1/Wasl/Grin2b/Chrna7/Pak3/Sorbs2/Ppp1r9a/Tanc1/Shank2/Zfp365/Nos1ap/Zdhhc2/Magi2/Sipa1l1/Lhfpl4/Frrs1l/Slitrk3/Cdk5r1/Nlgn2/Il1rapl1/Lrrtm4/Shisa7/Tanc2/Shisa6/Grin2a/Ntrk3/Kalrn/Nlgn1/Syngap1/Afdn
H	WT_vs_AD	GO:0034329	cell junction assembly	60/1155	1.59172e-16	4.60095e-14	3.44221e-14	Efnb2/Prkaca/Nphs1/Gabrb2/Gabra1/Adgrl1/Actn1/Gabrg2/Nptxr/Sh3bp1/Nrxn1/Pdpk1/Nedd4l/Ptprj/Cdh7/Abi2/Src/Pip5k1a/Adgrl2/Ptprd/Mpdz/Adgrb2/Dvl1/Add2/Tjp1/Fgf13/Nectin1/Smad3/Bsn/Ppp1r9a/Mycbp2/Slitrk5/Adgrb3/Cacna1a/Pcdh17/Lrfn5/Shank2/Adgrl3/Nphp4/Magi2/Negr1/Gjb6/Coro2b/Sipa1l1/Lhfpl4/Npas4/Slitrk4/Slitrk3/Efna5/Adnp/Nlgn2/Il1rapl1/Lrrtm4/Lrtm2/Ntrk3/Erbb4/Rapgef2/Nlgn1/Afdn/Slitrk1
H	WT_vs_AD	GO:0048167	regulation of synaptic plasticity	54/1155	4.38199e-16	1.17441e-13	8.7864e-14	Fmr1/Kmt2a/Crtc1/Neurl1a/Nsmf/Chrd/Mpp2/Adcy1/Akap5/Drd1/Rasgrf2/Jph4/Shisa9/Grm2/Camk2a/Syt7/Rin1/Slc1a1/Fgf14/Cpeb1/Epha4/Mme/Calb1/Nos1/Grin2b/Kras/Slc8a2/Chrna7/Ppp1r9a/Unc13a/Vgf/Shank2/Slc24a2/Egr1/Dgki/Drd5/Zdhhc2/Erc2/Iqsec2/Stx3/Sipa1l1/Npas4/Grm5/Kcnb1/Ywhag/Shisa7/Shisa6/Grin2a/Rapgef2/Mapk1/Sorcs3/Nlgn1/Syngap1/Mir124a-1hg
H	WT_vs_AD	GO:0007269	neurotransmitter secretion	37/1155	4.74009e-16	1.17441e-13	8.7864e-14	Fmr1/Cacna1b/Prkaca/Syn2/Cacnb4/Cadps2/Stxbp5/Adcy1/Doc2b/Trim9/Drd1/Mctp1/Stxbp5l/Synj1/Nr4a1/Nrxn1/Prepl/Camk2a/Syt7/Napb/Dvl1/Atp2a2/Chrna7/Ppp1r9a/Cacna1a/Unc13a/Htr2a/Syt1/Dgki/Nrn1/Erc2/Stx3/Prkce/Cadps/Ptprn2/Kcnc3/Nlgn1
H	WT_vs_AD	GO:0099643	signal release from synapse	37/1155	4.74009e-16	1.17441e-13	8.7864e-14	Fmr1/Cacna1b/Prkaca/Syn2/Cacnb4/Cadps2/Stxbp5/Adcy1/Doc2b/Trim9/Drd1/Mctp1/Stxbp5l/Synj1/Nr4a1/Nrxn1/Prepl/Camk2a/Syt7/Napb/Dvl1/Atp2a2/Chrna7/Ppp1r9a/Cacna1a/Unc13a/Htr2a/Syt1/Dgki/Nrn1/Erc2/Stx3/Prkce/Cadps/Ptprn2/Kcnc3/Nlgn1
H	WT_vs_AD	GO:0030534	adult behavior	37/1155	8.15285e-16	1.92815e-13	1.44255e-13	Clcn3/Homer1/Cacnb4/Gabrg2/Unc79/Drd1/Grm2/Nrxn1/Slc1a1/Fgf14/Epha4/Parp1/Glrb/Dab1/Nos1/Chl1/Chrna7/Sez6l2/Slitrk5/Cacna1a/Htr2a/Pcdh17/Shank2/Wdr47/Adam22/Zfhx2/Atxn1/Prex2/Cacna1c/Nlgn2/Sez6l/Cxcl12/Kalrn/Btbd9/Kcnma1/Scn1a/Slitrk1
H	WT_vs_AD	GO:0007613	memory	34/1155	9.07735e-16	2.05345e-13	1.53629e-13	Crtc1/Adcy1/Drd1/Pja2/Rin1/Slc1a1/Itga8/Calb1/Grin2b/Slc6a1/Slc8a2/Chrna7/Fgf13/Htr2a/Shank2/Slc24a2/Egr1/Tafa2/Cnr1/Npas4/Camk2n1/Atxn1/Adnp/Plcb1/Foxo6/Shisa7/Grin2a/Csmd1/Kalrn/Btbd9/Sorcs3/Slc17a7/Pak6/Scn2a
H	WT_vs_AD	GO:0006836	neurotransmitter transport	42/1155	9.80996e-16	2.12624e-13	1.59075e-13	Fmr1/Cacna1b/Prkaca/Syn2/Cacnb4/Cadps2/Slc6a8/Stxbp5/Adcy1/Doc2b/Trim9/Drd1/Mctp1/Stxbp5l/Synj1/Nr4a1/Nrxn1/Prepl/Camk2a/Syt7/Napb/Slc6a17/Dvl1/Nos1/Atp2a2/Slc6a1/Chrna7/Ppp1r9a/Cacna1a/Unc13a/Htr2a/Syt1/Dgki/Nrn1/Erc2/Stx3/Prkce/Cadps/Ptprn2/Kcnc3/Nlgn1/Slc17a7
H	WT_vs_AD	GO:0050767	regulation of neurogenesis	60/1155	1.02164e-15	2.12624e-13	1.59075e-13	Sema4f/Fmr1/Tiam1/Map2k1/Neurl1a/Fzd3/Prox1/Etv5/Zfyve27/Foxg1/Akap5/Mapk8/Synj1/Tiam2/Mbd1/Slit1/Epha4/Plxna2/Zeb2/Skil/Tnik/Dhx36/Mme/Arhgef2/Ptprd/Dab1/Nos1/Plxna4/Plxna1/Kras/Fgf13/Pak3/Plxna3/Cx3cl1/Tle6/Gsx2/Fstl4/Tbc1d24/Mycn/Zfp365/Sema7a/Ss18l1/Zfp488/Atxn1/Efna5/Sorl1/Grm5/Adnp/Trim32/Il1rapl1/Arntl/Ntrk3/Cxcl12/Kalrn/Rapgef2/Bmpr2/Syngap1/Afdn/Slitrk1/Khdc3
H	WT_vs_AD	GO:0001505	regulation of neurotransmitter levels	43/1155	1.12268e-15	2.24666e-13	1.68084e-13	Fmr1/Cacna1b/Prkaca/Syn2/Cacnb4/Cadps2/Stxbp5/Adcy1/Doc2b/Trim9/Drd1/Mctp1/Pde1b/Stxbp5l/Synj1/Nr4a1/Nrxn1/Prepl/Camk2a/Syt7/Napb/Dvl1/Nos1/Atp2a2/Slc6a1/Chrna7/Ppp1r9a/Cacna1a/Unc13a/Htr2a/Dagla/Syt1/Dgki/Nrn1/Erc2/Stx3/Prkce/Cadps/Ptprn2/Kcnc3/Nlgn1/Slc17a7/Gad1
H	WT_vs_AD	GO:0043087	regulation of GTPase activity	50/1155	6.09197e-15	1.17395e-12	8.78289e-13	Sipa1l2/Tiam1/Map2k1/Evi5/Abr/Ralgapa1/Iqgap2/Rasgrf2/Sh3bp1/Cblb/Tiam2/Mlst8/Sos1/Epha4/Plxna2/Dab2ip/Pip5k1a/Tbc1d1/Plxna4/Plxna1/Plxna3/Cx3cl1/Ralgapa2/Rapgef6/Rapgefl1/Sgsm2/Rgs4/Ripor1/Ric1/Dgki/Ralgps1/Rab3gap2/Arhgap29/Rab11fip2/Iqsec3/Elmod1/Rapgef5/Sipa1l1/Efna5/Rictor/Asap2/Prkg1/Ptprn2/Mex3b/Ntrk3/Kalrn/Rapgef2/Syngap1/Afdn/Bves
H	WT_vs_AD	GO:0050769	positive regulation of neurogenesis	46/1155	8.69448e-15	1.61562e-12	1.20873e-12	Fmr1/Tiam1/Map2k1/Neurl1a/Fzd3/Etv5/Zfyve27/Foxg1/Akap5/Mapk8/Synj1/Tiam2/Epha4/Plxna2/Zeb2/Skil/Tnik/Dhx36/Mme/Ptprd/Plxna4/Plxna1/Kras/Pak3/Plxna3/Cx3cl1/Tle6/Gsx2/Tbc1d24/Zfp365/Sema7a/Ss18l1/Zfp488/Atxn1/Efna5/Grm5/Adnp/Trim32/Il1rapl1/Ntrk3/Cxcl12/Kalrn/Bmpr2/Afdn/Slitrk1/Khdc3
H	WT_vs_AD	GO:0007626	locomotory behavior	42/1155	2.55393e-14	4.58209e-12	3.4281e-12	Cacna1e/Cacna1b/Clcn3/Etv5/Cacnb4/Drd1/Pde1b/Slc1a1/Ube3a/Fgf14/Epha4/Astn1/Glrb/Calb1/Dab1/Chl1/Sez6l2/Cacna1a/Npy1r/Shank2/Adgrl3/Egr1/Negr1/Wdr47/Adam22/Prkce/Mapk10/Atxn1/Prex2/Grm5/Cacna1c/Nlgn2/Sez6l/Grin2a/Kcnd2/Cxcl12/Kalrn/Btbd9/Kcnma1/Scn1a/Gad1/Pak6
H	WT_vs_AD	GO:0006813	potassium ion transport	40/1155	2.94619e-14	5.10967e-12	3.82281e-12	Nalcn/Scn4a/Vps4b/Cacna1d/Kcnq2/Slc12a5/Akap5/Hcn1/Kcnv1/Nedd4l/Kcnip2/Slc9a2/Slc12a6/Kcnip4/Nos1/Nsf/Htr2a/Kcnh4/Kcnc2/Kcnk9/Slc24a2/Rgs4/Wnk3/Slc24a4/Kcnj6/Kcna3/Kcnb1/Kcns2/Kcnf1/Kcnt2/Kcnq3/Kcnc1/Kcnh7/Kcnd2/Dpp6/Kcnc3/Kcnma1/Ank3/Alg10b/Kcnb2
H	WT_vs_AD	GO:1902414	protein localization to cell junction	28/1155	4.97032e-14	8.34212e-12	6.24116e-12	Tamalin/Dlgap1/Map2k1/Nphs1/Homer1/Mapk8/Nptxr/Nrxn1/Rab27b/Camk2a/Tnik/Tjp1/Nectin1/Bsn/Zdhhc2/Magi2/Adam22/Iqsec2/Stx3/Mapk10/Slitrk3/Nlgn2/Dsp/Grin2a/Kalrn/Nlgn1/Lgi1/Afdn
H	WT_vs_AD	GO:0010720	positive regulation of cell development	51/1155	5.57808e-14	9.06962e-12	6.78545e-12	Fmr1/Tiam1/Map2k1/Neurl1a/Fzd3/Etv5/Zfyve27/Foxg1/Akap5/Mapk8/Akap11/Olfm4/Synj1/Tiam2/Epha4/Plxna2/Zeb2/Skil/Tnik/Dhx36/Mme/Ptprd/Add1/Plxna4/Plxna1/Kras/Pak3/Plxna3/Cx3cl1/Tle6/Gsx2/Tbc1d24/Zfp365/Sema7a/Ss18l1/Rreb1/Rfx3/Zfp488/Atxn1/Efna5/Grm5/Adnp/Trim32/Il1rapl1/Ntrk3/Cxcl12/Kalrn/Bmpr2/Afdn/Slitrk1/Khdc3
H	WT_vs_AD	GO:0007215	glutamate receptor signaling pathway	18/1155	8.82093e-14	1.39077e-11	1.0405e-11	Fmr1/Homer1/Cpeb4/Grm2/Camk2a/Slc1a1/Grin2b/Cx3cl1/Gria2/Unc13a/Dagla/Frrs1l/Cdk5r1/Grm5/Kcnb1/Plcb1/Grin2a/Kalrn
H	WT_vs_AD	GO:0035249	synaptic transmission, glutamatergic	27/1155	9.83843e-14	1.50557e-11	1.12639e-11	Clcn3/Prkaca/Homer1/Cacnb4/Drd1/Hcn1/Grm2/Nrxn1/Napb/Grin2b/Plat/Gria2/Cacna1a/Unc13a/Htr2a/Syt1/Shank2/Dgki/Iqsec2/Cnr1/Plppr4/Frrs1l/Grm5/Nlgn2/Grin2a/Nlgn1/Slc17a7
H	WT_vs_AD	GO:1990778	protein localization to cell periphery	50/1155	1.04252e-13	1.54978e-11	1.15947e-11	Tamalin/Map2k1/Zfyve27/Gga3/Akap5/Rab3c/Nptxr/Arl13b/Adcy6/Rab12/Ehd3/Nrxn1/Prepl/Camk2a/Slc1a1/Rab40b/Tnik/Pip5k1a/Kcnip4/Tub/Fgf13/Nsf/Rapgef6/Hycc2/Zdhhc2/Magi2/Rab11fip2/Pacsin1/Adam22/Iqsec2/Wnk3/Stx3/Fcho2/Gpr158/Mapk10/Scn3b/Kcnb1/Rap2a/Epm2a/Mex3b/Cacnb2/Grin2a/Exoc5/Dpp6/Kalrn/Rapgef2/Lgi1/Afdn/Ank3/Kcnb2
H	WT_vs_AD	GO:0016079	synaptic vesicle exocytosis	29/1155	1.30421e-13	1.88495e-11	1.41023e-11	Fmr1/Prkaca/Cacnb4/Cadps2/Stxbp5/Adcy1/Doc2b/Trim9/Drd1/Stxbp5l/Synj1/Prepl/Camk2a/Syt7/Napb/Dvl1/Atp2a2/Chrna7/Cacna1a/Unc13a/Htr2a/Syt1/Dgki/Nrn1/Erc2/Stx3/Prkce/Cadps/Nlgn1
H	WT_vs_AD	GO:0035418	protein localization to synapse	23/1155	5.09077e-13	7.15873e-11	5.35581e-11	Tamalin/Dlgap1/Map2k1/Nphs1/Homer1/Nptxr/Nrxn1/Rab27b/Camk2a/Tnik/Bsn/Zdhhc2/Magi2/Adam22/Iqsec2/Stx3/Mapk10/Slitrk3/Nlgn2/Grin2a/Kalrn/Nlgn1/Lgi1
H	WT_vs_AD	GO:0001764	neuron migration	34/1155	8.62039e-13	1.18031e-10	8.83053e-11	Nsmf/Zmiz1/Fzd3/Nav1/Mrtfb/Foxg1/Drd1/Mapk8/Lrp12/Celsr3/Camk2a/Astn1/Mark1/Abi2/Dab2ip/Dclk1/Arhgef2/Dab1/Auts2/Chl1/Fgf13/Lrig2/Tbc1d24/Adgrl3/Cep85l/Nrg3/Nexmif/Cdk5r1/Prkg1/Spock1/Ntrk3/Cxcl12/Rapgef2/Unc5d
H	WT_vs_AD	GO:0043113	receptor clustering	21/1155	1.66298e-12	2.21859e-10	1.65984e-10	Etv5/Akap5/Nrxn1/Itga4/Glrb/Lrrc7/Dvl1/Grin2b/Sorbs2/Cacna1a/Zdhhc2/Magi2/Lhfpl4/Frrs1l/Slitrk3/Nlgn2/Lrrtm4/Shisa7/Shisa6/Nlgn1/Syngap1
H	WT_vs_AD	GO:0051963	regulation of synapse assembly	26/1155	2.02097e-12	2.62877e-10	1.96672e-10	Adgrl1/Nrxn1/Adgrl2/Ptprd/Adgrb2/Nectin1/Ppp1r9a/Mycbp2/Slitrk5/Adgrb3/Lrfn5/Adgrl3/Negr1/Sipa1l1/Lhfpl4/Slitrk4/Slitrk3/Efna5/Adnp/Nlgn2/Il1rapl1/Lrrtm4/Lrtm2/Ntrk3/Nlgn1/Slitrk1
H	WT_vs_AD	GO:0071805	potassium ion transmembrane transport	34/1155	2.36179e-12	2.99717e-10	2.24233e-10	Nalcn/Cacna1d/Kcnq2/Slc12a5/Hcn1/Kcnv1/Nedd4l/Kcnip2/Slc9a2/Slc12a6/Kcnip4/Kcnh4/Kcnc2/Kcnk9/Slc24a2/Rgs4/Wnk3/Slc24a4/Kcnj6/Kcna3/Kcnb1/Kcns2/Kcnf1/Kcnt2/Kcnq3/Kcnc1/Kcnh7/Kcnd2/Dpp6/Kcnc3/Kcnma1/Ank3/Alg10b/Kcnb2
H	WT_vs_AD	GO:0007411	axon guidance	38/1155	4.40826e-12	5.461e-10	4.08565e-10	Sema4f/Efnb2/Fzd3/Nfib/Foxg1/Alcam/Celsr3/Slit1/Rnf165/Unc5a/Epha4/Plxna2/Efna3/Epha10/Dvl1/Crmp1/Plxna4/Foxp1/Chl1/Plxna1/Nova2/Plxna3/Nectin1/Dscaml1/Mycbp2/Sema7a/Bcl11b/Cdk5r1/Efna5/Tenm2/Lrtm2/Slit3/Cxcl12/Kalrn/Unc5d/Lgi1/Bmpr2/Ank3
H	WT_vs_AD	GO:0097485	neuron projection guidance	38/1155	4.96839e-12	6.01176e-10	4.4977e-10	Sema4f/Efnb2/Fzd3/Nfib/Foxg1/Alcam/Celsr3/Slit1/Rnf165/Unc5a/Epha4/Plxna2/Efna3/Epha10/Dvl1/Crmp1/Plxna4/Foxp1/Chl1/Plxna1/Nova2/Plxna3/Nectin1/Dscaml1/Mycbp2/Sema7a/Bcl11b/Cdk5r1/Efna5/Tenm2/Lrtm2/Slit3/Cxcl12/Kalrn/Unc5d/Lgi1/Bmpr2/Ank3
H	WT_vs_AD	GO:0048168	regulation of neuronal synaptic plasticity	20/1155	5.12527e-12	6.06063e-10	4.53427e-10	Fmr1/Kmt2a/Neurl1a/Nsmf/Chrd/Shisa9/Camk2a/Cpeb1/Grin2b/Kras/Slc8a2/Unc13a/Vgf/Egr1/Zdhhc2/Grm5/Shisa7/Shisa6/Grin2a/Syngap1
H	WT_vs_AD	GO:0048588	developmental cell growth	39/1155	5.37372e-12	6.21321e-10	4.64842e-10	Sema4f/Zfyve27/Wasf1/Cyfip2/Myocd/Yy1/Nedd4l/Slit1/Raph1/Zeb2/Itga4/Dclk1/Sh3gl2/Dvl1/Auts2/Plxna4/Foxp1/Plxna1/Fgf13/Plxna3/Sorbs2/Unc13a/Syt1/Fstl4/Sema7a/Rgs4/Nrn1/Kmt2d/Efna5/Adnp/Slit3/Syt17/Ntrk3/Cxcl12/Akap13/Bmpr2/Afdn/Cpne1/Pak6
H	WT_vs_AD	GO:0045055	regulated exocytosis	40/1155	9.8825e-12	1.1178e-09	8.36281e-10	Fmr1/Prkaca/Syn2/Cacnb4/Abr/Cadps2/Stxbp5/Adcy1/Doc2b/Trim9/Drd1/Cacna1i/Stxbp5l/Synj1/Cacna1h/Pdpk1/Prepl/Camk2a/Syt7/Napb/Pex5l/Dvl1/Atp2a2/Chrna7/Cacna1a/Unc13a/Htr2a/Syt1/Dgki/Nrn1/Rab11fip2/Erc2/Stx3/Prkce/Kcnb1/Cacna1c/Cadps/Syt17/Syt10/Nlgn1
H	WT_vs_AD	GO:1901888	regulation of cell junction assembly	34/1155	1.75924e-11	1.94751e-09	1.45703e-09	Prkaca/Adgrl1/Nrxn1/Nedd4l/Ptprj/Src/Adgrl2/Ptprd/Adgrb2/Tjp1/Nectin1/Smad3/Ppp1r9a/Mycbp2/Slitrk5/Adgrb3/Lrfn5/Adgrl3/Nphp4/Negr1/Sipa1l1/Lhfpl4/Slitrk4/Slitrk3/Efna5/Adnp/Nlgn2/Il1rapl1/Lrrtm4/Lrtm2/Ntrk3/Rapgef2/Nlgn1/Slitrk1
H	WT_vs_AD	GO:0008306	associative learning	24/1155	5.8637e-11	6.35601e-09	4.75525e-09	Kmt2a/Cacna1e/Chrd/Adcy3/Drd1/Pde8b/Pde1b/Rin1/Slc1a1/Grin2b/Kras/Slc6a1/Chrna7/Tanc1/Ndrg4/Shank2/Drd5/Tafa2/B3gat1/Atxn1/Cacna1c/Grin2a/Csmd1/Syngap1
H	WT_vs_AD	GO:0086010	membrane depolarization during action potential	13/1155	6.42885e-11	6.82638e-09	5.10717e-09	Scn4a/Cacna1d/Cacna1i/Cacna1h/Ptpn3/Cacna2d1/Scn3b/Cacna1c/Scn3a/Cacnb2/Scn1a/Ank3/Scn2a
H	WT_vs_AD	GO:0035637	multicellular organismal signaling	28/1155	6.81522e-11	7.03917e-09	5.26636e-09	Fmr1/Scn4a/Cacna1e/Cacna1d/Kcnq2/Cacnb4/Ryr2/Drd1/Hcn1/Cacna1i/Ehd3/Cacna1h/Chrna7/Cacna1a/Drd5/Cacna2d1/Scn3b/Cacna1c/Dsp/Scn3a/Cacnb2/Ntrk3/Kcnd2/Dpp6/Kcnma1/Scn1a/Ank3/Scn2a
H	WT_vs_AD	GO:0008344	adult locomotory behavior	23/1155	6.89982e-11	7.03917e-09	5.26636e-09	Clcn3/Cacnb4/Drd1/Fgf14/Epha4/Glrb/Dab1/Chl1/Sez6l2/Cacna1a/Shank2/Wdr47/Adam22/Atxn1/Prex2/Cacna1c/Nlgn2/Sez6l/Cxcl12/Kalrn/Btbd9/Kcnma1/Scn1a
H	WT_vs_AD	GO:0006887	exocytosis	48/1155	8.34888e-11	8.3537e-09	6.24983e-09	Fmr1/Prkaca/Syn2/Vps4b/Cacnb4/Abr/Cadps2/Stxbp5/Adcy1/Doc2b/Trim9/Drd1/Rab3c/Cacna1i/Stxbp5l/Synj1/Rab12/Cacna1h/Pdpk1/Prepl/Rab27b/Camk2a/Syt7/Napb/Pex5l/Dvl1/Atp2a2/Chrna7/Nsf/Cacna1a/Unc13a/Htr2a/Syt1/Dgki/Nrn1/Rab11fip2/Erc2/Stx3/Prkce/Stxbp6/Kcnb1/Cacna1c/Il1rapl1/Cadps/Syt17/Exoc5/Syt10/Nlgn1
H	WT_vs_AD	GO:0051966	regulation of synaptic transmission, glutamatergic	20/1155	1.06183e-10	1.04239e-08	7.79869e-09	Prkaca/Homer1/Drd1/Hcn1/Grm2/Nrxn1/Grin2b/Gria2/Htr2a/Syt1/Shank2/Dgki/Iqsec2/Cnr1/Plppr4/Frrs1l/Grm5/Nlgn2/Grin2a/Nlgn1
H	WT_vs_AD	GO:0017157	regulation of exocytosis	35/1155	1.80517e-10	1.70813e-08	1.27794e-08	Fmr1/Vps4b/Cacnb4/Abr/Cadps2/Stxbp5/Adcy1/Doc2b/Trim9/Drd1/Rab3c/Cacna1i/Stxbp5l/Rab12/Cacna1h/Pdpk1/Prepl/Rab27b/Syt7/Dvl1/Atp2a2/Chrna7/Nsf/Cacna1a/Htr2a/Syt1/Dgki/Nrn1/Prkce/Kcnb1/Il1rapl1/Cadps/Syt17/Syt10/Nlgn1
H	WT_vs_AD	GO:0072578	neurotransmitter-gated ion channel clustering	11/1155	1.83569e-10	1.70813e-08	1.27794e-08	Nrxn1/Glrb/Zdhhc2/Lhfpl4/Frrs1l/Slitrk3/Nlgn2/Lrrtm4/Shisa7/Shisa6/Nlgn1
H	WT_vs_AD	GO:0050773	regulation of dendrite development	25/1155	1.86778e-10	1.70813e-08	1.27794e-08	Crtc1/Nsmf/Akap5/Csmd3/Dgkg/Nedd4l/Epha4/Mark1/Dab2ip/Tnik/Dhx36/Ptprd/Pak3/Adgrb3/Tbc1d24/Ss18l1/Pacsin1/Camsap2/Sipa1l1/Rap2a/Il1rapl1/Kalrn/Rapgef2/Afdn/Khdc3
H	WT_vs_AD	GO:0098742	cell-cell adhesion via plasma-membrane adhesion molecules	32/1155	1.87129e-10	1.70813e-08	1.27794e-08	Klf4/Nectin4/Adgrl1/Tenm1/Alcam/Celsr3/Nrxn1/Cdh7/Itga4/Ptprd/Dab1/Cx3cl1/Nectin1/Dscaml1/Pcdh17/Lrfn5/Pcdh8/Adgrl3/Magi2/Fat4/Slitrk3/Pcdhb18/Efna5/Tenm2/Pcdh20/Pcdh19/Pcdh1/Il1rapl1/Unc5d/Nlgn1/Slitrk1/Pcdha7
H	WT_vs_AD	GO:0060078	regulation of postsynaptic membrane potential	23/1155	2.10909e-10	1.892e-08	1.4155e-08	Gabra1/Mpp2/Gabrg2/Rgs7bp/Nrxn1/Grk2/Fgf14/Dvl1/Grin2b/Slc8a2/Chrna7/Cx3cl1/Ppp1r9a/Tbc1d24/Rgs4/Dgki/Npas4/Atxn1/Nlgn2/Grin2a/Nlgn1/Afdn/Slc17a7
H	WT_vs_AD	GO:0007264	small GTPase mediated signal transduction	48/1155	2.19101e-10	1.93217e-08	1.44556e-08	Sipa1l2/Tiam1/Map2k1/Setdb1/Ksr1/Wasf1/Arfgef3/Kitl/Ralgapa1/Rasgrf2/Cyrib/Sh3bp1/Rab12/Tiam2/Sos1/Chuk/Abi2/Dab2ip/Src/Arhgef2/Dab1/Auts2/Kras/Psd3/Usp28/Scai/Dock4/Ralgapa2/Rapgef6/Rapgefl1/Ripor1/Dgki/Ralgps1/Plekhg5/Dock3/Madd/Iqsec3/Iqsec2/Rapgef5/Sipa1l1/Kbtbd7/Rap2a/Cdc42se2/Sh2d3c/Ksr2/Rapgef2/Akap13/Syngap1
H	WT_vs_AD	GO:0051965	positive regulation of synapse assembly	19/1155	2.60983e-10	2.26316e-08	1.69318e-08	Adgrl1/Nrxn1/Adgrl2/Ptprd/Adgrb2/Slitrk5/Adgrb3/Adgrl3/Slitrk4/Slitrk3/Efna5/Adnp/Nlgn2/Il1rapl1/Lrrtm4/Lrtm2/Ntrk3/Nlgn1/Slitrk1
H	WT_vs_AD	GO:0051932	synaptic transmission, GABAergic	17/1155	4.48876e-10	3.82869e-08	2.86444e-08	Nalcn/Clcn3/Gabrb2/Gabra1/Gabrg2/Nrxn1/Kras/Slc6a1/Phf24/Gabbr2/Cnr1/Prkce/Npas4/Slitrk3/Nlgn2/Erbb4/Nlgn1
H	WT_vs_AD	GO:0046928	regulation of neurotransmitter secretion	23/1155	5.05327e-10	4.24067e-08	3.17267e-08	Fmr1/Cacna1b/Cacnb4/Stxbp5/Adcy1/Drd1/Mctp1/Stxbp5l/Prepl/Camk2a/Dvl1/Atp2a2/Chrna7/Ppp1r9a/Cacna1a/Unc13a/Htr2a/Syt1/Dgki/Nrn1/Prkce/Kcnc3/Nlgn1
H	WT_vs_AD	GO:0016570	histone modification	50/1155	7.47931e-10	6.17696e-08	4.6213e-08	Kmt2a/Ezh1/Setdb1/Kansl1/Nfyb/Myocd/Per1/Usp7/Paxbp1/Brd4/Setbp1/Lcor/Pcgf6/Sf3b1/Hdac4/Tbl1xr1/Map3k7/Sfpq/Kmt2e/Mtf2/Nos1/Ncor2/Ep400/Ing3/Auts2/Actl6b/Kdm5a/Atrx/Pcgf3/Sf3b3/Tet3/Jade3/Rcor3/Jmjd1c/Phf2/Jarid2/Taf4/Tet2/Phf8/Gatad2b/Mideas/Kmt5b/Tet1/Kmt2d/Rlf/Ercc6/Kdm5d/Trerf1/Msl2/Phf20l1
H	WT_vs_AD	GO:0050770	regulation of axonogenesis	28/1155	8.33172e-10	6.77343e-08	5.06755e-08	Sema4f/Tiam1/Map2k1/Xk/Zfyve27/Tiam2/Slit1/Epha4/Plxna2/Zeb2/Skil/Dab1/Plxna4/Plxna1/Fgf13/Pak3/Plxna3/Cacna1a/Fstl4/Sema7a/Sipa1l1/Efna5/Adnp/Ntrk3/Cxcl12/Bmpr2/Syngap1/Slitrk1
H	WT_vs_AD	GO:0099072	regulation of postsynaptic membrane neurotransmitter receptor levels	20/1155	1.07753e-09	8.62521e-08	6.45296e-08	Tamalin/Efnb2/Map2k1/Akap5/Nptxr/Synj1/Camk2a/Tnik/Drd5/Magi2/Pacsin1/Adam22/Iqsec2/Stx3/Frrs1l/Mapk10/Shisa6/Ap2a1/Kalrn/Lgi1
H	WT_vs_AD	GO:0051588	regulation of neurotransmitter transport	24/1155	1.38543e-09	1.09218e-07	8.17114e-08	Fmr1/Cacna1b/Cacnb4/Stxbp5/Adcy1/Drd1/Mctp1/Stxbp5l/Prepl/Camk2a/Dvl1/Nos1/Atp2a2/Chrna7/Ppp1r9a/Cacna1a/Unc13a/Htr2a/Syt1/Dgki/Nrn1/Prkce/Kcnc3/Nlgn1
H	WT_vs_AD	GO:0099054	presynapse assembly	15/1155	1.42436e-09	1.10611e-07	8.27541e-08	Efnb2/Nrxn1/Ptprd/Dvl1/Bsn/Slitrk5/Pcdh17/Lrfn5/Slitrk4/Slitrk3/Nlgn2/Il1rapl1/Ntrk3/Nlgn1/Slitrk1
H	WT_vs_AD	GO:1903305	regulation of regulated secretory pathway	28/1155	1.77871e-09	1.36097e-07	1.01821e-07	Fmr1/Cacnb4/Abr/Stxbp5/Adcy1/Doc2b/Trim9/Drd1/Cacna1i/Stxbp5l/Cacna1h/Pdpk1/Prepl/Syt7/Dvl1/Atp2a2/Chrna7/Cacna1a/Htr2a/Syt1/Dgki/Nrn1/Prkce/Kcnb1/Cadps/Syt17/Syt10/Nlgn1
H	WT_vs_AD	GO:0072659	protein localization to plasma membrane	37/1155	2.73048e-09	2.05894e-07	1.5404e-07	Tamalin/Zfyve27/Gga3/Akap5/Rab3c/Adcy6/Rab12/Ehd3/Nrxn1/Prepl/Camk2a/Rab40b/Tnik/Pip5k1a/Kcnip4/Fgf13/Nsf/Rapgef6/Hycc2/Zdhhc2/Rab11fip2/Pacsin1/Wnk3/Stx3/Fcho2/Gpr158/Scn3b/Kcnb1/Rap2a/Epm2a/Cacnb2/Exoc5/Dpp6/Rapgef2/Afdn/Ank3/Kcnb2
H	WT_vs_AD	GO:0001941	postsynaptic membrane organization	14/1155	3.25409e-09	2.38558e-07	1.78477e-07	Etv5/Nrxn1/Glrb/Dvl1/Sorbs2/Zdhhc2/Magi2/Lhfpl4/Frrs1l/Nlgn2/Lrrtm4/Shisa7/Shisa6/Nlgn1
H	WT_vs_AD	GO:0097061	dendritic spine organization	20/1155	3.3012e-09	2.38558e-07	1.78477e-07	Homer1/Ube3a/Epha4/Abi2/Dhx36/Dvl1/Wasl/Grin2b/Chrna7/Pak3/Ppp1r9a/Tanc1/Zfp365/Sipa1l1/Cdk5r1/Tanc2/Grin2a/Kalrn/Nlgn1/Afdn
H	WT_vs_AD	GO:0099565	chemical synaptic transmission, postsynaptic	20/1155	3.3012e-09	2.38558e-07	1.78477e-07	Mpp2/Nrxn1/Grk2/Dvl1/Grin2b/Slc8a2/Chrna7/Cx3cl1/Ppp1r9a/Tbc1d24/Rgs4/Dgki/Npas4/Atxn1/Nlgn2/Anks1b/Grin2a/Nlgn1/Afdn/Slc17a7
H	WT_vs_AD	GO:1904062	regulation of cation transmembrane transport	44/1155	4.23192e-09	3.01626e-07	2.25662e-07	Fmr1/Homer1/Cacna1d/Cacnb4/Akap5/Ryr2/Drd1/Dapk1/Rasgrf2/Hcn1/Shisa9/Ehd3/Nrxn1/Nedd4l/Kcnip2/Fgf14/Kcnip4/Nos1/Fgf13/Cx3cl1/Ubash3b/Cacna1a/Kcnc2/Slc43a2/Nos1ap/Rgs4/Ptpn3/Cacna2d1/Wnk3/Sestd1/Prkce/Scn3b/Kcns2/Plcb1/Cacna1c/Nlgn2/Cemip/Shisa6/Cacnb2/Kcnc1/Grin2a/Dpp6/Nlgn1/Ank3
H	WT_vs_AD	GO:1901890	positive regulation of cell junction assembly	22/1155	4.6036e-09	3.23683e-07	2.42164e-07	Adgrl1/Nrxn1/Ptprj/Adgrl2/Ptprd/Adgrb2/Smad3/Slitrk5/Adgrb3/Adgrl3/Nphp4/Slitrk4/Slitrk3/Efna5/Adnp/Nlgn2/Il1rapl1/Lrrtm4/Lrtm2/Ntrk3/Nlgn1/Slitrk1
H	WT_vs_AD	GO:0051899	membrane depolarization	19/1155	4.77724e-09	3.31413e-07	2.47947e-07	Scn4a/Cacna1d/Hcn1/Cacna1i/Cacna1h/Nedd4l/Parp1/Src/Chrna7/Cacna1a/Ptpn3/Cacna2d1/Scn3b/Cacna1c/Scn3a/Cacnb2/Scn1a/Ank3/Scn2a
H	WT_vs_AD	GO:0097120	receptor localization to synapse	17/1155	4.89305e-09	3.34981e-07	2.50616e-07	Tamalin/Map2k1/Nptxr/Nrxn1/Camk2a/Tnik/Lrrc7/Magi2/Adam22/Iqsec2/Stx3/Mapk10/Shisa6/Anks1b/Kalrn/Nlgn1/Lgi1
H	WT_vs_AD	GO:0007265	Ras protein signal transduction	39/1155	5.34844e-09	3.61402e-07	2.70383e-07	Tiam1/Map2k1/Setdb1/Ksr1/Wasf1/Arfgef3/Kitl/Rasgrf2/Sh3bp1/Rab12/Sos1/Chuk/Abi2/Dab2ip/Src/Arhgef2/Auts2/Kras/Psd3/Usp28/Scai/Ralgapa2/Rapgef6/Rapgefl1/Ripor1/Dgki/Ralgps1/Plekhg5/Madd/Iqsec3/Iqsec2/Rapgef5/Kbtbd7/Rap2a/Cdc42se2/Ksr2/Rapgef2/Akap13/Syngap1
H	WT_vs_AD	GO:0048511	rhythmic process	36/1155	7.78433e-09	5.19255e-07	3.88481e-07	Kmt2a/Crtc1/Hlf/Prox1/Fbxw11/Adcy1/Per1/Drd1/Mapk8/Usp7/Dyrk1a/Noct/Grk2/Ube3a/Src/Sfpq/Kdm5a/Grin2b/Chrna7/Pgr/Mycbp2/Klf9/Klf10/Egr1/Mapk10/Nrip1/Cdk5r1/Arntl/Grin2a/Ntrk3/Kcnd2/Btbd9/Kcnma1/Nlgn1/Cry2/2610005L07Rik
H	WT_vs_AD	GO:1990138	neuron projection extension	28/1155	8.21982e-09	5.41363e-07	4.05022e-07	Sema4f/Zfyve27/Wasf1/Cyfip2/Nedd4l/Slit1/Raph1/Itga4/Dclk1/Sh3gl2/Dvl1/Auts2/Plxna4/Plxna1/Plxna3/Unc13a/Syt1/Sema7a/Nrn1/Adnp/Slit3/Syt17/Ntrk3/Cxcl12/Bmpr2/Afdn/Cpne1/Pak6
H	WT_vs_AD	GO:0060996	dendritic spine development	22/1155	8.43718e-09	5.48733e-07	4.10535e-07	Fmr1/Neurl1a/Slc12a5/Camk2a/Ube3a/Epha4/Abi2/Dhx36/Dvl1/Wasl/Pak3/Ppp1r9a/Fstl4/Zfp365/Sipa1l1/Cdk5r1/Nlgn2/Foxo6/Tanc2/Kalrn/Nlgn1/Afdn
H	WT_vs_AD	GO:0099172	presynapse organization	15/1155	9.32751e-09	5.9698e-07	4.46631e-07	Efnb2/Nrxn1/Ptprd/Dvl1/Bsn/Slitrk5/Pcdh17/Lrfn5/Slitrk4/Slitrk3/Nlgn2/Il1rapl1/Ntrk3/Nlgn1/Slitrk1
H	WT_vs_AD	GO:0018205	peptidyl-lysine modification	43/1155	9.40848e-09	5.9698e-07	4.46631e-07	Kmt2a/Ezh1/Zmiz1/Arnt/Setdb1/Kansl1/Nfyb/Myocd/Per1/Senp5/Brd4/Setbp1/Smc5/Lcor/Gnl3l/Eya1/Sf3b1/Hdac4/Map3k7/Kmt2e/Mtf2/Nos1/Ep400/Ing3/Auts2/Actl6b/Vps33b/Atrx/Plod2/Sf3b3/Tet3/Jade3/Egr1/Jarid2/Taf4/Tet2/Kmt5b/Kmt2d/Rlf/Traf7/Ercc6/Msl2/Phf20l1
H	WT_vs_AD	GO:0010976	positive regulation of neuron projection development	30/1155	9.55229e-09	5.98802e-07	4.47995e-07	Tiam1/Crtc1/Epor/Nrxn1/Cpeb1/Dab2ip/Dhx36/Serpini1/Lrrc7/Dvl1/Pak3/Cx3cl1/Nckipsd/Ppp1r9a/Plppr5/Ndrg4/Cbfa2t2/Magi2/Negr1/Pacsin1/Enc1/Cnr1/Adnp/Ntrk3/Ap2a1/Kalrn/Rapgef2/Nlgn1/Afdn/Khdc3
H	WT_vs_AD	GO:0021537	telencephalon development	33/1155	1.05651e-08	6.5441e-07	4.89598e-07	Zmiz1/Nfib/Prox1/Foxg1/Wdr37/Drd1/Arl13b/Slit1/Zeb2/Dab2ip/Dab1/Ncor2/Plxna4/Fgf13/Plxna3/Slitrk5/Gsx2/Sema7a/Socs7/Herc1/Wdr47/Nrg3/Dmxl2/Fat4/Bcl11b/Cdk5r1/Rtn4rl2/Plcb1/Cxcl12/Erbb4/Zbtb18/Tacc1/Afdn
H	WT_vs_AD	GO:0019226	transmission of nerve impulse	19/1155	1.1766e-08	7.20217e-07	5.38831e-07	Fmr1/Scn4a/Cacna1e/Kcnq2/Cacnb4/Drd1/Cacna1i/Cacna1h/Chrna7/Cacna1a/Drd5/Scn3a/Ntrk3/Kcnd2/Dpp6/Kcnma1/Scn1a/Ank3/Scn2a
H	WT_vs_AD	GO:0031503	protein-containing complex localization	29/1155	1.30276e-08	7.88167e-07	5.89668e-07	Tamalin/Efnb2/Map2k1/Akap5/Nptxr/Synj1/Nrxn1/Camk2a/Slc1a1/Tnik/Lrrc7/Sfpq/Wasl/Tub/Ralgapa2/Zfp365/Magi2/Pacsin1/Adam22/Iqsec2/Stx3/Mapk10/Shisa6/Anks1b/Ap2a1/Kalrn/Nlgn1/Lgi1/Klhl21
H	WT_vs_AD	GO:0106027	neuron projection organization	20/1155	1.51379e-08	9.05319e-07	6.77315e-07	Homer1/Ube3a/Epha4/Abi2/Dhx36/Dvl1/Wasl/Grin2b/Chrna7/Pak3/Ppp1r9a/Tanc1/Zfp365/Sipa1l1/Cdk5r1/Tanc2/Grin2a/Kalrn/Nlgn1/Afdn
H	WT_vs_AD	GO:0060079	excitatory postsynaptic potential	18/1155	1.73002e-08	1.02288e-06	7.65267e-07	Mpp2/Nrxn1/Grk2/Dvl1/Grin2b/Slc8a2/Chrna7/Ppp1r9a/Tbc1d24/Rgs4/Dgki/Npas4/Atxn1/Nlgn2/Grin2a/Nlgn1/Afdn/Slc17a7
H	WT_vs_AD	GO:0043547	positive regulation of GTPase activity	32/1155	1.95055e-08	1.14031e-06	8.53122e-07	Sipa1l2/Tiam1/Map2k1/Evi5/Abr/Ralgapa1/Rasgrf2/Sh3bp1/Tiam2/Sos1/Pip5k1a/Tbc1d1/Cx3cl1/Ralgapa2/Rapgef6/Rapgefl1/Sgsm2/Rgs4/Ric1/Ralgps1/Arhgap29/Rab11fip2/Iqsec3/Elmod1/Rapgef5/Sipa1l1/Asap2/Mex3b/Ntrk3/Kalrn/Rapgef2/Afdn
H	WT_vs_AD	GO:0030900	forebrain development	42/1155	2.22493e-08	1.28626e-06	9.62314e-07	Chrd/Zmiz1/Nfib/Mrtfb/Prox1/Foxg1/Wdr37/Drd1/Arl13b/Slit1/Zeb2/Dab2ip/Src/Dclk1/Dab1/Ncor2/Plxna4/Kras/Fgf13/Atrx/Plxna3/Slitrk5/Gsx2/Sema7a/Socs7/Herc1/Wdr47/Nrg3/Dmxl2/Fat4/Bcl11b/Cdk5r1/Rtn4rl2/Plcb1/Prkg1/Cxcl12/Erbb4/Rapgef2/Zbtb18/Tacc1/Afdn/Ttbk2
H	WT_vs_AD	GO:0008542	visual learning	16/1155	2.30785e-08	1.30519e-06	9.76478e-07	Kmt2a/Cacna1e/Chrd/Drd1/Pde8b/Pde1b/Kras/Tanc1/Ndrg4/Drd5/Tafa2/B3gat1/Atxn1/Cacna1c/Grin2a/Syngap1
H	WT_vs_AD	GO:0017156	calcium-ion regulated exocytosis	16/1155	2.30785e-08	1.30519e-06	9.76478e-07	Syn2/Cadps2/Doc2b/Trim9/Cacna1i/Cacna1h/Syt7/Atp2a2/Cacna1a/Unc13a/Syt1/Kcnb1/Cacna1c/Cadps/Syt17/Syt10
H	WT_vs_AD	GO:0098657	import into cell	31/1155	2.48328e-08	1.3893e-06	1.03941e-06	Cacna1e/Cacna1b/Cacna1d/Slc12a5/Slc36a1/Rps6kb1/Akap5/Slc7a8/Slc15a2/Slc11a2/Slc1a1/Slc39a10/Slc9a2/Itga4/Slc12a6/Slc27a2/Nos1/Slc6a1/Slc8a2/Neurl1b/Cacna1a/Kcnk9/Slc24a2/Slc43a2/Rgs4/Wnk3/Slc7a1/Slc24a4/Kcnj6/Plppr4/Cacna1c
H	WT_vs_AD	GO:0060560	developmental growth involved in morphogenesis	33/1155	2.60685e-08	1.43688e-06	1.07501e-06	Sema4f/Zfyve27/Wasf1/Cyfip2/Nedd4l/Slit1/Raph1/Kif26b/Zeb2/Itga4/Dclk1/Sh3gl2/Dvl1/Auts2/Plxna4/Plxna1/Fgf13/Plxna3/Unc13a/Syt1/Fstl4/Sema7a/Nrn1/Efna5/Adnp/Slit3/Syt17/Ntrk3/Cxcl12/Bmpr2/Afdn/Cpne1/Pak6
H	WT_vs_AD	GO:0050806	positive regulation of synaptic transmission	37/1155	2.62356e-08	1.43688e-06	1.07501e-06	Nalcn/Fmr1/Crtc1/Cacna1b/Chrd/Mpp2/Adcy1/Akap5/Drd1/Rasgrf2/Nrxn1/Slc1a1/Epha4/Mme/Calb1/Nos1/Grin2b/Slc8a2/Chrna7/Ppp1r9a/Gria2/Unc13a/Syt1/Shank2/Slc24a2/Zdhhc2/Iqsec2/Stx3/Prkce/Nlgn2/Shisa7/Grin2a/Erbb4/Mapk1/Nlgn1/Lgi1/Mir124a-1hg
H	WT_vs_AD	GO:1903539	protein localization to postsynaptic membrane	14/1155	2.9062e-08	1.5751e-06	1.17841e-06	Tamalin/Map2k1/Nptxr/Camk2a/Tnik/Zdhhc2/Magi2/Adam22/Iqsec2/Stx3/Mapk10/Grin2a/Kalrn/Lgi1
H	WT_vs_AD	GO:1903522	regulation of blood circulation	32/1155	3.67374e-08	1.97051e-06	1.47424e-06	Cacna1e/Cacna1b/Map2k1/Cacna1d/Atp2b1/Ryr2/Drd1/Hcn1/Thrb/Ehd3/Cacna1h/Grk2/Slc1a1/Sp4/Hdac4/Nos1/Atp2a2/Chrna7/Fgf13/Cx3cl1/Htr2a/Dock4/Npy1r/Nos1ap/Rgs4/Cacna2d1/Scn3b/Cacna1c/Dsp/Cacnb2/Bmpr2/Bves
H	WT_vs_AD	GO:0062237	protein localization to postsynapse	14/1155	3.71151e-08	1.97051e-06	1.47424e-06	Tamalin/Map2k1/Nptxr/Camk2a/Tnik/Zdhhc2/Magi2/Adam22/Iqsec2/Stx3/Mapk10/Grin2a/Kalrn/Lgi1
H	WT_vs_AD	GO:0043401	steroid hormone mediated signaling pathway	20/1155	4.42686e-08	2.32656e-06	1.74062e-06	Zmiz1/Per1/Strn3/Ube3a/Parp1/Src/Ncor2/Foxp1/Lmo3/Pgr/Rbfox2/Klf9/Ppargc1b/Kmt2d/Skp2/Arntl/Kdm5d/Trerf1/Akap13/Cry2
H	WT_vs_AD	GO:0007632	visual behavior	16/1155	5.15114e-08	2.68014e-06	2.00515e-06	Kmt2a/Cacna1e/Chrd/Drd1/Pde8b/Pde1b/Kras/Tanc1/Ndrg4/Drd5/Tafa2/B3gat1/Atxn1/Cacna1c/Grin2a/Syngap1
H	WT_vs_AD	GO:1902903	regulation of supramolecular fiber organization	40/1155	5.27742e-08	2.71865e-06	2.03396e-06	Apc/Nphs1/Prox1/Tenm1/Wasf1/Cyfip2/Cyria/Sptb/Mapk8/Cyrib/Sh3bp1/Dyrk1a/Mlst8/Abi2/Arhgef2/Gba2/Add1/Wasl/Add2/Tjp1/Chrna7/Fgf13/Pak3/Cx3cl1/Smad3/Ppp1r9a/Tnxb/Fchsd1/Rgs4/Wdr47/Camsap2/Coro2b/Kank3/Prkce/Ppm1e/Rictor/Cd47/Gda/Akap13/Ttbk2
H	WT_vs_AD	GO:0071383	cellular response to steroid hormone stimulus	24/1155	7.13948e-08	3.64184e-06	2.72464e-06	Zmiz1/Rps6kb1/Per1/Strn3/Ube3a/Parp1/Src/Eif4e/Ncor2/Foxp1/Lmo3/Pgr/Rbfox2/Klf9/Ppargc1b/Sstr4/Npas4/Kmt2d/Skp2/Arntl/Kdm5d/Trerf1/Akap13/Cry2
H	WT_vs_AD	GO:0030518	intracellular steroid hormone receptor signaling pathway	19/1155	8.12927e-08	4.06698e-06	3.04271e-06	Zmiz1/Per1/Strn3/Ube3a/Parp1/Src/Ncor2/Foxp1/Lmo3/Pgr/Rbfox2/Klf9/Ppargc1b/Kmt2d/Skp2/Arntl/Kdm5d/Trerf1/Cry2
H	WT_vs_AD	GO:0099175	regulation of postsynapse organization	19/1155	8.12927e-08	4.06698e-06	3.04271e-06	Homer1/Nrxn1/Ube3a/Epha4/Abi2/Dhx36/Ptprd/Grin2b/Pak3/Ppp1r9a/Tanc1/Sipa1l1/Cdk5r1/Il1rapl1/Tanc2/Ntrk3/Kalrn/Nlgn1/Afdn
H	WT_vs_AD	GO:0016311	dephosphorylation	37/1155	8.80401e-08	4.3626e-06	3.26388e-06	Nsmf/Ppp1r12a/Ptprb/Fbxw11/Synj1/Ptprj/Eya1/Slc39a10/Ppp1r7/Ptpn4/Src/Rprd1b/Ptprd/Dnajc6/Ptpru/Ubash3b/Smad3/Plppr5/Ctdspl2/Ppargc1b/Dusp8/Ptpn3/Mtmr12/Magi2/Npnt/Ptpre/Pxylp1/Plppr4/Ppm1e/Ppp1r2/Pdp1/Ppp4r2/Dusp7/Epm2a/Ptprn2/Cry2/Ptprg
H	WT_vs_AD	GO:0009416	response to light stimulus	35/1155	9.21702e-08	4.52417e-06	3.38476e-06	Fmr1/Kmt2a/Crtc1/Cacna1e/Chrd/Cacnb4/Per1/Yy1/Drd1/Pde8b/Ercc8/Mapk8/Pde1b/Parp1/Dhx36/Mme/Kras/Sprtn/Usp28/Tanc1/Ndrg4/Slc24a2/Drd5/Slc24a4/Tafa2/B3gat1/Mapk10/Atxn1/Dcun1d3/Cacna1c/Trim32/Ercc6/Grin2a/Syngap1/Cry2
H	WT_vs_AD	GO:0007015	actin filament organization	44/1155	9.53452e-08	4.63627e-06	3.46863e-06	Nphs1/Prox1/Actn1/Tenm1/Wasf1/Cyfip2/Cyria/Sptb/Iqgap2/Cyrib/Sh3bp1/Mlst8/Abi2/Neb/Src/Arhgef2/Gba2/Add1/Wasl/Add2/Tjp1/Pak3/Sorbs2/Cx3cl1/Smad3/Ppp1r9a/Gas7/Ppargc1b/Diaph2/Tle6/Fchsd1/Rgs4/Pacsin1/Coro2b/Kank3/Prkce/Ppm1e/Marcksl1/Rictor/Nebl/Cd47/Abi1/Shroom4/Khdc3
H	WT_vs_AD	GO:0010469	regulation of signaling receptor activity	22/1155	9.64093e-08	4.64461e-06	3.47487e-06	Dlgap1/Bicd1/Neurl1a/Homer1/Dapk1/Rasgrf2/Nptxr/Shisa9/Cblb/Nrxn1/Ptprj/Src/Socs5/Zfyve28/Slc24a4/Dlgap2/Cdk5r1/Nlgn2/Shisa7/Shisa6/Grin2a/Nlgn1
H	WT_vs_AD	GO:1901652	response to peptide	42/1155	1.04565e-07	4.99128e-06	3.73424e-06	Cacna1b/Apc/Atp2b1/Osbpl8/Rps6kb1/Adcy6/Nr4a1/Rab12/Lpin2/Camk2a/Grk2/Chuk/Ptprj/Cpeb1/Epha4/Nucks1/Parp1/Slc30a10/Itga4/Src/Arhgef2/Nos1/Atp2a2/Chrna7/Phip/Cyp11a1/Cacna1a/Vps13c/Mbd5/Vgf/Egr1/Socs7/Cacna2d1/Slc24a4/Ptpre/Sorl1/Grm5/Plcb1/Ywhag/Kbtbd2/Cry2/Sort1
H	WT_vs_AD	GO:0032970	regulation of actin filament-based process	41/1155	1.15914e-07	5.48275e-06	4.10193e-06	Nphs1/Prox1/Tenm1/Wasf1/Cyfip2/Cyria/Sptb/Ryr2/Iqgap2/Cyrib/Sh3bp1/Cacna1h/Mlst8/Abi2/Neb/Gba2/Add1/Nos1/Atp2a2/Wasl/Add2/Tjp1/Fgf13/Pak3/Cx3cl1/Smad3/Ppp1r9a/Fchsd1/Rgs4/Coro2b/Kank3/Prkce/Ppm1e/Cdk5r1/Efna5/Rictor/Cacna1c/Dsp/Cd47/Ntrk3/Akap13
H	WT_vs_AD	GO:0006816	calcium ion transport	43/1155	1.28629e-07	6.02932e-06	4.51084e-06	Nalcn/Fmr1/Cacna1e/Cacna1b/Homer1/Cacna1d/Cacnb4/Atp2b1/Akap5/Ryr2/Drd1/Jph4/Cacna1i/Ehd3/Cacna1h/Camk2a/Fgf14/Nos1/Atp2a2/Grin2b/Itpr2/Slc8a2/Chrna7/Ryr1/Cx3cl1/Ubash3b/Cacna1a/Htr2a/Slc24a2/Nos1ap/Rgs4/Cacna2d1/Wnk3/Slc24a4/Sestd1/Prkce/Cacna1c/Cemip/Cherp/Epm2a/Cacnb2/Grin2a/Cxcl12
H	WT_vs_AD	GO:0072583	clathrin-dependent endocytosis	12/1155	1.30825e-07	6.07754e-06	4.54692e-06	Itga4/Sh3gl2/Sgip1/Dnajc6/Wasl/Fcho2/Ubqln2/Ap2a1/Fcho1/Dgkd/Lmbrd1/Btbd8
H	WT_vs_AD	GO:1900273	positive regulation of long-term synaptic potentiation	10/1155	1.42728e-07	6.5718e-06	4.9167e-06	Fmr1/Crtc1/Adcy1/Akap5/Drd1/Mme/Nos1/Chrna7/Zdhhc2/Shisa7
H	WT_vs_AD	GO:0048814	regulation of dendrite morphogenesis	17/1155	1.44559e-07	6.59771e-06	4.93609e-06	Nsmf/Akap5/Nedd4l/Epha4/Tnik/Dhx36/Ptprd/Pak3/Adgrb3/Tbc1d24/Ss18l1/Sipa1l1/Rap2a/Il1rapl1/Kalrn/Rapgef2/Afdn
H	WT_vs_AD	GO:0060997	dendritic spine morphogenesis	15/1155	1.56857e-07	7.09678e-06	5.30946e-06	Ube3a/Epha4/Abi2/Dhx36/Dvl1/Wasl/Pak3/Ppp1r9a/Zfp365/Sipa1l1/Cdk5r1/Tanc2/Kalrn/Nlgn1/Afdn
H	WT_vs_AD	GO:1905606	regulation of presynapse assembly	11/1155	1.73927e-07	7.80121e-06	5.83648e-06	Nrxn1/Ptprd/Slitrk5/Lrfn5/Slitrk4/Slitrk3/Nlgn2/Il1rapl1/Ntrk3/Nlgn1/Slitrk1
H	WT_vs_AD	GO:2000300	regulation of synaptic vesicle exocytosis	16/1155	1.85145e-07	8.17831e-06	6.11861e-06	Fmr1/Cacnb4/Stxbp5/Adcy1/Drd1/Stxbp5l/Prepl/Dvl1/Atp2a2/Chrna7/Htr2a/Syt1/Dgki/Nrn1/Prkce/Nlgn1
H	WT_vs_AD	GO:0019228	neuronal action potential	13/1155	1.85478e-07	8.17831e-06	6.11861e-06	Fmr1/Scn4a/Drd1/Cacna1i/Cacna1h/Chrna7/Scn3a/Kcnd2/Dpp6/Kcnma1/Scn1a/Ank3/Scn2a
H	WT_vs_AD	GO:0048488	synaptic vesicle endocytosis	15/1155	1.89526e-07	8.21753e-06	6.14796e-06	Synj1/Rab27b/Syt7/Napb/Sh3gl2/Dnajc6/Syt1/Tbc1d24/Pacsin1/Fcho2/Nlgn2/Btbd9/Nlgn1/Slc17a7/Btbd8
H	WT_vs_AD	GO:0140238	presynaptic endocytosis	15/1155	1.89526e-07	8.21753e-06	6.14796e-06	Synj1/Rab27b/Syt7/Napb/Sh3gl2/Dnajc6/Syt1/Tbc1d24/Pacsin1/Fcho2/Nlgn2/Btbd9/Nlgn1/Slc17a7/Btbd8
H	WT_vs_AD	GO:0045956	positive regulation of calcium ion-dependent exocytosis	8/1155	1.922e-07	8.2646e-06	6.18317e-06	Doc2b/Cacna1i/Cacna1h/Syt7/Syt1/Kcnb1/Cadps/Syt10
H	WT_vs_AD	GO:0035725	sodium ion transmembrane transport	22/1155	1.98251e-07	8.4549e-06	6.32555e-06	Nalcn/Scn4a/Slc6a8/Hcn1/Nedd4l/Fgf14/Slc9a2/Slc6a17/Nos1/Slc6a1/Slc8a2/Fgf13/Slc24a2/Ptpn3/Wnk3/Slc24a4/Scn3b/Plcb1/Scn3a/Scn1a/Ank3/Scn2a
H	WT_vs_AD	GO:0045860	positive regulation of protein kinase activity	37/1155	2.06275e-07	8.72559e-06	6.52807e-06	Map2k1/Neurl1a/Prox1/Tenm1/Map2k3/Kitl/Osbpl8/Camkk1/Nrxn1/Ccny/Slc1a1/Nab2/Epha4/Abi2/Zeb2/Dab2ip/Src/Map3k7/Dab1/Camkk2/Kras/Slc8a2/Malt1/Ppp1r9a/Htr2a/Stox1/Egr1/Nek10/Cdk5r1/Grm5/Adnp/Cemip/Magi3/Abi1/Ntrk3/Rapgef2/Akap13
H	WT_vs_AD	GO:0017158	regulation of calcium ion-dependent exocytosis	12/1155	2.20783e-07	9.26398e-06	6.93086e-06	Doc2b/Trim9/Cacna1i/Cacna1h/Syt7/Atp2a2/Cacna1a/Syt1/Kcnb1/Cadps/Syt17/Syt10
H	WT_vs_AD	GO:1900271	regulation of long-term synaptic potentiation	13/1155	2.32766e-07	9.64344e-06	7.21475e-06	Fmr1/Crtc1/Adcy1/Akap5/Drd1/Epha4/Mme/Calb1/Nos1/Chrna7/Ppp1r9a/Zdhhc2/Shisa7
H	WT_vs_AD	GO:0060292	long-term synaptic depression	11/1155	2.33533e-07	9.64344e-06	7.21475e-06	Fmr1/Drd1/Grm2/Ppp1r9a/Shank2/Slc24a2/Dgki/Drd5/Iqsec2/Kcnb1/Sorcs3
H	WT_vs_AD	GO:0036465	synaptic vesicle recycling	16/1155	2.59992e-07	1.06515e-05	7.96891e-06	Synj1/Rab27b/Syt7/Fgf14/Napb/Sh3gl2/Dnajc6/Syt1/Tbc1d24/Pacsin1/Fcho2/Nlgn2/Btbd9/Nlgn1/Slc17a7/Btbd8
H	WT_vs_AD	GO:0032412	regulation of ion transmembrane transporter activity	32/1155	2.90815e-07	1.18212e-05	8.84403e-06	Fmr1/Homer1/Cacna1d/Cacnb4/Akap5/Ryr2/Dapk1/Rasgrf2/Hcn1/Shisa9/Ehd3/Nrxn1/Nedd4l/Fgf14/Fgf13/Cacna1a/Kcnc2/Nos1ap/Ptpn3/Cacna2d1/Wnk3/Scn3b/Grm5/Kcns2/Plcb1/Nlgn2/Shisa6/Cacnb2/Kcnc1/Grin2a/Nlgn1/Ank3
H	WT_vs_AD	GO:0051056	regulation of small GTPase mediated signal transduction	28/1155	2.93753e-07	1.1848e-05	8.86413e-06	Sipa1l2/Map2k1/Arfgef3/Kitl/Ralgapa1/Rasgrf2/Cyrib/Sh3bp1/Sos1/Dab2ip/Src/Arhgef2/Auts2/Kras/Psd3/Scai/Ralgapa2/Ripor1/Dgki/Ralgps1/Madd/Iqsec3/Iqsec2/Sipa1l1/Kbtbd7/Cdc42se2/Akap13/Syngap1
H	WT_vs_AD	GO:0018209	peptidyl-serine modification	36/1155	3.17319e-07	1.24718e-05	9.33082e-06	Prkaca/Tenm1/Mknk2/Rps6kb1/Mapk8/Dyrk1a/Nrxn1/Pdpk1/Camk2a/Grk2/Slc1a1/Chuk/Pikfyve/Parp1/Src/Dclk1/Nos1/Chrna7/Smg1/Rps6ka3/Phip/Csnk1g1/Fnip1/Stox1/Mgat5b/Prkce/Cdk5r1/Rictor/Ercc6/Epm2a/Paqr3/Sh2d3c/Ntrk3/Mapk1/Csnk1g3/Ttbk2
H	WT_vs_AD	GO:0050772	positive regulation of axonogenesis	17/1155	3.17581e-07	1.24718e-05	9.33082e-06	Tiam1/Map2k1/Zfyve27/Tiam2/Plxna2/Zeb2/Skil/Plxna4/Plxna1/Plxna3/Sema7a/Efna5/Adnp/Ntrk3/Cxcl12/Bmpr2/Slitrk1
H	WT_vs_AD	GO:2001257	regulation of cation channel activity	25/1155	3.18389e-07	1.24718e-05	9.33082e-06	Fmr1/Homer1/Cacnb4/Akap5/Dapk1/Rasgrf2/Hcn1/Shisa9/Ehd3/Nrxn1/Nedd4l/Fgf14/Fgf13/Cacna1a/Kcnc2/Nos1ap/Cacna2d1/Kcns2/Nlgn2/Shisa6/Cacnb2/Kcnc1/Grin2a/Nlgn1/Ank3
H	WT_vs_AD	GO:0009314	response to radiation	41/1155	3.18807e-07	1.24718e-05	9.33082e-06	Fmr1/Kmt2a/Crtc1/Cacna1e/Chrd/Cacnb4/Per1/Yy1/Drd1/Pde8b/Ercc8/Mapk8/Pde1b/Eya1/Nucks1/Parp1/Dclre1c/Dhx36/Mme/Kras/Mbd4/Nek1/Sprtn/Usp28/Tanc1/Ndrg4/Slc24a2/Egr1/Drd5/Slc24a4/Tafa2/B3gat1/Mapk10/Atxn1/Dcun1d3/Cacna1c/Trim32/Ercc6/Grin2a/Syngap1/Cry2
H	WT_vs_AD	GO:0098739	import across plasma membrane	25/1155	3.86809e-07	1.50191e-05	1.12366e-05	Cacna1e/Cacna1b/Cacna1d/Slc12a5/Slc36a1/Akap5/Slc7a8/Slc15a2/Slc11a2/Slc1a1/Slc39a10/Slc9a2/Slc12a6/Slc6a1/Slc8a2/Cacna1a/Kcnk9/Slc24a2/Slc43a2/Rgs4/Wnk3/Slc7a1/Slc24a4/Kcnj6/Cacna1c
H	WT_vs_AD	GO:2000463	positive regulation of excitatory postsynaptic potential	11/1155	4.09109e-07	1.57674e-05	1.17964e-05	Nrxn1/Grk2/Dvl1/Grin2b/Chrna7/Tbc1d24/Rgs4/Nlgn2/Grin2a/Nlgn1/Afdn
H	WT_vs_AD	GO:1902473	regulation of protein localization to synapse	9/1155	4.2062e-07	1.60918e-05	1.20391e-05	Tamalin/Map2k1/Camk2a/Tnik/Magi2/Iqsec2/Nlgn2/Kalrn/Nlgn1
H	WT_vs_AD	GO:0010977	negative regulation of neuron projection development	22/1155	4.3762e-07	1.662e-05	1.24343e-05	Sema4f/Efnb2/Adcy6/Slit1/Ube3a/Epha4/Dab1/Crmp1/Xylt1/Fgf13/Plxna3/Lrig2/Fstl4/Thoc2/Zfp365/Sema7a/Rtn4rl2/Paqr3/Spock1/Nlgn1/Syngap1/Ptprg
H	WT_vs_AD	GO:0031345	negative regulation of cell projection organization	26/1155	4.43835e-07	1.66969e-05	1.24918e-05	Sema4f/Efnb2/Adcy6/Nrxn1/Slit1/Ube3a/Epha4/Dab1/Crmp1/Grin2b/Xylt1/Fgf13/Plxna3/Lrig2/Fstl4/Thoc2/Zfp365/Mphosph9/Sema7a/Rtn4rl2/Paqr3/Spock1/Rapgef2/Nlgn1/Syngap1/Ptprg
H	WT_vs_AD	GO:0086001	cardiac muscle cell action potential	13/1155	4.46065e-07	1.66969e-05	1.24918e-05	Cacna1d/Ryr2/Hcn1/Atp2a2/Fgf13/Cacna2d1/Scn3b/Cacna1c/Dsp/Cacnb2/Kcnd2/Scn1a/Ank3
H	WT_vs_AD	GO:0007157	heterophilic cell-cell adhesion via plasma membrane cell adhesion molecules	12/1155	4.59263e-07	1.70682e-05	1.27696e-05	Nectin4/Adgrl1/Tenm1/Alcam/Nrxn1/Itga4/Ptprd/Nectin1/Fat4/Tenm2/Il1rapl1/Nlgn1
H	WT_vs_AD	GO:0050805	negative regulation of synaptic transmission	16/1155	4.97086e-07	1.83428e-05	1.37232e-05	Fmr1/Drd1/Hcn1/Grm2/Slc6a1/Ppp1r9a/Htr2a/Pcdh17/Shank2/Slc24a2/Dgki/Drd5/Iqsec2/Kcnb1/Adnp/Sorcs3
H	WT_vs_AD	GO:1905475	regulation of protein localization to membrane	25/1155	5.15176e-07	1.88765e-05	1.41225e-05	Tamalin/Map2k1/Akap5/Nrxn1/Camk2a/Slc1a1/Tnik/Sorbs2/Zdhhc2/Magi2/Rab11fip2/Iqsec2/Wnk3/Stx3/Frrs1l/Cdk5r1/Kcnb1/Nlgn2/Cemip/Shisa7/Shisa6/Epm2a/Dpp6/Kalrn/Ank3
H	WT_vs_AD	GO:0099174	regulation of presynapse organization	11/1155	5.34338e-07	1.94417e-05	1.45453e-05	Nrxn1/Ptprd/Slitrk5/Lrfn5/Slitrk4/Slitrk3/Nlgn2/Il1rapl1/Ntrk3/Nlgn1/Slitrk1
H	WT_vs_AD	GO:0099560	synaptic membrane adhesion	10/1155	5.38514e-07	1.94576e-05	1.45572e-05	Nrxn1/Ptprd/Pcdh17/Lrfn5/Pcdh8/Magi2/Slitrk3/Efna5/Nlgn1/Slitrk1
H	WT_vs_AD	GO:0043254	regulation of protein-containing complex assembly	40/1155	5.48826e-07	1.96934e-05	1.47336e-05	Apc/Nphs1/Tenm1/Stxbp5/Cyfip2/Cyria/Sptb/Trim9/Mapk8/Cyrib/Dyrk1a/Mlst8/Pcsk5/Gnl3l/Parp1/Dab2ip/Napb/Src/Arhgef2/Map3k7/Gba2/Add1/Add2/Atf7ip/Pak3/Ppp1r9a/Unc13a/Fnip1/Slf2/Fchsd1/Dhx33/Camsap2/Kank3/Prkce/Stxbp6/Hrk/Sorl1/Rictor/Birc2/Gda
H	WT_vs_AD	GO:0018105	peptidyl-serine phosphorylation	34/1155	5.69601e-07	2.011e-05	1.50454e-05	Prkaca/Tenm1/Mknk2/Rps6kb1/Mapk8/Dyrk1a/Nrxn1/Pdpk1/Camk2a/Grk2/Slc1a1/Chuk/Pikfyve/Src/Dclk1/Nos1/Chrna7/Smg1/Rps6ka3/Phip/Csnk1g1/Fnip1/Stox1/Prkce/Cdk5r1/Rictor/Ercc6/Epm2a/Paqr3/Sh2d3c/Ntrk3/Mapk1/Csnk1g3/Ttbk2
H	WT_vs_AD	GO:0032409	regulation of transporter activity	33/1155	5.74488e-07	2.011e-05	1.50454e-05	Fmr1/Kmt2a/Homer1/Cacna1d/Cacnb4/Akap5/Ryr2/Dapk1/Rasgrf2/Hcn1/Shisa9/Ehd3/Nrxn1/Nedd4l/Fgf14/Fgf13/Cacna1a/Kcnc2/Nos1ap/Ptpn3/Cacna2d1/Wnk3/Scn3b/Grm5/Kcns2/Plcb1/Nlgn2/Shisa6/Cacnb2/Kcnc1/Grin2a/Nlgn1/Ank3
H	WT_vs_AD	GO:0099601	regulation of neurotransmitter receptor activity	14/1155	5.74649e-07	2.011e-05	1.50454e-05	Dlgap1/Homer1/Dapk1/Rasgrf2/Nptxr/Shisa9/Nrxn1/Src/Dlgap2/Nlgn2/Shisa7/Shisa6/Grin2a/Nlgn1
H	WT_vs_AD	GO:0010959	regulation of metal ion transport	42/1155	5.75898e-07	2.011e-05	1.50454e-05	Fmr1/Cacna1b/Homer1/Cacna1d/Cacnb4/Atp2b1/Per1/Akap5/Ryr2/Drd1/Jph4/Ehd3/Nedd4l/Camk2a/Kcnip2/Fgf14/Slc30a10/Kcnip4/Nos1/Fgf13/Cx3cl1/Ubash3b/Cacna1a/Htr2a/Kcnc2/Nos1ap/Rgs4/Ptpn3/Cacna2d1/Wnk3/Sestd1/Prkce/Scn3b/Kcns2/Plcb1/Cacna1c/Cemip/Cacnb2/Kcnc1/Cxcl12/Dpp6/Ank3
H	WT_vs_AD	GO:0009755	hormone-mediated signaling pathway	22/1155	6.0524e-07	2.09938e-05	1.57065e-05	Zmiz1/Per1/Strn3/Thrb/Ube3a/Parp1/Src/Ncor2/Foxp1/Lmo3/Pgr/Rbfox2/Klf9/Ppargc1b/Kmt2d/Skp2/Arntl/Kdm5d/Lancl2/Trerf1/Akap13/Cry2
H	WT_vs_AD	GO:0022898	regulation of transmembrane transporter activity	32/1155	6.16864e-07	2.12552e-05	1.59021e-05	Fmr1/Homer1/Cacna1d/Cacnb4/Akap5/Ryr2/Dapk1/Rasgrf2/Hcn1/Shisa9/Ehd3/Nrxn1/Nedd4l/Fgf14/Fgf13/Cacna1a/Kcnc2/Nos1ap/Ptpn3/Cacna2d1/Wnk3/Scn3b/Grm5/Kcns2/Plcb1/Nlgn2/Shisa6/Cacnb2/Kcnc1/Grin2a/Nlgn1/Ank3
H	WT_vs_AD	GO:0032228	regulation of synaptic transmission, GABAergic	11/1155	6.92195e-07	2.35707e-05	1.76345e-05	Nalcn/Nrxn1/Kras/Slc6a1/Phf24/Cnr1/Prkce/Npas4/Nlgn2/Erbb4/Nlgn1
H	WT_vs_AD	GO:0060537	muscle tissue development	44/1155	6.93123e-07	2.35707e-05	1.76345e-05	Efnb2/Mef2d/Hlf/Apc/Epor/Nphs1/Homer1/Rbfox1/Mrtfb/Prox1/Xk/Rps6kb1/Myocd/Fos/Yy1/Ryr2/Nr4a1/Eya1/Col19a1/Hdac4/Cenpf/Itga8/Neb/Skil/Foxp1/Kras/Ryr1/Sorbs2/Smad1/Smad3/Arid2/Foxn2/Rbm24/Egr1/Jarid2/Rgs4/Nebl/Dsp/Arntl/Erbb4/Mapk1/Zbtb18/Akap13/Bves
H	WT_vs_AD	GO:0030902	hindbrain development	23/1155	7.41005e-07	2.50354e-05	1.87303e-05	Map2k1/Nfib/Prox1/Arl13b/Faim2/Nrxn1/Plxna2/Smad9/Dab1/Sez6l2/Smad1/Rbfox2/Cacna1a/Gsx2/Zfp365/Socs7/Herc1/Rere/Cdk5r1/Sez6l/Zbtb18/Nanos1/Ttbk2
H	WT_vs_AD	GO:0098962	regulation of postsynaptic neurotransmitter receptor activity	8/1155	8.03031e-07	2.69559e-05	2.01671e-05	Dlgap1/Homer1/Nptxr/Shisa9/Src/Dlgap2/Shisa7/Shisa6
H	WT_vs_AD	GO:0016197	endosomal transport	27/1155	8.27432e-07	2.75952e-05	2.06454e-05	Tamalin/Vps4b/Evi5/Lyst/Gga3/Spag9/Akap5/Usp7/Ehd3/Prepl/Pikfyve/Ccdc93/Stx12/Rab6b/Ndrg4/Sgsm2/Dennd2a/Ric1/Zdhhc2/Epg5/Reps2/Acap2/Sorl1/Pheta2/Sort1/Bves/Btbd8
H	WT_vs_AD	GO:0003012	muscle system process	40/1155	8.32683e-07	2.75952e-05	2.06454e-05	Scn4a/Klf4/Map2k1/Homer1/Cacna1d/Map2k3/Atp2b1/Myocd/Yy1/Ryr2/Drd1/Nr4a1/Ehd3/Cacna1h/Grk2/Hdac4/Parp1/Nos1/Atp2a2/Foxp1/Ryr1/Fgf13/Sorbs2/Smad3/Htr2a/Becn1/Dock4/Npy1r/Jarid2/Rgs4/Cacna2d1/Npnt/Scn3b/Cacna1c/Prkg1/Dsp/Cacnb2/Kcnma1/Scn1a/Akap13
H	WT_vs_AD	GO:0042220	response to cocaine	11/1155	8.89745e-07	2.92996e-05	2.19206e-05	Homer1/Drd1/Grm2/Slc1a1/Parp1/Nos1/Pgr/Htr2a/Adgrl3/Drd5/Cnr1
H	WT_vs_AD	GO:0031644	regulation of nervous system process	24/1155	9.53827e-07	3.12123e-05	2.33515e-05	Fmr1/Dlgap1/Homer1/Nptxr/Shisa9/Nrxn1/Grk2/Src/Dvl1/Nos1/Grin2b/Slc8a2/Chrna7/Tbc1d24/Rgs4/Zfhx2/Zfp488/Dlgap2/Nlgn2/Shisa7/Shisa6/Grin2a/Nlgn1/Afdn
H	WT_vs_AD	GO:0007623	circadian rhythm	26/1155	9.88632e-07	3.21491e-05	2.40524e-05	Kmt2a/Crtc1/Prox1/Fbxw11/Adcy1/Per1/Drd1/Mapk8/Usp7/Dyrk1a/Noct/Ube3a/Sfpq/Kdm5a/Mycbp2/Klf10/Egr1/Mapk10/Nrip1/Arntl/Ntrk3/Kcnd2/Btbd9/Kcnma1/Nlgn1/Cry2
H	WT_vs_AD	GO:0070588	calcium ion transmembrane transport	33/1155	1.00645e-06	3.25253e-05	2.43339e-05	Nalcn/Fmr1/Cacna1e/Cacna1b/Cacna1d/Cacnb4/Atp2b1/Akap5/Ryr2/Drd1/Cacna1i/Ehd3/Fgf14/Atp2a2/Grin2b/Itpr2/Slc8a2/Ryr1/Cx3cl1/Ubash3b/Cacna1a/Htr2a/Slc24a2/Nos1ap/Cacna2d1/Slc24a4/Sestd1/Prkce/Cacna1c/Cemip/Cherp/Cacnb2/Grin2a
H	WT_vs_AD	GO:0043270	positive regulation of ion transport	34/1155	1.20068e-06	3.84144e-05	2.87398e-05	Homer1/Cacna1d/Cacnb4/Atp2b1/Akap5/Ryr2/Drd1/Hcn1/Ehd3/Nedd4l/Camk2a/Kcnip2/Fgf14/Nos1/Grin2b/Slc6a1/Cx3cl1/Chrm1/Kcnc2/Syt1/Sstr4/Cacna2d1/Wnk3/Scn3b/Kcnb1/Plcb1/Cacna1c/Cemip/Cebpb/Cacnb2/Kcnc1/Cxcl12/Dpp6/Ank3
H	WT_vs_AD	GO:0007274	neuromuscular synaptic transmission	9/1155	1.20997e-06	3.84144e-05	2.87398e-05	Etv5/Nrxn1/Rimbp2/Chrm1/Egr3/Cacna1a/Fchsd1/Erc2/Nlgn1
H	WT_vs_AD	GO:0051259	protein complex oligomerization	28/1155	1.21083e-06	3.84144e-05	2.87398e-05	Ikzf4/Crtc1/Homer1/Mpp2/Shmt1/Pxdn/Atl1/Hcn1/Kcnv1/Ehd3/Spast/Gls/Grin2b/Gria2/Kcnc2/Syt1/Trp53bp1/Kcna3/Kcnb1/Kcns2/Kcnf1/Tmem120b/Cpsf6/Kcnc1/Kcnd2/Kcnc3/Kcnb2/Kctd12
H	WT_vs_AD	GO:0003015	heart process	28/1155	1.31e-06	4.13086e-05	3.09051e-05	Cacna1e/Cacna1b/Cacna1d/Map2k3/Ryr2/Hcn1/Thrb/Ehd3/Cacna1h/Grk2/Slc1a1/Sp4/Hdac4/Src/Nos1/Atp2a2/Chrna7/Fgf13/Nos1ap/Rgs4/Cacna2d1/Scn3b/Cacna1c/Dsp/Cacnb2/Scn1a/Akap13/Bves
H	WT_vs_AD	GO:0033674	positive regulation of kinase activity	40/1155	1.32215e-06	4.14406e-05	3.10038e-05	Map2k1/Neurl1a/Prox1/Tenm1/Map2k3/Kitl/Osbpl8/Camkk1/Nrxn1/Ccny/Slc1a1/Nab2/Epha4/Abi2/Zeb2/Dab2ip/Src/Map3k7/Dab1/Epha10/Camkk2/Kras/Slc8a2/Malt1/Ppp1r9a/Htr2a/Stox1/Egr1/Nek10/Flt3/Cdk5r1/Grm5/Adnp/Cemip/Magi3/Abi1/Ntrk3/Erbb4/Rapgef2/Akap13
H	WT_vs_AD	GO:0097553	calcium ion transmembrane import into cytosol	23/1155	1.46351e-06	4.55966e-05	3.41131e-05	Cacna1e/Cacna1b/Cacna1d/Akap5/Ryr2/Drd1/Cacna1i/Grin2b/Itpr2/Slc8a2/Ryr1/Cx3cl1/Ubash3b/Cacna1a/Htr2a/Slc24a2/Cacna2d1/Slc24a4/Prkce/Cacna1c/Cemip/Cherp/Grin2a
H	WT_vs_AD	GO:0008016	regulation of heart contraction	24/1155	1.5108e-06	4.67899e-05	3.50059e-05	Cacna1e/Cacna1b/Cacna1d/Ryr2/Hcn1/Thrb/Ehd3/Cacna1h/Grk2/Slc1a1/Sp4/Hdac4/Nos1/Atp2a2/Chrna7/Fgf13/Nos1ap/Rgs4/Cacna2d1/Scn3b/Cacna1c/Dsp/Cacnb2/Bves
H	WT_vs_AD	GO:0007214	gamma-aminobutyric acid signaling pathway	9/1155	1.66736e-06	5.13329e-05	3.84048e-05	Gabrb2/Gabra1/Cacnb4/Gabrg2/Htr4/Cacna1a/Phf24/Gabbr2/Shisa7
H	WT_vs_AD	GO:0061001	regulation of dendritic spine morphogenesis	12/1155	1.69369e-06	5.16726e-05	3.86589e-05	Ube3a/Epha4/Abi2/Dhx36/Pak3/Ppp1r9a/Sipa1l1/Cdk5r1/Tanc2/Kalrn/Nlgn1/Afdn
H	WT_vs_AD	GO:0098659	inorganic cation import across plasma membrane	18/1155	1.70819e-06	5.16726e-05	3.86589e-05	Cacna1e/Cacna1b/Cacna1d/Slc12a5/Akap5/Slc11a2/Slc39a10/Slc9a2/Slc12a6/Slc6a1/Slc8a2/Cacna1a/Kcnk9/Slc24a2/Wnk3/Slc24a4/Kcnj6/Cacna1c
H	WT_vs_AD	GO:0099587	inorganic ion import across plasma membrane	18/1155	1.70819e-06	5.16726e-05	3.86589e-05	Cacna1e/Cacna1b/Cacna1d/Slc12a5/Akap5/Slc11a2/Slc39a10/Slc9a2/Slc12a6/Slc6a1/Slc8a2/Cacna1a/Kcnk9/Slc24a2/Wnk3/Slc24a4/Kcnj6/Cacna1c
H	WT_vs_AD	GO:0090257	regulation of muscle system process	28/1155	1.7862e-06	5.37203e-05	4.01909e-05	Scn4a/Klf4/Map2k1/Atp2b1/Myocd/Yy1/Ryr2/Nr4a1/Ehd3/Cacna1h/Grk2/Hdac4/Parp1/Atp2a2/Foxp1/Ryr1/Fgf13/Smad3/Becn1/Dock4/Jarid2/Rgs4/Cacna2d1/Npnt/Cacna1c/Prkg1/Dsp/Kcnma1
H	WT_vs_AD	GO:0140029	exocytic process	16/1155	1.86983e-06	5.59123e-05	4.18308e-05	Cadps2/Stxbp5/Rab3c/Synj1/Rab12/Camk2a/Syt7/Napb/Unc13a/Syt1/Erc2/Stx3/Kcnb1/Cadps/Exoc5/Nlgn1
H	WT_vs_AD	GO:0016482	cytosolic transport	21/1155	1.90197e-06	5.65484e-05	4.23067e-05	Map2k1/Evi5/Spag9/Mapk8/Usp7/Ehd3/Prepl/Syt7/Pikfyve/Src/Hook1/Rab6b/Becn1/Sgsm2/Dennd2a/Ric1/Sorl1/Pheta2/Tanc2/Mapk1/Sort1
H	WT_vs_AD	GO:0032535	regulation of cellular component size	37/1155	1.93409e-06	5.71765e-05	4.27766e-05	Sema4f/Clcn3/Nphs1/Xk/Tenm1/Slc12a5/Zfyve27/Cyfip2/Cyria/Sptb/Cyrib/Sh3bp1/Mlst8/Slit1/Neb/Slc12a6/Gba2/Add1/Plxna4/Add2/Fgf13/Pak3/Plxna3/Ppp1r9a/Fstl4/Sema7a/Fchsd1/Wnk3/Kank3/Prkce/Efna5/Rictor/Adnp/Ntrk3/Cxcl12/Kcnma1/Bmpr2
H	WT_vs_AD	GO:2001222	regulation of neuron migration	12/1155	2.06786e-06	6.07858e-05	4.5477e-05	Nsmf/Drd1/Mapk8/Camk2a/Dab2ip/Arhgef2/Lrig2/Tbc1d24/Nrg3/Nexmif/Rapgef2/Unc5d
H	WT_vs_AD	GO:0007188	adenylate cyclase-modulating G protein-coupled receptor signaling pathway	26/1155	2.09892e-06	6.13523e-05	4.59008e-05	Adgrl1/Cacna1d/Adcy1/Adcy3/Akap5/Drd1/Adcy6/Pde10a/Grk2/Htr4/Adgrl2/Adgrb2/Nos1/Vipr1/Chrm1/Adgrb3/Gna11/Gpr101/Sstr4/Adgrl3/Htr5a/Drd5/Gabbr2/Cnr1/Rapgef2/Akap13
H	WT_vs_AD	GO:1904862	inhibitory synapse assembly	7/1155	2.16517e-06	6.29351e-05	4.7085e-05	Gabrb2/Gabra1/Gabrg2/Fgf13/Lhfpl4/Npas4/Nlgn2
H	WT_vs_AD	GO:0099633	protein localization to postsynaptic specialization membrane	9/1155	2.26635e-06	6.50575e-05	4.86728e-05	Map2k1/Nptxr/Camk2a/Tnik/Magi2/Adam22/Iqsec2/Kalrn/Lgi1
H	WT_vs_AD	GO:0099645	neurotransmitter receptor localization to postsynaptic specialization membrane	9/1155	2.26635e-06	6.50575e-05	4.86728e-05	Map2k1/Nptxr/Camk2a/Tnik/Magi2/Adam22/Iqsec2/Kalrn/Lgi1
H	WT_vs_AD	GO:0048545	response to steroid hormone	26/1155	2.2757e-06	6.50575e-05	4.86728e-05	Map2k1/Zmiz1/Rps6kb1/Per1/Strn3/Ube3a/Parp1/Src/Eif4e/Ncor2/Foxp1/Lmo3/Pgr/Rbfox2/Klf9/Ppargc1b/Sstr4/Npas4/Kmt2d/Skp2/Arntl/Kdm5d/Kcnma1/Trerf1/Akap13/Cry2
H	WT_vs_AD	GO:0030522	intracellular receptor signaling pathway	25/1155	2.33308e-06	6.63334e-05	4.96274e-05	Zmiz1/Sec14l1/Alox8/Per1/Strn3/Thrb/Slc15a2/Ube3a/Parp1/Esrrg/Src/Ncor2/Foxp1/Lmo3/Pgr/Rbfox2/Klf9/Ppargc1b/Kmt2d/Skp2/Arntl/Kdm5d/Trerf1/Cry2/Mn1
H	WT_vs_AD	GO:0019233	sensory perception of pain	20/1155	2.35109e-06	6.64822e-05	4.97388e-05	Cacna1e/Cacna1b/Cacna1h/Grk2/Mme/Nos1/Grin2b/Cacna1a/Htr2a/Phf24/Npy1r/Zfhx2/Cnr1/Nlgn2/Scn3a/Grin2a/Kcnd2/Cxcl12/Mapk1/Scn1a
H	WT_vs_AD	GO:0098900	regulation of action potential	13/1155	2.47826e-06	6.96995e-05	5.21458e-05	Fmr1/Ryr2/Hcn1/Atp2a2/Foxp1/Slc8a2/Fgf13/Cacna2d1/Cnr1/Kcnb1/Cacna1c/Dsp/Ank3
H	WT_vs_AD	GO:0042176	regulation of protein catabolic process	34/1155	2.59219e-06	7.25118e-05	5.42498e-05	Fmr1/Dlgap1/Prkaca/Apc/Cbfa2t3/Ubqln4/Gga3/Mapk8/Rnf19a/Cblb/Usp7/Dab2ip/Marchf7/Dvl1/Smad3/Lrig2/Mycbp2/Sf3b3/Nsf/Prickle1/Socs5/Ric1/Ptpn3/Zdhhc2/Plekhg5/Sorl1/Ubqln2/Trim32/Styx/Zfand2a/Arntl/Epm2a/Grin2a/Rnf217
H	WT_vs_AD	GO:0007517	muscle organ development	35/1155	2.61294e-06	7.27012e-05	5.43915e-05	Mef2d/Hlf/Large1/Epor/Nphs1/Homer1/Rbfox1/Mrtfb/Prox1/Xk/Rps6kb1/Myocd/Fos/Ryr2/Paxbp1/Nr4a1/Col19a1/Hdac4/Cenpf/Skil/Foxp1/Kras/Ryr1/Smad3/Foxn2/Rbm24/Egr1/Jph1/Kmt5b/Dsp/Arntl/Foxk1/Mkx/Zbtb18/Bves
H	WT_vs_AD	GO:0019932	second-messenger-mediated signaling	31/1155	2.72613e-06	7.54471e-05	5.64459e-05	Adgrl1/Cacna1d/Ksr1/Pde7b/Akap5/Ryr2/Cap2/Drd1/Pde10a/Ptprj/Hdac4/Pex5l/Gucy1b1/Adgrb2/Nos1/Atp2a2/Camkk2/Slc8a2/Ppp1r9a/Kcnc2/Gucy1a2/Slc24a4/Tenm2/Grm5/Adnp/Cherp/Prkg1/Ksr2/Rapgef2/Pde7a/Pde11a
H	WT_vs_AD	GO:0022029	telencephalon cell migration	13/1155	2.94281e-06	8.1013e-05	6.061e-05	Zmiz1/Foxg1/Drd1/Arl13b/Slit1/Dab2ip/Dab1/Fgf13/Socs7/Wdr47/Nrg3/Cdk5r1/Cxcl12
H	WT_vs_AD	GO:0097090	presynaptic membrane organization	6/1155	2.9951e-06	8.20184e-05	6.13622e-05	Nrxn1/Ptprd/Nlgn2/Il1rapl1/Lrrtm4/Nlgn1
H	WT_vs_AD	GO:0070509	calcium ion import	12/1155	3.04092e-06	8.24059e-05	6.16521e-05	Cacna1e/Cacna1b/Homer1/Cacna1d/Cacna1i/Cacna1h/Cacna1a/Slc24a2/Wnk3/Cacna1c/Cacnb2/Cxcl12
H	WT_vs_AD	GO:0098815	modulation of excitatory postsynaptic potential	12/1155	3.04092e-06	8.24059e-05	6.16521e-05	Nrxn1/Grk2/Dvl1/Grin2b/Slc8a2/Chrna7/Tbc1d24/Rgs4/Nlgn2/Grin2a/Nlgn1/Afdn
H	WT_vs_AD	GO:0007189	adenylate cyclase-activating G protein-coupled receptor signaling pathway	20/1155	3.20614e-06	8.64328e-05	6.46648e-05	Adgrl1/Adcy1/Adcy3/Drd1/Adcy6/Pde10a/Grk2/Htr4/Adgrl2/Adgrb2/Nos1/Adgrb3/Gpr101/Sstr4/Adgrl3/Htr5a/Drd5/Cnr1/Rapgef2/Akap13
H	WT_vs_AD	GO:0050905	neuromuscular process	23/1155	3.32519e-06	8.91804e-05	6.67204e-05	Scn4a/Homer1/Rbfox1/Abr/Pde8b/Jph4/Nr4a1/Nrxn1/Fgf14/Parp1/Glrb/Dvl1/Grin2b/Mycbp2/Rbfox2/Cacna1a/Herc1/Tmem150c/Nlgn2/Grin2a/Csmd1/Kcnma1/Scn1a
H	WT_vs_AD	GO:0035235	ionotropic glutamate receptor signaling pathway	7/1155	3.4207e-06	9.08056e-05	6.79363e-05	Cpeb4/Camk2a/Grin2b/Gria2/Cdk5r1/Grin2a/Kalrn
H	WT_vs_AD	GO:1990806	ligand-gated ion channel signaling pathway	7/1155	3.4207e-06	9.08056e-05	6.79363e-05	Cpeb4/Camk2a/Grin2b/Gria2/Cdk5r1/Grin2a/Kalrn
H	WT_vs_AD	GO:0006470	protein dephosphorylation	27/1155	3.46382e-06	9.14837e-05	6.84436e-05	Nsmf/Ppp1r12a/Ptprb/Fbxw11/Ptprj/Eya1/Slc39a10/Ppp1r7/Ptpn4/Rprd1b/Ptprd/Ptpru/Ubash3b/Ctdspl2/Dusp8/Ptpn3/Magi2/Ptpre/Ppm1e/Ppp1r2/Pdp1/Ppp4r2/Dusp7/Epm2a/Ptprn2/Cry2/Ptprg
H	WT_vs_AD	GO:2001020	regulation of response to DNA damage stimulus	31/1155	3.55952e-06	9.35363e-05	6.99793e-05	Fmr1/Ubqln4/Yy1/Ercc8/Dyrk1a/Smarcd1/Brd4/Eya1/Parp1/Marchf7/Skil/Ep400/Ing3/Actl6b/Smg1/Nek1/Arid2/Sf3b3/Slf2/Zfp365/Taf4/Ino80d/Nfrkb/Trp53bp1/Kmt5b/Spred2/Trim32/Ppp4r2/Ercc6/Cxcl12/Khdc3
H	WT_vs_AD	GO:0006397	mRNA processing	41/1155	3.79505e-06	9.92243e-05	7.42348e-05	Fmr1/Celf2/Prkaca/Rbfox1/Papolg/Rbm26/Dyrk1a/Paxbp1/Hnrnpll/Tcerg1/Rbm22/Rbfox3/Cpeb1/Sf3b1/Rprd1b/Dhx36/Khdc4/Celf3/Zranb2/Sfpq/Dhx15/Luc7l2/Nova2/Cstf2/Rbm41/Rbfox2/Sf3b3/Cnot6l/Celf5/Raver2/Prpf39/Thoc2/Rbm24/Cdc40/Plcb1/Ppp4r2/Adarb2/Cpsf6/Nup98/Fam172a/Gm6793
H	WT_vs_AD	GO:0060291	long-term synaptic potentiation	27/1155	4.02118e-06	0.000104435	7.81332e-05	Fmr1/Crtc1/Chrd/Mpp2/Adcy1/Akap5/Drd1/Rasgrf2/Slc1a1/Epha4/Mme/Calb1/Nos1/Grin2b/Slc8a2/Chrna7/Ppp1r9a/Unc13a/Shank2/Slc24a2/Zdhhc2/Stx3/Shisa7/Grin2a/Mapk1/Nlgn1/Mir124a-1hg
H	WT_vs_AD	GO:0099068	postsynapse assembly	9/1155	4.03449e-06	0.000104435	7.81332e-05	Nptxr/Nrxn1/Ptprd/Magi2/Sipa1l1/Slitrk3/Nlgn2/Ntrk3/Nlgn1
H	WT_vs_AD	GO:0010586	miRNA metabolic process	17/1155	4.07571e-06	0.00010498	7.85408e-05	Zfp512b/Klf4/Nfib/Mrtfb/Myocd/Fos/Yy1/Zswim8/Hdac4/Smad1/Smad3/Tut4/Ago2/Egr1/Ago1/Rc3h2/Trim71
H	WT_vs_AD	GO:0043279	response to alkaloid	14/1155	4.18764e-06	0.000107332	8.03002e-05	Homer1/Ryr2/Drd1/Grm2/Slc1a1/Parp1/Nos1/Ryr1/Pgr/Htr2a/Adgrl3/Drd5/Cnr1/Prkce
H	WT_vs_AD	GO:0000381	regulation of alternative mRNA splicing, via spliceosome	12/1155	4.39669e-06	0.000112137	8.38955e-05	Fmr1/Celf2/Rbfox1/Dyrk1a/Rbfox3/Celf3/Nova2/Rbfox2/Celf5/Raver2/Rbm24/Fam172a
H	WT_vs_AD	GO:0021885	forebrain cell migration	13/1155	4.8326e-06	0.000121469	9.0877e-05	Zmiz1/Foxg1/Drd1/Arl13b/Slit1/Dab2ip/Dab1/Fgf13/Socs7/Wdr47/Nrg3/Cdk5r1/Cxcl12
H	WT_vs_AD	GO:0071868	cellular response to monoamine stimulus	13/1155	4.8326e-06	0.000121469	9.0877e-05	Ryr2/Drd1/Adcy6/Slc1a1/Htr4/Nos1/Gna11/Htr2a/Klf16/Rgs4/Htr5a/Drd5/Mapk1
H	WT_vs_AD	GO:0071870	cellular response to catecholamine stimulus	13/1155	4.8326e-06	0.000121469	9.0877e-05	Ryr2/Drd1/Adcy6/Slc1a1/Htr4/Nos1/Gna11/Htr2a/Klf16/Rgs4/Htr5a/Drd5/Mapk1
H	WT_vs_AD	GO:0060047	heart contraction	26/1155	4.96323e-06	0.000124152	9.28848e-05	Cacna1e/Cacna1b/Cacna1d/Map2k3/Ryr2/Hcn1/Thrb/Ehd3/Cacna1h/Grk2/Slc1a1/Sp4/Hdac4/Nos1/Atp2a2/Chrna7/Fgf13/Nos1ap/Rgs4/Cacna2d1/Scn3b/Cacna1c/Dsp/Cacnb2/Scn1a/Bves
H	WT_vs_AD	GO:1902115	regulation of organelle assembly	24/1155	5.0147e-06	0.00012484	9.3399e-05	Spag5/Vps4b/Mapk8/Nptxr/Nrxn1/Atg2a/Pikfyve/Odf2/Src/Arhgef2/Ptprd/Ccsap/Cnot6l/Becn1/Cep135/Mphosph9/Rab3gap2/Sipa1l1/Cep295/Tapt1/Ubqln2/Ntrk3/Ttbk2/Syne1
H	WT_vs_AD	GO:1901214	regulation of neuron death	36/1155	5.22103e-06	0.000129357	9.67787e-05	Fmr1/Efnb2/Epor/Nsmf/Gabrb2/Cpeb4/Fos/Mapk8/Faim2/Pdpk1/Slc1a1/Hdac4/Parp1/Slc30a10/Trim2/Nos1/Chl1/Grin2b/Kras/Chrna7/Pak3/Cx3cl1/Cacna1a/Tbc1d24/Egr1/Nos1ap/Hrk/Cdk5r1/Sorl1/Kcnb1/Adnp/Traf7/Cebpb/Kcnma1/Syngap1/Pcdhgc5
H	WT_vs_AD	GO:0032956	regulation of actin cytoskeleton organization	34/1155	5.68724e-06	0.00014024	0.000104921	Nphs1/Prox1/Tenm1/Wasf1/Cyfip2/Cyria/Sptb/Iqgap2/Cyrib/Sh3bp1/Mlst8/Abi2/Neb/Gba2/Add1/Wasl/Add2/Tjp1/Pak3/Cx3cl1/Smad3/Ppp1r9a/Fchsd1/Rgs4/Coro2b/Kank3/Prkce/Ppm1e/Cdk5r1/Efna5/Rictor/Cd47/Ntrk3/Akap13
H	WT_vs_AD	GO:0006898	receptor-mediated endocytosis	28/1155	5.7424e-06	0.000140932	0.000105439	Fmr1/Efnb2/Ap4e1/Bicd1/Wasf1/Akap5/Synj1/Grk2/Pikfyve/Itga4/Napb/Sh3gl2/Sgip1/Dnajc6/Wasl/Gria2/Nsf/Magi2/Pacsin1/Fcho2/Grk3/Sorl1/Ubqln2/Ap2a1/Fcho1/Dgkd/Lmbrd1/Btbd8
H	WT_vs_AD	GO:0043523	regulation of neuron apoptotic process	29/1155	6.0202e-06	0.000146601	0.00010968	Fmr1/Epor/Nsmf/Gabrb2/Cpeb4/Mapk8/Faim2/Pdpk1/Slc1a1/Hdac4/Parp1/Slc30a10/Trim2/Nos1/Chl1/Kras/Pak3/Cx3cl1/Cacna1a/Egr1/Hrk/Cdk5r1/Kcnb1/Adnp/Traf7/Cebpb/Kcnma1/Syngap1/Pcdhgc5
H	WT_vs_AD	GO:0043434	response to peptide hormone	34/1155	6.02972e-06	0.000146601	0.00010968	Apc/Atp2b1/Osbpl8/Rps6kb1/Adcy6/Nr4a1/Rab12/Lpin2/Camk2a/Grk2/Chuk/Ptprj/Cpeb1/Nucks1/Parp1/Slc30a10/Src/Nos1/Atp2a2/Phip/Cyp11a1/Vps13c/Mbd5/Vgf/Egr1/Socs7/Slc24a4/Ptpre/Sorl1/Plcb1/Ywhag/Kbtbd2/Cry2/Sort1
H	WT_vs_AD	GO:0051260	protein homooligomerization	22/1155	6.11328e-06	0.000147941	0.000110682	Ikzf4/Crtc1/Mpp2/Shmt1/Pxdn/Atl1/Hcn1/Kcnv1/Ehd3/Spast/Gls/Kcnc2/Trp53bp1/Kcna3/Kcnb1/Kcns2/Kcnf1/Kcnc1/Kcnd2/Kcnc3/Kcnb2/Kctd12
H	WT_vs_AD	GO:0099084	postsynaptic specialization organization	10/1155	7.08682e-06	0.000170707	0.000127715	Nptxr/Nrxn1/Ptprd/Shank2/Sipa1l1/Slitrk3/Nlgn2/Ntrk3/Nlgn1/Syngap1
H	WT_vs_AD	GO:0046578	regulation of Ras protein signal transduction	23/1155	7.14614e-06	0.000171343	0.00012819	Map2k1/Arfgef3/Kitl/Rasgrf2/Sh3bp1/Sos1/Dab2ip/Src/Arhgef2/Auts2/Kras/Psd3/Scai/Ripor1/Dgki/Ralgps1/Madd/Iqsec3/Iqsec2/Kbtbd7/Cdc42se2/Akap13/Syngap1
H	WT_vs_AD	GO:0043161	proteasome-mediated ubiquitin-dependent protein catabolic process	38/1155	7.19475e-06	0.000171717	0.00012847	Apc/Cbfa2t3/Ubqln4/Peli1/Fbxw11/Klhdc2/Trim9/Ercc8/Zswim8/Mapk8/Rnf19a/Usp7/Ube2j2/Cul2/Nedd4l/Fbxl16/Ankzf1/Tbl1xr1/Trim2/Dvl1/Znrf1/Prickle1/Socs5/Wdr26/Marchf6/Sgtb/Kbtbd7/Ubqln2/Ltn1/Styx/Zfand2a/Skp2/Arntl/Epm2a/Birc2/Rnf217/Ccnf/Trim71
H	WT_vs_AD	GO:0098876	vesicle-mediated transport to the plasma membrane	19/1155	7.31732e-06	0.000173845	0.000130062	Tamalin/Gga3/Akap5/Ehd3/Prepl/Slc1a1/Ccdc93/Nsf/Ndrg4/Zdhhc2/Epg5/Stx3/Stxbp6/Mapk10/Acap2/Sorl1/Exoc5/Ank3/Bves
H	WT_vs_AD	GO:0071867	response to monoamine	13/1155	7.72398e-06	0.000181846	0.000136048	Ryr2/Drd1/Adcy6/Slc1a1/Htr4/Nos1/Gna11/Htr2a/Klf16/Rgs4/Htr5a/Drd5/Mapk1
H	WT_vs_AD	GO:0071869	response to catecholamine	13/1155	7.72398e-06	0.000181846	0.000136048	Ryr2/Drd1/Adcy6/Slc1a1/Htr4/Nos1/Gna11/Htr2a/Klf16/Rgs4/Htr5a/Drd5/Mapk1
H	WT_vs_AD	GO:1904064	positive regulation of cation transmembrane transport	22/1155	8.61088e-06	0.000201813	0.000150986	Cacna1d/Cacnb4/Akap5/Ryr2/Drd1/Hcn1/Ehd3/Nedd4l/Kcnip2/Fgf14/Nos1/Cx3cl1/Kcnc2/Cacna2d1/Wnk3/Plcb1/Cacna1c/Cemip/Cacnb2/Kcnc1/Dpp6/Ank3
H	WT_vs_AD	GO:0008045	motor neuron axon guidance	9/1155	8.84123e-06	0.000206282	0.00015433	Alcam/Slit1/Rnf165/Epha4/Plxna4/Foxp1/Plxna3/Mycbp2/Cxcl12
H	WT_vs_AD	GO:0006814	sodium ion transport	26/1155	8.93679e-06	0.00020701	0.000154875	Nalcn/Scn4a/Klhl3/Slc6a8/Per1/Hcn1/Nedd4l/Fgf14/Slc9a2/Slc6a17/Nos1/Slc6a1/Slc8a2/Fgf13/Slc38a7/Slc24a2/Ptpn3/Wnk3/Slc24a4/Scn3b/Plcb1/Scn3a/Scn1a/Ank3/Slc17a7/Scn2a
H	WT_vs_AD	GO:0097113	AMPA glutamate receptor clustering	6/1155	9.08574e-06	0.00020701	0.000154875	Zdhhc2/Frrs1l/Lrrtm4/Shisa7/Shisa6/Nlgn1
H	WT_vs_AD	GO:0097688	glutamate receptor clustering	6/1155	9.08574e-06	0.00020701	0.000154875	Zdhhc2/Frrs1l/Lrrtm4/Shisa7/Shisa6/Nlgn1
H	WT_vs_AD	GO:0098917	retrograde trans-synaptic signaling	6/1155	9.08574e-06	0.00020701	0.000154875	Nos1/Dagla/Cnr1/Tenm2/Plcb1/Nlgn1
H	WT_vs_AD	GO:1902514	regulation of calcium ion transmembrane transport via high voltage-gated calcium channel	6/1155	9.08574e-06	0.00020701	0.000154875	Cacna1d/Nos1ap/Cacna2d1/Sestd1/Cacna1c/Cacnb2
H	WT_vs_AD	GO:0034968	histone lysine methylation	18/1155	9.12543e-06	0.00020701	0.000154875	Kmt2a/Ezh1/Setdb1/Kansl1/Nfyb/Brd4/Setbp1/Lcor/Kmt2e/Mtf2/Auts2/Atrx/Tet3/Jarid2/Tet2/Kmt5b/Kmt2d/Rlf
H	WT_vs_AD	GO:0040013	negative regulation of locomotion	33/1155	9.15092e-06	0.00020701	0.000154875	Sema4f/Klf4/Chrd/Abr/Osbpl8/Myocd/Drd1/Mctp1/Slit1/Ptprj/Epha4/Dab2ip/Ptpru/Wasl/Srgap3/Plxna3/Cx3cl1/Arid2/Scai/Ndrg4/Sema7a/Drd5/Magi2/Nrg3/Nexmif/Tet1/Grm5/Plcb1/Rap2a/Prkg1/Cxcl12/Afdn/Ptprg
H	WT_vs_AD	GO:0098698	postsynaptic specialization assembly	8/1155	9.5593e-06	0.000215312	0.000161086	Nptxr/Nrxn1/Ptprd/Sipa1l1/Slitrk3/Nlgn2/Ntrk3/Nlgn1
H	WT_vs_AD	GO:0051402	neuron apoptotic process	31/1155	9.79964e-06	0.000219774	0.000164424	Fmr1/Epor/Nsmf/Gabrb2/Cpeb4/Thrb/Mapk8/Faim2/Pdpk1/Slc1a1/Hdac4/Parp1/Slc30a10/Trim2/Nos1/Chl1/Kras/Pak3/Cx3cl1/Cacna1a/Egr1/Hrk/Cdk5r1/Kcnb1/Adnp/Traf7/Cebpb/Kcnma1/Syngap1/Scn2a/Pcdhgc5
H	WT_vs_AD	GO:0006338	chromatin remodeling	31/1155	1.04113e-05	0.000232489	0.000173937	Scmh1/Ezh1/Setdb1/Hcfc2/Yy1/Smarcd1/Brd4/Sf3b1/Hdac4/Brd3/Zdbf2/Actl6b/Kdm5a/Atf7ip/Atrx/Arid2/Phf2/Jarid2/Rere/Bahd1/Ino80d/Phf8/Nfrkb/Gatad2b/Zfp445/Tet1/Kmt2d/Ercc6/Kdm5d/Fam172a/Shprh
H	WT_vs_AD	GO:0022407	regulation of cell-cell adhesion	41/1155	1.07679e-05	0.000239424	0.000179125	Efnb2/Klf4/Map2k1/Zmiz1/Cd46/Kitl/Peli1/Cyrib/Cblb/Smarcd1/Kif26b/Marchf7/Itga4/Src/Ptpru/Actl6b/Tjp1/Vps33b/Cx3cl1/Ubash3b/Malt1/Arid2/Egr3/Pcdh8/Socs5/Zdhhc2/Magi2/Ildr2/Slc7a1/Nexmif/Efna5/Prkg1/Cd47/Cebpb/Mex3b/Cxcl12/Zbtb16/Afdn/Ank3/Fcho1/Rc3h2
H	WT_vs_AD	GO:0071900	regulation of protein serine/threonine kinase activity	32/1155	1.10077e-05	0.000243714	0.000182335	Map2k1/Apc/Prox1/Tenm1/Ksr1/Kitl/Myocd/Nrxn1/Sos1/Ccny/Ptprj/Epha4/Zeb2/Dab2ip/Pkia/Src/Map3k7/Kras/Slc8a2/Prkar2a/Tnxb/Htr2a/Nek10/Sorl1/Cemip/Magi3/Dusp7/Paqr3/Ntrk3/Rapgef2/Akap13/Ccnf
H	WT_vs_AD	GO:0032984	protein-containing complex disassembly	25/1155	1.11082e-05	0.000244897	0.00018322	Apc/Ubqln4/Vps4b/Akap5/Sptb/Sh3bp1/Synj1/Smarcd1/Napb/Arhgef2/Sh3gl2/Dnajc6/Add1/Atp2a2/Add2/Fgf13/Ccsap/Ogfod1/Arid2/Nsf/Becn1/Epg5/Wdr47/Camsap2/Ttbk2
H	WT_vs_AD	GO:0071277	cellular response to calcium ion	13/1155	1.20436e-05	0.000264401	0.000197812	Fosb/Fos/Nrxn1/Syt7/Carf/Add1/Syt1/Kcnb1/Junb/Syt17/Syt10/Nlgn1/Cpne1
H	WT_vs_AD	GO:0006937	regulation of muscle contraction	20/1155	1.22131e-05	0.000266995	0.000199753	Scn4a/Map2k1/Atp2b1/Myocd/Ryr2/Nr4a1/Ehd3/Cacna1h/Grk2/Hdac4/Atp2a2/Ryr1/Fgf13/Dock4/Cacna2d1/Npnt/Cacna1c/Prkg1/Dsp/Kcnma1
H	WT_vs_AD	GO:0006936	muscle contraction	30/1155	1.24498e-05	0.000271032	0.000202773	Scn4a/Map2k1/Homer1/Cacna1d/Map2k3/Atp2b1/Myocd/Ryr2/Drd1/Nr4a1/Ehd3/Cacna1h/Grk2/Hdac4/Nos1/Atp2a2/Ryr1/Fgf13/Htr2a/Dock4/Npy1r/Cacna2d1/Npnt/Scn3b/Cacna1c/Prkg1/Dsp/Cacnb2/Kcnma1/Scn1a
H	WT_vs_AD	GO:0070997	neuron death	38/1155	1.32876e-05	0.000288065	0.000215516	Fmr1/Efnb2/Epor/Nsmf/Gabrb2/Cpeb4/Fos/Thrb/Mapk8/Faim2/Pdpk1/Slc1a1/Hdac4/Parp1/Slc30a10/Trim2/Nos1/Chl1/Grin2b/Kras/Chrna7/Pak3/Cx3cl1/Cacna1a/Tbc1d24/Egr1/Nos1ap/Hrk/Cdk5r1/Sorl1/Kcnb1/Adnp/Traf7/Cebpb/Kcnma1/Syngap1/Scn2a/Pcdhgc5
H	WT_vs_AD	GO:0000380	alternative mRNA splicing, via spliceosome	13/1155	1.38942e-05	0.000299964	0.000224418	Fmr1/Celf2/Rbfox1/Dyrk1a/Rbfox3/Celf3/Sfpq/Nova2/Rbfox2/Celf5/Raver2/Rbm24/Fam172a
H	WT_vs_AD	GO:0097106	postsynaptic density organization	9/1155	1.42476e-05	0.000306324	0.000229177	Nrxn1/Ptprd/Shank2/Sipa1l1/Slitrk3/Nlgn2/Ntrk3/Nlgn1/Syngap1
H	WT_vs_AD	GO:0061577	calcium ion transmembrane transport via high voltage-gated calcium channel	6/1155	1.46305e-05	0.000313261	0.000234367	Cacna1d/Nos1ap/Cacna2d1/Sestd1/Cacna1c/Cacnb2
H	WT_vs_AD	GO:0048638	regulation of developmental growth	35/1155	1.51253e-05	0.000322528	0.0002413	Sema4f/Apc/Prox1/Zfyve27/Rps6kb1/Yy1/Nedd4l/Tnks2/Slit1/Sgip1/Plxna4/Foxp1/Fgf13/Plxna3/Mycbp2/Unc13a/Syt1/Fstl4/Npy1r/Mbd5/Sema7a/Jarid2/Rgs4/Flt3/Efna5/Adnp/Plcb1/Cacna1c/Syt17/Ntrk3/Cxcl12/Erbb4/Mapk1/Bmpr2/Afdn
H	WT_vs_AD	GO:0008154	actin polymerization or depolymerization	22/1155	1.52845e-05	0.000324594	0.000242845	Nphs1/Tenm1/Cyfip2/Cyria/Sptb/Cyrib/Sh3bp1/Mlst8/Abi2/Gba2/Add1/Wasl/Add2/Pak3/Ppp1r9a/Gas7/Diaph2/Fchsd1/Kank3/Prkce/Rictor/Abi1
H	WT_vs_AD	GO:0034248	regulation of cellular amide metabolic process	38/1155	1.54185e-05	0.000326107	0.000243978	Fmr1/Neurl1a/Mknk2/Cpeb4/Rps6kb1/Shmt1/Gga3/Per1/Dapk1/Larp4/Noct/Mlst8/Tnrc6c/Cpeb1/Epha4/Dhx36/Eif4e/Guf1/Chrna7/Ogfod1/Tut4/Cnot6l/Slc2a13/Ago2/Rbm24/Rbms3/Ago1/Enc1/Ythdf3/Mex3d/Sorl1/Grm5/Ctif/Pus7/Mapk1/Nanos1/Rc3h2/Trim71
H	WT_vs_AD	GO:0034249	negative regulation of cellular amide metabolic process	23/1155	1.5762e-05	0.000332023	0.000248404	Fmr1/Cpeb4/Shmt1/Gga3/Dapk1/Noct/Tnrc6c/Cpeb1/Dhx36/Eif4e/Tut4/Cnot6l/Ago2/Rbm24/Ago1/Enc1/Ythdf3/Mex3d/Sorl1/Pus7/Nanos1/Rc3h2/Trim71
H	WT_vs_AD	GO:0071248	cellular response to metal ion	20/1155	1.59194e-05	0.000332899	0.000249059	Fosb/Fos/Mapk8/Nrxn1/Syt7/Slc1a1/Chuk/Carf/Slc30a10/Add1/Syt1/Kcnb1/Junb/Syt17/Grin2a/Syt10/Mapk1/Nlgn1/Ank3/Cpne1
H	WT_vs_AD	GO:0048791	calcium ion-regulated exocytosis of neurotransmitter	7/1155	1.59315e-05	0.000332899	0.000249059	Doc2b/Syt7/Atp2a2/Cacna1a/Unc13a/Syt1/Cadps
H	WT_vs_AD	GO:1901653	cellular response to peptide	30/1155	1.68373e-05	0.000350418	0.000262165	Apc/Atp2b1/Osbpl8/Rps6kb1/Adcy6/Nr4a1/Rab12/Lpin2/Camk2a/Grk2/Ptprj/Cpeb1/Epha4/Nucks1/Parp1/Slc30a10/Itga4/Src/Arhgef2/Phip/Cyp11a1/Cacna1a/Mbd5/Socs7/Cacna2d1/Ptpre/Sorl1/Grm5/Plcb1/Ywhag
H	WT_vs_AD	GO:0051952	regulation of amine transport	16/1155	1.70105e-05	0.000352612	0.000263807	Grm2/Syt7/Grk2/Grin2b/Slc6a1/Chrna7/Cacna1a/Htr2a/Syt1/Slc43a2/Rgs4/Cnr1/Kcnb1/Syt17/Cxcl12/Syt10
H	WT_vs_AD	GO:0051592	response to calcium ion	17/1155	1.70793e-05	0.000352634	0.000263823	Fosb/Homer1/Fos/Ryr2/Hcn1/Nrxn1/Syt7/Carf/Add1/Syt1/Kcnb1/Junb/Syt17/Kcnma1/Syt10/Nlgn1/Cpne1
H	WT_vs_AD	GO:0021700	developmental maturation	32/1155	1.74143e-05	0.000358128	0.000267934	Clcn3/Prkaca/Neurl1a/Adgrl1/Akap5/Nrxn1/Kcnip2/Dab2ip/Actl6b/Ryr1/Xylt1/Sez6l2/Pgr/Adgrb3/Tut4/Cacna1a/Unc13a/Zdhhc2/Rere/Rfx3/Slc24a4/Fat4/Cdk5r1/Kcnb1/Plcb1/Sez6l/Erbb4/Kcnma1/Nlgn1/Zbtb16/Ank3/Slc17a7
H	WT_vs_AD	GO:0140056	organelle localization by membrane tethering	13/1155	1.83577e-05	0.000376043	0.000281337	Esyt2/Rab3c/Rab12/Camk2a/Stx12/Atp2a2/Unc13a/Syt1/Ndrg4/Stx3/Kcnb1/Exoc5/Bves
H	WT_vs_AD	GO:0043543	protein acylation	27/1155	1.84816e-05	0.000377098	0.000282126	Kmt2a/Kansl1/Nfyb/Myocd/Per1/Brd4/Smc5/Sf3b1/Nmt2/Map3k7/Kmt2e/Nos1/Ep400/Ing3/Auts2/Actl6b/Sf3b3/Zdhhc17/Jade3/Zdhhc18/Taf4/Zdhhc2/Cep295/Ercc6/Arntl/Msl2/Phf20l1
H	WT_vs_AD	GO:0050775	positive regulation of dendrite morphogenesis	11/1155	1.87717e-05	0.000378562	0.000283222	Akap5/Epha4/Tnik/Dhx36/Ptprd/Pak3/Tbc1d24/Ss18l1/Il1rapl1/Kalrn/Afdn
H	WT_vs_AD	GO:1903350	response to dopamine	11/1155	1.87717e-05	0.000378562	0.000283222	Drd1/Adcy6/Slc1a1/Htr4/Gna11/Htr2a/Klf16/Rgs4/Htr5a/Drd5/Mapk1
H	WT_vs_AD	GO:1903351	cellular response to dopamine	11/1155	1.87717e-05	0.000378562	0.000283222	Drd1/Adcy6/Slc1a1/Htr4/Gna11/Htr2a/Klf16/Rgs4/Htr5a/Drd5/Mapk1
H	WT_vs_AD	GO:0051495	positive regulation of cytoskeleton organization	22/1155	2.09231e-05	0.00042032	0.000314463	Spag5/Apc/Nphs1/Vps4b/Prox1/Tenm1/Wasf1/Mapk8/Mlst8/Abi2/Wasl/Plxna3/Cx3cl1/Smad3/Fchsd1/Prkce/Cep295/Ppm1e/Rictor/Cd47/Gda/Ntrk3
H	WT_vs_AD	GO:0042593	glucose homeostasis	28/1155	2.1342e-05	0.000422949	0.00031643	Cacna1e/Map2k1/Prkaca/Cacna1d/Pde8b/Stxbp5l/Grk2/Ptprj/Nucks1/Slc12a6/Tbc1d1/Ncor2/Cacna1a/Mbd5/Vgf/Rab11fip2/Dmxl2/Hectd4/Cnr1/Prkce/Camk2n1/Efna5/Kcnb1/Cacna1c/Foxk1/Ptprn2/Csmd1/Cry2
H	WT_vs_AD	GO:0007158	neuron cell-cell adhesion	5/1155	2.13791e-05	0.000422949	0.00031643	Nrxn1/Astn1/Cdk5r1/Nlgn2/Nlgn1
H	WT_vs_AD	GO:0046834	lipid phosphorylation	5/1155	2.13791e-05	0.000422949	0.00031643	Dgke/Dgkg/Dgkh/Dgki/Dgkd
H	WT_vs_AD	GO:0050847	progesterone receptor signaling pathway	5/1155	2.13791e-05	0.000422949	0.00031643	Ube3a/Src/Pgr/Klf9/Trerf1
H	WT_vs_AD	GO:0001503	ossification	36/1155	2.18544e-05	0.000430713	0.000322239	Mef2d/Prkaca/Apc/Chrd/Atp2b1/Erh/Thrb/Mapk8/Bmp1/Noct/Crim1/Nab2/Hdac4/Dhx36/Mmp16/Map3k7/Ryr1/Xylt1/Smad1/Smad3/Ppargc1b/Slc26a2/Klf10/Npnt/Fat4/Tapt1/Acvr2a/Junb/Cebpb/Mkx/Mapk1/Zfp932/Zbtb16/Bmpr2/Sort1/Mn1
H	WT_vs_AD	GO:0021535	cell migration in hindbrain	7/1155	2.21133e-05	0.00043254	0.000323605	Arl13b/Plxna2/Dab1/Rbfox2/Socs7/Rere/Ttbk2
H	WT_vs_AD	GO:2001224	positive regulation of neuron migration	7/1155	2.21133e-05	0.00043254	0.000323605	Nsmf/Drd1/Mapk8/Dab2ip/Arhgef2/Tbc1d24/Rapgef2
H	WT_vs_AD	GO:0098703	calcium ion import across plasma membrane	9/1155	2.22439e-05	0.000433464	0.000324297	Cacna1e/Cacna1b/Cacna1d/Akap5/Slc8a2/Cacna1a/Slc24a2/Slc24a4/Cacna1c
H	WT_vs_AD	GO:0110053	regulation of actin filament organization	27/1155	2.24082e-05	0.000435037	0.000325474	Nphs1/Tenm1/Wasf1/Cyfip2/Cyria/Sptb/Cyrib/Sh3bp1/Mlst8/Abi2/Gba2/Add1/Wasl/Add2/Tjp1/Pak3/Cx3cl1/Smad3/Ppp1r9a/Fchsd1/Rgs4/Coro2b/Kank3/Prkce/Ppm1e/Rictor/Cd47
H	WT_vs_AD	GO:0098696	regulation of neurotransmitter receptor localization to postsynaptic specialization membrane	6/1155	2.26173e-05	0.000437461	0.000327287	Map2k1/Camk2a/Tnik/Magi2/Iqsec2/Kalrn
H	WT_vs_AD	GO:0033500	carbohydrate homeostasis	28/1155	2.27012e-05	0.000437461	0.000327287	Cacna1e/Map2k1/Prkaca/Cacna1d/Pde8b/Stxbp5l/Grk2/Ptprj/Nucks1/Slc12a6/Tbc1d1/Ncor2/Cacna1a/Mbd5/Vgf/Rab11fip2/Dmxl2/Hectd4/Cnr1/Prkce/Camk2n1/Efna5/Kcnb1/Cacna1c/Foxk1/Ptprn2/Csmd1/Cry2
H	WT_vs_AD	GO:0060538	skeletal muscle organ development	23/1155	2.46522e-05	0.000473304	0.000354103	Mef2d/Hlf/Large1/Nphs1/Homer1/Rbfox1/Xk/Rps6kb1/Myocd/Fos/Nr4a1/Col19a1/Hdac4/Skil/Foxp1/Kras/Ryr1/Foxn2/Rbm24/Egr1/Arntl/Zbtb18/Bves
H	WT_vs_AD	GO:0060249	anatomical structure homeostasis	31/1155	2.6327e-05	0.000503601	0.00037677	Kmt2a/Clcn3/Large1/Apc/Homer1/Nell2/Slc1a1/Ush2a/Src/Calb1/Sh3gl2/Add1/Atp2a2/Kras/Slc8a2/Tjp1/Tub/Cx3cl1/Ubash3b/Ppargc1b/Cacna1a/Slc24a2/Nphp4/Ildr2/Wnk3/Flt3/Trim32/Ercc6/Erbb4/Slc17a7/Nanos1
H	WT_vs_AD	GO:0016571	histone methylation	20/1155	2.64943e-05	0.000504944	0.000377775	Kmt2a/Ezh1/Setdb1/Kansl1/Nfyb/Paxbp1/Brd4/Setbp1/Lcor/Kmt2e/Mtf2/Auts2/Atrx/Tet3/Jarid2/Tet2/Kmt5b/Tet1/Kmt2d/Rlf
H	WT_vs_AD	GO:0060998	regulation of dendritic spine development	13/1155	2.74034e-05	0.000518941	0.000388247	Fmr1/Neurl1a/Ube3a/Dhx36/Pak3/Ppp1r9a/Fstl4/Nlgn2/Foxo6/Tanc2/Kalrn/Nlgn1/Afdn
H	WT_vs_AD	GO:0038179	neurotrophin signaling pathway	9/1155	2.74959e-05	0.000518941	0.000388247	Zfyve27/Wasf1/Cyfip2/Sos1/Src/Zdhhc17/Magi2/Rapgef2/Sort1
H	WT_vs_AD	GO:0006475	internal protein amino acid acetylation	21/1155	2.77274e-05	0.000518941	0.000388247	Kmt2a/Kansl1/Nfyb/Myocd/Per1/Brd4/Smc5/Sf3b1/Map3k7/Kmt2e/Nos1/Ep400/Ing3/Auts2/Actl6b/Sf3b3/Jade3/Taf4/Ercc6/Msl2/Phf20l1
H	WT_vs_AD	GO:0017148	negative regulation of translation	21/1155	2.77274e-05	0.000518941	0.000388247	Fmr1/Cpeb4/Shmt1/Dapk1/Noct/Tnrc6c/Cpeb1/Dhx36/Eif4e/Tut4/Cnot6l/Ago2/Rbm24/Ago1/Enc1/Ythdf3/Mex3d/Pus7/Nanos1/Rc3h2/Trim71
H	WT_vs_AD	GO:0018393	internal peptidyl-lysine acetylation	21/1155	2.77274e-05	0.000518941	0.000388247	Kmt2a/Kansl1/Nfyb/Myocd/Per1/Brd4/Smc5/Sf3b1/Map3k7/Kmt2e/Nos1/Ep400/Ing3/Auts2/Actl6b/Sf3b3/Jade3/Taf4/Ercc6/Msl2/Phf20l1
H	WT_vs_AD	GO:0030100	regulation of endocytosis	24/1155	2.81819e-05	0.000525558	0.000393197	Fmr1/Efnb2/Bicd1/Akap5/Mctp1/Synj1/Syt7/Napb/Snph/Src/Sh3gl2/Dnajc6/Add1/Wasl/Nsf/Arhgap21/Magi2/Pacsin1/Ubqln2/Ap2a1/Btbd9/Nlgn1/Slc17a7/Dgkd
H	WT_vs_AD	GO:0015837	amine transport	16/1155	2.88837e-05	0.000536722	0.000401549	Grm2/Syt7/Grk2/Grin2b/Slc6a1/Chrna7/Cacna1a/Htr2a/Syt1/Slc43a2/Rgs4/Cnr1/Kcnb1/Syt17/Cxcl12/Syt10
H	WT_vs_AD	GO:0007519	skeletal muscle tissue development	22/1155	3.05681e-05	0.000564003	0.000421959	Mef2d/Hlf/Nphs1/Homer1/Rbfox1/Xk/Rps6kb1/Myocd/Fos/Nr4a1/Col19a1/Hdac4/Skil/Foxp1/Kras/Ryr1/Foxn2/Rbm24/Egr1/Arntl/Zbtb18/Bves
H	WT_vs_AD	GO:0021954	central nervous system neuron development	14/1155	3.05687e-05	0.000564003	0.000421959	Zmiz1/Nfib/Foxg1/Drd1/Epha4/Zeb2/Dclk1/Gba2/Plxna4/Nova2/Plxna3/Mycbp2/Wdr47/Rapgef2
H	WT_vs_AD	GO:0018210	peptidyl-threonine modification	16/1155	3.19899e-05	0.000588139	0.000440017	Acvr1b/Prkaca/Mapk8/Dyrk1a/Camk2a/Grk2/Map3k7/Phip/Eogt/Stox1/Wnk3/Spred2/Cdk5r1/Cemip/Mapk1/Galntl6
H	WT_vs_AD	GO:0097484	dendrite extension	9/1155	3.37623e-05	0.000616564	0.000461283	Wasf1/Cyfip2/Nedd4l/Sh3gl2/Auts2/Unc13a/Syt1/Syt17/Afdn
H	WT_vs_AD	GO:0086012	membrane depolarization during cardiac muscle cell action potential	6/1155	3.3773e-05	0.000616564	0.000461283	Cacna1d/Cacna2d1/Scn3b/Cacna1c/Cacnb2/Ank3
H	WT_vs_AD	GO:0050432	catecholamine secretion	12/1155	3.43787e-05	0.000625428	0.000467915	Grm2/Syt7/Grk2/Chrna7/Htr2a/Syt1/Cnr1/Kcnb1/Cadps/Syt17/Cxcl12/Syt10
H	WT_vs_AD	GO:0018022	peptidyl-lysine methylation	18/1155	3.48502e-05	0.000631796	0.000472679	Kmt2a/Ezh1/Setdb1/Kansl1/Nfyb/Brd4/Setbp1/Lcor/Kmt2e/Mtf2/Auts2/Atrx/Tet3/Jarid2/Tet2/Kmt5b/Kmt2d/Rlf
H	WT_vs_AD	GO:0022406	membrane docking	13/1155	3.54078e-05	0.000639677	0.000478575	Esyt2/Rab3c/Rab12/Camk2a/Stx12/Atp2a2/Unc13a/Syt1/Ndrg4/Stx3/Kcnb1/Exoc5/Bves
H	WT_vs_AD	GO:0021549	cerebellum development	15/1155	3.56469e-05	0.000640603	0.000479268	Map2k1/Prox1/Faim2/Nrxn1/Dab1/Sez6l2/Cacna1a/Zfp365/Herc1/Rere/Cdk5r1/Sez6l/Zbtb18/Nanos1/Ttbk2
H	WT_vs_AD	GO:0060074	synapse maturation	8/1155	3.57561e-05	0.000640603	0.000479268	Neurl1a/Adgrl1/Nrxn1/Dab2ip/Sez6l2/Sez6l/Erbb4/Nlgn1
H	WT_vs_AD	GO:0000209	protein polyubiquitination	25/1155	3.58285e-05	0.000640603	0.000479268	Klhl3/Wsb1/Peli1/Fbxw11/Ercc8/Rnf19a/Ube2j2/Nedd4l/Tnks2/Ube3a/Rnf165/Marchf7/Trim2/Znrf1/G2e3/Marchf6/Kbtbd7/Trim32/Skp2/Birc2/Parp10/Rnf217/Rc3h2/Trim71/Shprh
H	WT_vs_AD	GO:0021953	central nervous system neuron differentiation	22/1155	3.81133e-05	0.000679121	0.000508086	Zmiz1/Nfib/Prox1/Foxg1/Drd1/Faim2/Nrxn1/Epha4/Zeb2/Dclk1/Gba2/Plxna4/Nova2/Plxna3/Mycbp2/Cacna1a/Gsx2/Herc1/Wdr47/Bcl11b/Spock1/Rapgef2
H	WT_vs_AD	GO:0043954	cellular component maintenance	12/1155	3.94558e-05	0.000700338	0.000523959	Homer1/Myocd/Nrxn1/Grin2b/Tjp1/Adgrb3/Tanc1/Shank2/Erc2/Nlgn1/Syngap1/Afdn
H	WT_vs_AD	GO:0071241	cellular response to inorganic substance	24/1155	3.95999e-05	0.000700338	0.000523959	Fmr1/Fosb/Fos/Mapk8/Nrxn1/Syt7/Slc1a1/Chuk/Carf/Slc30a10/Add1/Atrx/Kcnc2/Syt1/Kcnb1/Junb/Syt17/Grin2a/Syt10/Mapk1/Nlgn1/Ank3/Cpne1/Ddi2
H	WT_vs_AD	GO:0016573	histone acetylation	20/1155	3.97078e-05	0.000700338	0.000523959	Kmt2a/Kansl1/Nfyb/Myocd/Per1/Brd4/Sf3b1/Map3k7/Kmt2e/Nos1/Ep400/Ing3/Auts2/Actl6b/Sf3b3/Jade3/Taf4/Ercc6/Msl2/Phf20l1
H	WT_vs_AD	GO:0010640	regulation of platelet-derived growth factor receptor signaling pathway	7/1155	4.04286e-05	0.000708249	0.000529878	Myocd/Cblb/Ptprj/Src/Phf14/Lrig2/Ndrg4
H	WT_vs_AD	GO:1902683	regulation of receptor localization to synapse	7/1155	4.04286e-05	0.000708249	0.000529878	Tamalin/Map2k1/Camk2a/Tnik/Magi2/Iqsec2/Kalrn
H	WT_vs_AD	GO:0070050	neuron cellular homeostasis	9/1155	4.11963e-05	0.000719277	0.000538128	Clcn3/Nell2/Calb1/Atp2a2/Slc8a2/Cx3cl1/Cacna1a/Slc24a2/Slc17a7
H	WT_vs_AD	GO:0022604	regulation of cell morphogenesis	30/1155	4.20064e-05	0.000730968	0.000546875	Akap5/Olfm4/Larp4/Nedd4l/Epha4/Plxna2/Src/Tnik/Dhx36/Ptprd/Dvl1/Plxna4/Plxna1/Pak3/Zmym3/Plxna3/Phip/Gas7/Unc13a/Syt1/Tbc1d24/Ss18l1/Rreb1/Efna5/Cdc42se2/Il1rapl1/Syt17/Kalrn/Afdn/Bves
H	WT_vs_AD	GO:2000113	negative regulation of cellular macromolecule biosynthetic process	22/1155	4.40301e-05	0.000761543	0.000569749	Fmr1/Cpeb4/Shmt1/Dapk1/Noct/Tnrc6c/Cpeb1/Dhx36/Eif4e/Tut4/Cnot6l/Ago2/Acer2/Rbm24/Ago1/Enc1/Ythdf3/Mex3d/Pus7/Nanos1/Rc3h2/Trim71
H	WT_vs_AD	GO:0051258	protein polymerization	26/1155	4.40562e-05	0.000761543	0.000569749	Apc/Nphs1/Tenm1/Cyfip2/Cyria/Sptb/Mapk8/Cyrib/Dyrk1a/Mlst8/Gba2/Add1/Wasl/Add2/Fgf13/Pak3/Ppp1r9a/Gas7/Diaph2/Fchsd1/Camsap2/Kank3/Prkce/Rictor/Trim32/Gda
H	WT_vs_AD	GO:1903829	positive regulation of protein localization	39/1155	4.43473e-05	0.000764037	0.000571615	Bicd1/Prkaca/Apc/Cacna1d/Cacnb4/Doc2b/Akap5/Pcsk1/Nrxn1/Rbm22/Gnl3l/Parp1/Frmd4a/Src/Chrm1/Lrig2/Ctdspl2/Cep135/Ripor1/Zdhhc2/Rab11fip2/Wnk3/Stx3/Coro2b/Prkce/Cep295/Camk2n1/Ric3/Cdk5r1/Sorl1/Kcnb1/Nlgn2/Cemip/Dpp6/Erbb4/Mapk1/Nlgn1/Tm9sf4/Ank3
H	WT_vs_AD	GO:0048013	ephrin receptor signaling pathway	8/1155	4.51293e-05	0.000774944	0.000579775	Efnb2/Tiam1/Epha4/Efna3/Sipa1l1/Cdk5r1/Efna5/Anks1b
H	WT_vs_AD	GO:0001558	regulation of cell growth	37/1155	4.6513e-05	0.000796075	0.000595585	Acvr1b/Sema4f/Zfyve27/Myocd/Yy1/Extl3/Mlst8/Nedd4l/Slit1/Ptprj/Dab2ip/Plxna4/Foxp1/Fgf13/Plxna3/Smad3/Unc13a/Syt1/Fstl4/Sema7a/Rgs4/Dcun1d3/Efna5/Rictor/Adnp/Trim32/Epm2a/Slit3/Foxk1/Syt17/Ntrk3/Cxcl12/Lgi1/Bmpr2/Afdn/Nanos1/Prdm11
H	WT_vs_AD	GO:0034767	positive regulation of ion transmembrane transport	22/1155	4.72861e-05	0.000806654	0.000603499	Cacna1d/Cacnb4/Akap5/Ryr2/Drd1/Hcn1/Ehd3/Nedd4l/Kcnip2/Fgf14/Nos1/Cx3cl1/Kcnc2/Cacna2d1/Wnk3/Plcb1/Cacna1c/Cemip/Cacnb2/Kcnc1/Dpp6/Ank3
H	WT_vs_AD	GO:0048278	vesicle docking	11/1155	4.82527e-05	0.000820071	0.000613537	Rab3c/Rab12/Camk2a/Stx12/Unc13a/Syt1/Ndrg4/Stx3/Kcnb1/Exoc5/Bves
H	WT_vs_AD	GO:0030041	actin filament polymerization	19/1155	4.83878e-05	0.000820071	0.000613537	Nphs1/Tenm1/Cyfip2/Cyria/Sptb/Cyrib/Mlst8/Gba2/Add1/Wasl/Add2/Pak3/Ppp1r9a/Gas7/Diaph2/Fchsd1/Kank3/Prkce/Rictor
H	WT_vs_AD	GO:0097091	synaptic vesicle clustering	6/1155	4.89491e-05	0.00082689	0.000618639	Syn2/Nrxn1/Pcdh17/Magi2/Nlgn2/Nlgn1
H	WT_vs_AD	GO:0016082	synaptic vesicle priming	7/1155	5.34226e-05	0.00089954	0.000672992	Cadps2/Stxbp5/Synj1/Napb/Unc13a/Erc2/Cadps
H	WT_vs_AD	GO:0036293	response to decreased oxygen levels	24/1155	5.50167e-05	0.000923394	0.000690838	Map2k1/Cbfa2t3/Arnt/Cpeb4/Ryr2/Slc11a2/Mlst8/Slc1a1/Cpeb1/Epha4/Fosl2/Grin2b/Itpr2/Ryr1/Plat/Smad3/Stox1/Egr1/Prkce/Birc2/Kcnd2/Kcnma1/Tm9sf4/Scn2a
H	WT_vs_AD	GO:1902476	chloride transmembrane transport	10/1155	5.61087e-05	0.000938693	0.000702284	Clcn3/Gabrb2/Gabra1/Slc12a5/Gabrg2/Slc1a1/Slc12a6/Glrb/Slc6a1/Ano3
H	WT_vs_AD	GO:0042752	regulation of circadian rhythm	16/1155	5.76165e-05	0.00096083	0.000718846	Crtc1/Prox1/Fbxw11/Adcy1/Per1/Drd1/Mapk8/Usp7/Noct/Ube3a/Sfpq/Klf10/Mapk10/Arntl/Nlgn1/Cry2
H	WT_vs_AD	GO:0098661	inorganic anion transmembrane transport	12/1155	5.87761e-05	0.000977036	0.000730971	Clcn3/Gabrb2/Gabra1/Slc12a5/Gabrg2/Slc1a1/Slc12a6/Glrb/Slc6a1/Slc26a2/Grm5/Ano3
H	WT_vs_AD	GO:0030336	negative regulation of cell migration	28/1155	6.1573e-05	0.00102027	0.000763315	Klf4/Chrd/Abr/Osbpl8/Myocd/Drd1/Mctp1/Ptprj/Epha4/Dab2ip/Ptpru/Wasl/Srgap3/Cx3cl1/Arid2/Scai/Ndrg4/Drd5/Magi2/Nrg3/Nexmif/Tet1/Plcb1/Rap2a/Prkg1/Cxcl12/Afdn/Ptprg
H	WT_vs_AD	GO:0051924	regulation of calcium ion transport	27/1155	6.27242e-05	0.00103604	0.000775118	Fmr1/Cacna1b/Homer1/Cacna1d/Cacnb4/Atp2b1/Akap5/Ryr2/Drd1/Jph4/Ehd3/Camk2a/Fgf14/Nos1/Cx3cl1/Ubash3b/Cacna1a/Nos1ap/Rgs4/Cacna2d1/Wnk3/Sestd1/Prkce/Cacna1c/Cemip/Cacnb2/Cxcl12
H	WT_vs_AD	GO:0051937	catecholamine transport	13/1155	6.48989e-05	0.00106857	0.000799454	Drd1/Grm2/Syt7/Grk2/Chrna7/Htr2a/Syt1/Cnr1/Kcnb1/Cadps/Syt17/Cxcl12/Syt10
H	WT_vs_AD	GO:0006941	striated muscle contraction	19/1155	6.6628e-05	0.0010932	0.000817877	Scn4a/Homer1/Cacna1d/Map2k3/Ryr2/Nr4a1/Ehd3/Cacna1h/Grk2/Hdac4/Nos1/Atp2a2/Fgf13/Cacna2d1/Scn3b/Cacna1c/Dsp/Cacnb2/Scn1a
H	WT_vs_AD	GO:0033143	regulation of intracellular steroid hormone receptor signaling pathway	12/1155	6.68147e-05	0.0010932	0.000817877	Per1/Strn3/Parp1/Src/Ncor2/Foxp1/Lmo3/Kmt2d/Skp2/Arntl/Kdm5d/Cry2
H	WT_vs_AD	GO:1900452	regulation of long-term synaptic depression	6/1155	6.91275e-05	0.00112749	0.000843536	Fmr1/Ppp1r9a/Dgki/Iqsec2/Kcnb1/Sorcs3
H	WT_vs_AD	GO:0006473	protein acetylation	23/1155	6.95408e-05	0.00113069	0.000845927	Kmt2a/Kansl1/Nfyb/Myocd/Per1/Brd4/Smc5/Sf3b1/Map3k7/Kmt2e/Nos1/Ep400/Ing3/Auts2/Actl6b/Sf3b3/Jade3/Taf4/Cep295/Ercc6/Arntl/Msl2/Phf20l1
H	WT_vs_AD	GO:0048169	regulation of long-term neuronal synaptic plasticity	8/1155	7.0071e-05	0.00113576	0.000849721	Fmr1/Neurl1a/Grin2b/Kras/Egr1/Grm5/Grin2a/Syngap1
H	WT_vs_AD	GO:0032868	response to insulin	24/1155	7.10123e-05	0.00114744	0.000858462	Apc/Atp2b1/Osbpl8/Rps6kb1/Rab12/Lpin2/Grk2/Ptprj/Cpeb1/Nucks1/Parp1/Src/Phip/Vps13c/Vgf/Egr1/Socs7/Ptpre/Sorl1/Plcb1/Ywhag/Kbtbd2/Cry2/Sort1
H	WT_vs_AD	GO:0001666	response to hypoxia	22/1155	7.17542e-05	0.00115584	0.000864745	Map2k1/Cbfa2t3/Arnt/Ryr2/Slc11a2/Mlst8/Cpeb1/Epha4/Fosl2/Grin2b/Itpr2/Ryr1/Plat/Smad3/Stox1/Egr1/Prkce/Birc2/Kcnd2/Kcnma1/Tm9sf4/Scn2a
H	WT_vs_AD	GO:0018394	peptidyl-lysine acetylation	21/1155	7.30799e-05	0.00117356	0.000878004	Kmt2a/Kansl1/Nfyb/Myocd/Per1/Brd4/Smc5/Sf3b1/Map3k7/Kmt2e/Nos1/Ep400/Ing3/Auts2/Actl6b/Sf3b3/Jade3/Taf4/Ercc6/Msl2/Phf20l1
H	WT_vs_AD	GO:0050433	regulation of catecholamine secretion	11/1155	7.4106e-05	0.00118638	0.000887591	Grm2/Syt7/Grk2/Chrna7/Htr2a/Syt1/Cnr1/Kcnb1/Syt17/Cxcl12/Syt10
H	WT_vs_AD	GO:0060070	canonical Wnt signaling pathway	27/1155	7.8761e-05	0.00125704	0.000940453	Wnt9a/Klf4/Apc/Fzd3/Ccny/Tnks2/Zeb2/Dab2ip/Tbl1xr1/Src/Ptpru/Dvl1/Adgra2/Csnk1g1/Smad3/Tle6/Prickle1/Egr1/Nphp4/Rbms3/Amer3/Lypd6/Tmem198/Shisa6/Arntl/Csnk1g3/Tmem170b
H	WT_vs_AD	GO:0032271	regulation of protein polymerization	21/1155	8.40986e-05	0.00133812	0.00100112	Apc/Nphs1/Tenm1/Cyfip2/Cyria/Sptb/Mapk8/Cyrib/Dyrk1a/Mlst8/Gba2/Add1/Add2/Pak3/Ppp1r9a/Fchsd1/Camsap2/Kank3/Prkce/Rictor/Gda
H	WT_vs_AD	GO:0021695	cerebellar cortex development	11/1155	8.50148e-05	0.00134424	0.00100569	Map2k1/Prox1/Faim2/Nrxn1/Sez6l2/Cacna1a/Zfp365/Herc1/Rere/Sez6l/Ttbk2
H	WT_vs_AD	GO:0086003	cardiac muscle cell contraction	11/1155	8.50148e-05	0.00134424	0.00100569	Cacna1d/Ryr2/Cacna1h/Atp2a2/Fgf13/Cacna2d1/Scn3b/Cacna1c/Dsp/Cacnb2/Scn1a
H	WT_vs_AD	GO:0007628	adult walking behavior	9/1155	8.62654e-05	0.00134424	0.00100569	Cacnb4/Drd1/Epha4/Glrb/Dab1/Cacna1a/Cacna1c/Kcnma1/Scn1a
H	WT_vs_AD	GO:0035640	exploration behavior	8/1155	8.62917e-05	0.00134424	0.00100569	Kmt2a/Chrd/Ube3a/Chl1/Shank2/Prkce/Nlgn2/Gad1
H	WT_vs_AD	GO:0048846	axon extension involved in axon guidance	8/1155	8.62917e-05	0.00134424	0.00100569	Sema4f/Slit1/Plxna4/Plxna3/Sema7a/Slit3/Cxcl12/Bmpr2
H	WT_vs_AD	GO:0070306	lens fiber cell differentiation	8/1155	8.62917e-05	0.00134424	0.00100569	Prox1/Abi2/Zeb2/Skil/Smad3/Spred3/Spred2/Ntrk3
H	WT_vs_AD	GO:1902284	neuron projection extension involved in neuron projection guidance	8/1155	8.62917e-05	0.00134424	0.00100569	Sema4f/Slit1/Plxna4/Plxna3/Sema7a/Slit3/Cxcl12/Bmpr2
H	WT_vs_AD	GO:0021801	cerebral cortex radial glia-guided migration	7/1155	8.96725e-05	0.00138684	0.00103757	Zmiz1/Foxg1/Dab2ip/Dab1/Socs7/Wdr47/Cdk5r1
H	WT_vs_AD	GO:0022030	telencephalon glial cell migration	7/1155	8.96725e-05	0.00138684	0.00103757	Zmiz1/Foxg1/Dab2ip/Dab1/Socs7/Wdr47/Cdk5r1
H	WT_vs_AD	GO:0018023	peptidyl-lysine trimethylation	10/1155	8.98262e-05	0.00138684	0.00103757	Kmt2a/Setdb1/Nfyb/Brd4/Kmt2e/Atrx/Tet3/Tet2/Kmt5b/Kmt2d
H	WT_vs_AD	GO:0032230	positive regulation of synaptic transmission, GABAergic	6/1155	9.54246e-05	0.00146459	0.00109573	Nalcn/Nrxn1/Prkce/Nlgn2/Erbb4/Nlgn1
H	WT_vs_AD	GO:2001135	regulation of endocytic recycling	6/1155	9.54246e-05	0.00146459	0.00109573	Tamalin/Akap5/Ndrg4/Zdhhc2/Sorl1/Bves
H	WT_vs_AD	GO:1901385	regulation of voltage-gated calcium channel activity	9/1155	0.000102443	0.00156768	0.00117287	Fmr1/Cacnb4/Akap5/Ehd3/Fgf14/Cacna1a/Nos1ap/Cacna2d1/Cacnb2
H	WT_vs_AD	GO:0007528	neuromuscular junction development	10/1155	0.000104327	0.00159183	0.00119093	Etv5/Ppfibp1/Cacnb4/Dvl1/Col4a1/Sorbs2/Mycbp2/Unc13a/Cacnb2/Kalrn
H	WT_vs_AD	GO:0031281	positive regulation of cyclase activity	8/1155	0.000105503	0.00160507	0.00120084	Cacna1d/Adcy1/Adcy3/Akap5/Drd1/Mapk8/Nos1/Cacna1c
H	WT_vs_AD	GO:0032386	regulation of intracellular transport	29/1155	0.000107322	0.00162798	0.00121797	Tamalin/Spag5/Map2k1/Prkaca/Ppp1r12a/Akap5/Mapk8/Usp7/Rbm22/Slc1a1/Pkia/Src/Chrm1/Ctdspl2/Ndrg4/Thoc2/Ripor1/Zdhhc2/Cdk5r1/Sorl1/Kcnb1/Cemip/Epm2a/Cpsf6/Mapk1/Tm9sf4/Ank3/Bves/Nupl1
H	WT_vs_AD	GO:0033044	regulation of chromosome organization	23/1155	0.000108804	0.00164566	0.00123121	Apc/Setdb1/Yy1/Smarcd1/Tnks2/Smc5/Gnl3l/Parp1/Src/Dhx36/Sfpq/Actl6b/Atf7ip/Smg1/Atrx/Arid2/Becn1/Slf2/Ino80d/Wapl/Nfrkb/Mapk1/Khdc3
H	WT_vs_AD	GO:0051098	regulation of binding	33/1155	0.000109722	0.00165474	0.00123799	Fmr1/Tiam1/Klf4/Runx1t1/Nfib/Myocd/Mapk8/Cblb/Brd4/Gnl3l/Epha4/Hdac4/Nucks1/Parp1/Nvl/Itga4/Src/Dvl1/Add1/Crmp1/Atp2a2/Add2/Ubash3b/Smad3/Ripor1/Wapl/Ppp1r2/Sorl1/Adnp/Styx/Rapgef2/Cpne1/Ttbk2
H	WT_vs_AD	GO:0015844	monoamine transport	14/1155	0.000112541	0.00169234	0.00126612	Drd1/Grm2/Syt7/Grk2/Nos1/Chrna7/Htr2a/Syt1/Cnr1/Kcnb1/Cadps/Syt17/Cxcl12/Syt10
H	WT_vs_AD	GO:0051928	positive regulation of calcium ion transport	17/1155	0.000116575	0.00174796	0.00130774	Homer1/Cacna1d/Cacnb4/Atp2b1/Akap5/Ryr2/Drd1/Ehd3/Camk2a/Fgf14/Cx3cl1/Cacna2d1/Wnk3/Cacna1c/Cemip/Cacnb2/Cxcl12
H	WT_vs_AD	GO:2000146	negative regulation of cell motility	28/1155	0.000124184	0.0018567	0.00138909	Klf4/Chrd/Abr/Osbpl8/Myocd/Drd1/Mctp1/Ptprj/Epha4/Dab2ip/Ptpru/Wasl/Srgap3/Cx3cl1/Arid2/Scai/Ndrg4/Drd5/Magi2/Nrg3/Nexmif/Tet1/Plcb1/Rap2a/Prkg1/Cxcl12/Afdn/Ptprg
H	WT_vs_AD	GO:2000112	regulation of cellular macromolecule biosynthetic process	37/1155	0.000126986	0.00189314	0.00141636	Fmr1/Klf4/Neurl1a/Mknk2/Cpeb4/Rps6kb1/Shmt1/Per1/Dapk1/Larp4/Noct/Tnrc6c/Cpeb1/Dhx36/Eif4e/Guf1/Ogfod1/Tut4/Cnot6l/Ago2/Acer2/Rbm24/Rab3gap2/Rbms3/Ago1/Enc1/Pxylp1/Ythdf3/Mex3d/Grm5/Plcb1/Ctif/Pus7/Mapk1/Nanos1/Rc3h2/Trim71
H	WT_vs_AD	GO:1904645	response to amyloid-beta	8/1155	0.000128119	0.0018974	0.00141954	Cacna1b/Epha4/Parp1/Itga4/Chrna7/Cacna1a/Cacna2d1/Grm5
H	WT_vs_AD	GO:0006417	regulation of translation	32/1155	0.000128336	0.0018974	0.00141954	Fmr1/Neurl1a/Mknk2/Cpeb4/Rps6kb1/Shmt1/Per1/Dapk1/Larp4/Noct/Tnrc6c/Cpeb1/Dhx36/Eif4e/Guf1/Ogfod1/Tut4/Cnot6l/Ago2/Rbm24/Rbms3/Ago1/Enc1/Ythdf3/Mex3d/Grm5/Ctif/Pus7/Mapk1/Nanos1/Rc3h2/Trim71
H	WT_vs_AD	GO:0048172	regulation of short-term neuronal synaptic plasticity	6/1155	0.000129095	0.0018974	0.00141954	Kmt2a/Shisa9/Slc8a2/Unc13a/Shisa7/Shisa6
H	WT_vs_AD	GO:0097107	postsynaptic density assembly	6/1155	0.000129095	0.0018974	0.00141954	Nrxn1/Ptprd/Sipa1l1/Slitrk3/Nlgn2/Ntrk3
H	WT_vs_AD	GO:0099558	maintenance of synapse structure	6/1155	0.000129095	0.0018974	0.00141954	Nrxn1/Adgrb3/Shank2/Erc2/Nlgn1/Syngap1
H	WT_vs_AD	GO:0014909	smooth muscle cell migration	14/1155	0.00013708	0.0020091	0.00150311	Rps6kb1/Myocd/Pcsk5/Hdac4/Itga4/Src/Plxna1/Plat/Pgr/Dock4/Ndrg4/Egr1/Sorl1/Prkg1
H	WT_vs_AD	GO:1902117	positive regulation of organelle assembly	12/1155	0.000137872	0.00201503	0.00150755	Spag5/Vps4b/Mapk8/Atg2a/Src/Cnot6l/Becn1/Cep135/Rab3gap2/Cep295/Tapt1/Ttbk2
H	WT_vs_AD	GO:0043405	regulation of MAP kinase activity	20/1155	0.000139226	0.00202911	0.00151808	Tenm1/Ksr1/Kitl/Sos1/Ptprj/Epha4/Zeb2/Dab2ip/Src/Map3k7/Kras/Tnxb/Htr2a/Nek10/Sorl1/Magi3/Dusp7/Paqr3/Ntrk3/Akap13
H	WT_vs_AD	GO:0030832	regulation of actin filament length	18/1155	0.000140766	0.00203988	0.00152614	Nphs1/Tenm1/Cyfip2/Cyria/Sptb/Cyrib/Sh3bp1/Mlst8/Neb/Gba2/Add1/Add2/Pak3/Ppp1r9a/Fchsd1/Kank3/Prkce/Rictor
H	WT_vs_AD	GO:0030856	regulation of epithelial cell differentiation	18/1155	0.000140766	0.00203988	0.00152614	Wnt9a/Apc/Grhl1/Alox8/Fst/Akap11/Zeb2/Add1/Foxp1/Kras/Mycn/Spred3/Ajap1/Rfx3/Spred2/Fat4/Plcb1/Cebpb
H	WT_vs_AD	GO:0022037	metencephalon development	15/1155	0.000141533	0.00203988	0.00152614	Map2k1/Prox1/Faim2/Nrxn1/Dab1/Sez6l2/Cacna1a/Zfp365/Herc1/Rere/Cdk5r1/Sez6l/Zbtb18/Nanos1/Ttbk2
H	WT_vs_AD	GO:0048259	regulation of receptor-mediated endocytosis	15/1155	0.000141533	0.00203988	0.00152614	Fmr1/Efnb2/Bicd1/Akap5/Synj1/Napb/Sh3gl2/Dnajc6/Wasl/Nsf/Magi2/Pacsin1/Ubqln2/Ap2a1/Dgkd
H	WT_vs_AD	GO:0042692	muscle cell differentiation	35/1155	0.000142252	0.00204228	0.00152793	Efnb2/Nphs1/Homer1/Mrtfb/Prox1/Actn1/Xk/Cacnb4/Myocd/Spag9/Yy1/Chuk/Hdac4/Itga8/Neb/Atp2a2/Foxp1/Kras/Ryr1/Sorbs2/Smad1/Tnpo2/Adgrb3/Tanc1/Rbm24/Rgs4/Npnt/Trim32/Nebl/Cxcl12/Akap13/Bmpr2/Sort1/Bves/Syne1
H	WT_vs_AD	GO:0090659	walking behavior	9/1155	0.000142484	0.00204228	0.00152793	Cacnb4/Drd1/Epha4/Glrb/Dab1/Cacna1a/Cacna1c/Kcnma1/Scn1a
H	WT_vs_AD	GO:0046339	diacylglycerol metabolic process	7/1155	0.00014379	0.00204409	0.00152929	Dgke/Dgkg/Dgat2/Dgkh/Dagla/Dgki/Dgkd
H	WT_vs_AD	GO:0086019	cell-cell signaling involved in cardiac conduction	7/1155	0.00014379	0.00204409	0.00152929	Cacna1d/Ryr2/Hcn1/Cacna2d1/Scn3b/Cacna1c/Cacnb2
H	WT_vs_AD	GO:1904861	excitatory synapse assembly	7/1155	0.00014379	0.00204409	0.00152929	Nrxn1/Ptprd/Sipa1l1/Slitrk3/Nlgn2/Ntrk3/Nlgn1
H	WT_vs_AD	GO:0006282	regulation of DNA repair	21/1155	0.000144378	0.00204686	0.00153136	Ubqln4/Yy1/Ercc8/Smarcd1/Eya1/Parp1/Ep400/Ing3/Actl6b/Arid2/Sf3b3/Slf2/Zfp365/Taf4/Ino80d/Nfrkb/Trp53bp1/Kmt5b/Ppp4r2/Ercc6/Khdc3
H	WT_vs_AD	GO:0051054	positive regulation of DNA metabolic process	28/1155	0.000144986	0.0020499	0.00153364	Klf4/Yy1/Ercc8/Mapk8/Usp7/Smarcd1/Tnks2/Eya1/Parp1/Nvl/Src/Dhx36/Ep400/Ing3/Actl6b/Atrx/Pak3/Arid2/Parm1/Slf2/Otud4/Ino80d/Nfrkb/Trp53bp1/Kmt5b/Ercc6/Mapk1/Khdc3
H	WT_vs_AD	GO:0042063	gliogenesis	30/1155	0.000151832	0.00214087	0.00160169	Map2k1/Zmiz1/Nfib/Etv5/Foxg1/Drd1/Synj1/Mbd1/Grk2/Ptprj/Nab2/Epha4/Dab2ip/Dab1/Kras/Cx3cl1/Gsx2/Mycn/Zfp365/Socs7/Wdr47/Adam22/Zfp488/Atxn1/Cdk5r1/Epm2a/Ntrk3/Mapk1/Afdn/Miat
H	WT_vs_AD	GO:0051261	protein depolymerization	15/1155	0.000154828	0.0021732	0.00162588	Apc/Vps4b/Sptb/Sh3bp1/Synj1/Arhgef2/Sh3gl2/Dnajc6/Add1/Add2/Fgf13/Ccsap/Wdr47/Camsap2/Ttbk2
H	WT_vs_AD	GO:0016055	Wnt signaling pathway	35/1155	0.00015496	0.0021732	0.00162588	Wnt9a/Tiam1/Klf4/Apc/Fzd3/Cmah/Fbxw11/Spin1/Celsr3/Ccny/Tnks2/Mark1/Zeb2/Dab2ip/Tbl1xr1/Src/Tnik/Ptpru/Dvl1/Adgra2/Csnk1g1/Smad3/Tle6/Prickle1/Egr1/Nphp4/Rbms3/Amer3/Lypd6/Tmem198/Shisa6/Arntl/Epm2a/Csnk1g3/Tmem170b
H	WT_vs_AD	GO:0019935	cyclic-nucleotide-mediated signaling	13/1155	0.000156111	0.00218346	0.00163356	Ksr1/Pde7b/Cap2/Pde10a/Pex5l/Gucy1b1/Kcnc2/Gucy1a2/Adnp/Prkg1/Rapgef2/Pde7a/Pde11a
H	WT_vs_AD	GO:0010038	response to metal ion	26/1155	0.000156776	0.00218687	0.00163611	Fosb/Homer1/Fos/Ryr2/Hcn1/Mapk8/Slc11a2/Nrxn1/Syt7/Slc1a1/Chuk/Carf/Slc30a10/Add1/Slc30a3/Syt1/Kcnb1/Junb/Syt17/Grin2a/Kcnma1/Syt10/Mapk1/Nlgn1/Ank3/Cpne1
H	WT_vs_AD	GO:0031062	positive regulation of histone methylation	10/1155	0.000160242	0.00222331	0.00166337	Kmt2a/Kansl1/Paxbp1/Brd4/Lcor/Kmt2e/Mtf2/Auts2/Jarid2/Tet1
H	WT_vs_AD	GO:0035176	social behavior	10/1155	0.000160242	0.00222331	0.00166337	Fmr1/Drd1/Nrxn1/Dvl1/Shank2/Npas4/Atxn1/Nlgn2/Kalrn/Gad1
H	WT_vs_AD	GO:0042982	amyloid precursor protein metabolic process	11/1155	0.0001625	0.00224863	0.00168232	Gga3/Dyrk1a/Epha4/Efna3/Chrna7/Unc13a/Slc2a13/Ago2/Ranbp9/Tmcc2/Sorl1
H	WT_vs_AD	GO:0002027	regulation of heart rate	14/1155	0.000166119	0.00229262	0.00171522	Cacna1e/Cacna1d/Ryr2/Hcn1/Slc1a1/Chrna7/Nos1ap/Rgs4/Cacna2d1/Scn3b/Cacna1c/Dsp/Cacnb2/Bves
H	WT_vs_AD	GO:0198738	cell-cell signaling by wnt	35/1155	0.000168679	0.00232179	0.00173705	Wnt9a/Tiam1/Klf4/Apc/Fzd3/Cmah/Fbxw11/Spin1/Celsr3/Ccny/Tnks2/Mark1/Zeb2/Dab2ip/Tbl1xr1/Src/Tnik/Ptpru/Dvl1/Adgra2/Csnk1g1/Smad3/Tle6/Prickle1/Egr1/Nphp4/Rbms3/Amer3/Lypd6/Tmem198/Shisa6/Arntl/Epm2a/Csnk1g3/Tmem170b
H	WT_vs_AD	GO:0001975	response to amphetamine	6/1155	0.000171531	0.00234862	0.00175712	Drd1/Pde1b/Nr4a1/Slc1a1/Drd5/Grin2a
H	WT_vs_AD	GO:1901387	positive regulation of voltage-gated calcium channel activity	6/1155	0.000171531	0.00234862	0.00175712	Cacnb4/Akap5/Ehd3/Fgf14/Cacna2d1/Cacnb2
H	WT_vs_AD	GO:0060828	regulation of canonical Wnt signaling pathway	23/1155	0.000176849	0.00241508	0.00180685	Apc/Ccny/Tnks2/Zeb2/Dab2ip/Tbl1xr1/Src/Ptpru/Adgra2/Csnk1g1/Smad3/Tle6/Prickle1/Egr1/Nphp4/Rbms3/Amer3/Lypd6/Tmem198/Shisa6/Arntl/Csnk1g3/Tmem170b
H	WT_vs_AD	GO:0006469	negative regulation of protein kinase activity	20/1155	0.000182476	0.00247318	0.00185032	Apc/Ptprb/Myocd/Drd1/Sh3bp5/Cblb/Ptprj/Dab2ip/Pkia/Dvl1/Ubash3b/Prkar2a/Socs5/Zfyve28/Drd5/Ppm1e/Camk2n1/Sorl1/Dusp7/Paqr3
H	WT_vs_AD	GO:0098656	anion transmembrane transport	20/1155	0.000182476	0.00247318	0.00185032	Clcn3/Gabrb2/Gabra1/Slc12a5/Slc6a8/Slc16a7/Gabrg2/Slc7a8/Slc1a1/Slc12a6/Glrb/Slc6a1/Slc26a2/Slc43a2/Rgs4/Slc7a1/Grm5/Epm2a/Lrrc8b/Ano3
H	WT_vs_AD	GO:0043266	regulation of potassium ion transport	14/1155	0.00018253	0.00247318	0.00185032	Cacna1d/Akap5/Nedd4l/Kcnip2/Kcnip4/Nos1/Htr2a/Kcnc2/Rgs4/Wnk3/Kcns2/Kcnc1/Dpp6/Ank3
H	WT_vs_AD	GO:0051968	positive regulation of synaptic transmission, glutamatergic	8/1155	0.000185398	0.00250552	0.00187451	Drd1/Nrxn1/Grin2b/Shank2/Iqsec2/Nlgn2/Grin2a/Nlgn1
H	WT_vs_AD	GO:0043484	regulation of RNA splicing	19/1155	0.000187444	0.00252661	0.00189029	Fmr1/Celf2/Polr2a/Rbfox1/Clk4/Dyrk1a/Hnrnpll/Rbm22/Rbfox3/Celf3/Nova2/Rbfox2/Sf3b3/Celf5/Raver2/Rbm24/Ildr2/Nup98/Fam172a
H	WT_vs_AD	GO:2001022	positive regulation of response to DNA damage stimulus	18/1155	0.000189472	0.00254735	0.0019058	Fmr1/Yy1/Ercc8/Smarcd1/Eya1/Parp1/Skil/Ep400/Ing3/Actl6b/Arid2/Slf2/Ino80d/Nfrkb/Kmt5b/Spred2/Ercc6/Khdc3
H	WT_vs_AD	GO:0018107	peptidyl-threonine phosphorylation	14/1155	0.00020032	0.00268625	0.00200972	Acvr1b/Prkaca/Mapk8/Dyrk1a/Camk2a/Grk2/Map3k7/Phip/Stox1/Wnk3/Spred2/Cdk5r1/Cemip/Mapk1
H	WT_vs_AD	GO:0071902	positive regulation of protein serine/threonine kinase activity	20/1155	0.00020823	0.00278514	0.00208371	Map2k1/Prox1/Tenm1/Kitl/Nrxn1/Ccny/Epha4/Zeb2/Dab2ip/Src/Map3k7/Kras/Slc8a2/Htr2a/Nek10/Cemip/Magi3/Ntrk3/Rapgef2/Akap13
H	WT_vs_AD	GO:0060999	positive regulation of dendritic spine development	10/1155	0.000210068	0.00280252	0.00209671	Fmr1/Neurl1a/Dhx36/Pak3/Ppp1r9a/Nlgn2/Foxo6/Kalrn/Nlgn1/Afdn
H	WT_vs_AD	GO:2000628	regulation of miRNA metabolic process	13/1155	0.000211449	0.00281374	0.0021051	Zfp512b/Klf4/Nfib/Mrtfb/Myocd/Fos/Yy1/Zswim8/Hdac4/Smad1/Smad3/Egr1/Rc3h2
H	WT_vs_AD	GO:0021932	hindbrain radial glia guided cell migration	5/1155	0.000215536	0.0028608	0.00214031	Arl13b/Dab1/Rbfox2/Socs7/Rere
H	WT_vs_AD	GO:0014059	regulation of dopamine secretion	8/1155	0.000221077	0.00291945	0.00218419	Grm2/Syt7/Htr2a/Syt1/Cnr1/Syt17/Cxcl12/Syt10
H	WT_vs_AD	GO:0086002	cardiac muscle cell action potential involved in contraction	8/1155	0.000221077	0.00291945	0.00218419	Cacna1d/Ryr2/Cacna2d1/Scn3b/Cacna1c/Dsp/Cacnb2/Scn1a
H	WT_vs_AD	GO:0048011	neurotrophin TRK receptor signaling pathway	7/1155	0.000221732	0.00292068	0.00218511	Zfyve27/Wasf1/Cyfip2/Sos1/Src/Zdhhc17/Sort1
H	WT_vs_AD	GO:0099170	postsynaptic modulation of chemical synaptic transmission	6/1155	0.000224266	0.00294661	0.00220451	Fmr1/Drd1/Rnf19a/Eif4e/Grm5/Plcb1
H	WT_vs_AD	GO:0010770	positive regulation of cell morphogenesis involved in differentiation	13/1155	0.000233287	0.00305741	0.00228741	Akap5/Olfm4/Epha4/Tnik/Dhx36/Ptprd/Pak3/Tbc1d24/Ss18l1/Rreb1/Il1rapl1/Kalrn/Afdn
H	WT_vs_AD	GO:0051703	biological process involved in intraspecies interaction between organisms	10/1155	0.000239489	0.0031308	0.00234232	Fmr1/Drd1/Nrxn1/Dvl1/Shank2/Npas4/Atxn1/Nlgn2/Kalrn/Gad1
H	WT_vs_AD	GO:0038127	ERBB signaling pathway	14/1155	0.00024042	0.0031351	0.00234553	Neurl1a/Cblb/Sos1/Ptprj/Slc30a10/Dab2ip/Src/Socs5/Zfyve28/Nrg3/Garem1/Erbb4/Mapk1/Dgkd
H	WT_vs_AD	GO:0030833	regulation of actin filament polymerization	16/1155	0.000249866	0.00325013	0.00243159	Nphs1/Tenm1/Cyfip2/Cyria/Sptb/Cyrib/Mlst8/Gba2/Add1/Add2/Pak3/Ppp1r9a/Fchsd1/Kank3/Prkce/Rictor
H	WT_vs_AD	GO:0070482	response to oxygen levels	26/1155	0.000251606	0.00326461	0.00244242	Map2k1/Cbfa2t3/Arnt/Cpeb4/Ryr2/Slc11a2/Mlst8/Slc1a1/Cpeb1/Epha4/Gucy1b1/Fosl2/Grin2b/Itpr2/Ryr1/Plat/Smad3/Stox1/Egr1/Gucy1a2/Prkce/Birc2/Kcnd2/Kcnma1/Tm9sf4/Scn2a
H	WT_vs_AD	GO:0006865	amino acid transport	17/1155	0.000253918	0.0032736	0.00244915	Xk/Cacnb4/Slc36a1/Slc7a8/Grm2/Slc1a1/Slc6a17/Grin2b/Slc6a1/Cacna1a/Slc38a7/Slc43a2/Rgs4/Slc7a1/Epm2a/Slc7a14/Slc17a7
H	WT_vs_AD	GO:0070507	regulation of microtubule cytoskeleton organization	17/1155	0.000253918	0.0032736	0.00244915	Spag5/Bicd1/Apc/Vps4b/Mapk8/Dyrk1a/Arhgef2/Mpdz/Gba2/Fgf13/Ccsap/Wdr47/Camsap2/Cdk5r1/Efna5/Gda/Ttbk2
H	WT_vs_AD	GO:0008380	RNA splicing	33/1155	0.000254187	0.0032736	0.00244915	Fmr1/Celf2/Polr2a/Rbfox1/Clk4/Dyrk1a/Paxbp1/Hnrnpll/Tcerg1/Rbm22/Rbfox3/Sf3b1/Khdc4/Celf3/Zranb2/Sfpq/Dhx15/Luc7l2/Nova2/Rbm41/Rbfox2/Sf3b3/Celf5/Raver2/Prpf39/Thoc2/Rbm24/Cdc40/Ildr2/Ppp4r2/Nup98/Fam172a/Gm6793
H	WT_vs_AD	GO:0090630	activation of GTPase activity	13/1155	0.000257026	0.00330199	0.00247039	Sipa1l2/Tiam1/Evi5/Abr/Tiam2/Pip5k1a/Tbc1d1/Ralgapa2/Sgsm2/Arhgap29/Iqsec3/Sipa1l1/Ntrk3
H	WT_vs_AD	GO:0060048	cardiac muscle contraction	15/1155	0.000259676	0.00331931	0.00248335	Cacna1d/Map2k3/Ryr2/Ehd3/Cacna1h/Grk2/Hdac4/Atp2a2/Fgf13/Cacna2d1/Scn3b/Cacna1c/Dsp/Cacnb2/Scn1a
H	WT_vs_AD	GO:0007616	long-term memory	8/1155	0.000262192	0.00331931	0.00248335	Adcy1/Pja2/Calb1/Egr1/Npas4/Camk2n1/Btbd9/Slc17a7
H	WT_vs_AD	GO:0050919	negative chemotaxis	8/1155	0.000262192	0.00331931	0.00248335	Sema4f/Slit1/Plxna4/Plxna3/Sema7a/Nrg3/Lrtm2/Slit3
H	WT_vs_AD	GO:0086065	cell communication involved in cardiac conduction	8/1155	0.000262192	0.00331931	0.00248335	Cacna1d/Ryr2/Hcn1/Cacna2d1/Scn3b/Cacna1c/Dsp/Cacnb2
H	WT_vs_AD	GO:0007617	mating behavior	9/1155	0.000262202	0.00331931	0.00248335	Drd1/Thrb/Hdac4/Pgr/Cyp11a1/Vgf/Drd5/Cnr1/Acvr2a
H	WT_vs_AD	GO:0071709	membrane assembly	9/1155	0.000262202	0.00331931	0.00248335	Vps4b/Spast/Nrxn1/Ptprd/Magi2/Nlgn2/Il1rapl1/Nlgn1/Ank3
H	WT_vs_AD	GO:0040029	epigenetic regulation of gene expression	18/1155	0.000270609	0.00341331	0.00255367	Ezh1/Setdb1/Kansl1/Smarcd1/Hdac4/Zdbf2/Atf7ip/Pcgf3/Phf2/Jarid2/Bahd1/Phf8/Zfp445/Tet1/Kmt2d/Fam172a/Msl2/Xist
H	WT_vs_AD	GO:0021952	central nervous system projection neuron axonogenesis	7/1155	0.000271802	0.00341331	0.00255367	Nfib/Epha4/Zeb2/Dclk1/Plxna4/Mycbp2/Wdr47
H	WT_vs_AD	GO:0048841	regulation of axon extension involved in axon guidance	7/1155	0.000271802	0.00341331	0.00255367	Sema4f/Slit1/Plxna4/Plxna3/Sema7a/Cxcl12/Bmpr2
H	WT_vs_AD	GO:0034764	positive regulation of transmembrane transport	24/1155	0.000272251	0.00341331	0.00255367	Cacna1d/Cacnb4/Osbpl8/Akap5/Ryr2/Drd1/Hcn1/Ehd3/Nedd4l/Kcnip2/Fgf14/Nos1/Cx3cl1/Kcnc2/Cacna2d1/Wnk3/Plcb1/Cacna1c/Cemip/Cacnb2/Kcnc1/Dpp6/Erbb4/Ank3
H	WT_vs_AD	GO:0045739	positive regulation of DNA repair	15/1155	0.000282078	0.00352801	0.00263949	Yy1/Ercc8/Smarcd1/Eya1/Parp1/Ep400/Ing3/Actl6b/Arid2/Slf2/Ino80d/Nfrkb/Kmt5b/Ercc6/Khdc3
H	WT_vs_AD	GO:0014075	response to amine	6/1155	0.000288973	0.00359696	0.00269107	Drd1/Pde1b/Nr4a1/Slc1a1/Drd5/Grin2a
H	WT_vs_AD	GO:0080182	histone H3-K4 trimethylation	6/1155	0.000288973	0.00359696	0.00269107	Kmt2a/Nfyb/Kmt2e/Tet3/Tet2/Kmt2d
H	WT_vs_AD	GO:0030072	peptide hormone secretion	25/1155	0.00029152	0.00361999	0.0027083	Cacna1e/Cacna1d/Slc16a10/Doc2b/Pde8b/Stxbp5l/Syt7/Pex5l/Tbc1d1/Nos1/Vgf/Rab11fip2/Ildr2/Madd/Rfx3/Cnr1/Prkce/Camk2n1/Efna5/Kcnb1/Cacna1c/Nlgn2/Arntl/Ptprn2/Kalrn
H	WT_vs_AD	GO:0031331	positive regulation of cellular catabolic process	33/1155	0.000300612	0.00372401	0.00278613	Map2k1/Cbfa2t3/Dapk1/Zswim8/Mapk8/Rnf19a/Noct/Rab12/Mlst8/Atg2a/Tnrc6c/Dhx36/Map3k7/Dvl1/Tut4/Cnot6l/Htr2a/Becn1/Prickle1/Ago2/Socs5/Rbm24/Rab3gap2/Ythdf3/Mex3d/Ubqln2/Trim32/Zfand2a/Epm2a/Rnf217/Nanos1/Rc3h2/Trim71
H	WT_vs_AD	GO:0098926	postsynaptic signal transduction	9/1155	0.000302524	0.0037388	0.00279719	Crtc1/Nsmf/Chrna7/Sorbs2/Chrm1/Cdk5r1/Plcb1/Anks1b/Abi1
H	WT_vs_AD	GO:0070372	regulation of ERK1 and ERK2 cascade	27/1155	0.000306607	0.00378028	0.00282822	Klf4/Map2k1/Epor/Nrxn1/Epha4/Slc30a10/Dab2ip/Src/Lmo3/Chrna7/Cx3cl1/Htr2a/Zdhhc17/Ndrg4/Sstr4/Spred3/Sema7a/Ranbp9/Npnt/Nek10/Garem1/Spred2/Traf7/Styx/Cxcl12/Erbb4/Rapgef2
H	WT_vs_AD	GO:0014046	dopamine secretion	8/1155	0.000309353	0.00379614	0.00284009	Grm2/Syt7/Htr2a/Syt1/Cnr1/Syt17/Cxcl12/Syt10
H	WT_vs_AD	GO:1902991	regulation of amyloid precursor protein catabolic process	8/1155	0.000309353	0.00379614	0.00284009	Gga3/Epha4/Efna3/Chrna7/Unc13a/Slc2a13/Ranbp9/Sorl1
H	WT_vs_AD	GO:0045921	positive regulation of exocytosis	13/1155	0.000310744	0.00380424	0.00284615	Vps4b/Cadps2/Stxbp5/Doc2b/Cacna1i/Cacna1h/Rab27b/Syt7/Syt1/Kcnb1/Cadps/Syt10/Nlgn1
H	WT_vs_AD	GO:0032200	telomere organization	16/1155	0.000315155	0.00384918	0.00287977	Ezh1/Yy1/Tnks2/Smc5/Gnl3l/Parp1/Dclre1c/Src/Dhx36/Smg1/LTO1/Atrx/Zfp365/Ino80d/Nfrkb/Mapk1
H	WT_vs_AD	GO:0008361	regulation of cell size	20/1155	0.000325212	0.00396272	0.00296471	Sema4f/Clcn3/Xk/Slc12a5/Zfyve27/Slit1/Slc12a6/Add1/Plxna4/Fgf13/Plxna3/Fstl4/Sema7a/Wnk3/Efna5/Adnp/Ntrk3/Cxcl12/Kcnma1/Bmpr2
H	WT_vs_AD	GO:0032456	endocytic recycling	11/1155	0.000327759	0.00398441	0.00298094	Tamalin/Gga3/Akap5/Ehd3/Ccdc93/Ndrg4/Zdhhc2/Epg5/Acap2/Sorl1/Bves
H	WT_vs_AD	GO:1902905	positive regulation of supramolecular fiber organization	18/1155	0.000332593	0.00403376	0.00301786	Apc/Nphs1/Prox1/Tenm1/Wasf1/Mapk8/Mlst8/Abi2/Wasl/Cx3cl1/Smad3/Tnxb/Fchsd1/Prkce/Ppm1e/Rictor/Cd47/Gda
H	WT_vs_AD	GO:0008064	regulation of actin polymerization or depolymerization	17/1155	0.000339552	0.00410858	0.00307384	Nphs1/Tenm1/Cyfip2/Cyria/Sptb/Cyrib/Sh3bp1/Mlst8/Gba2/Add1/Add2/Pak3/Ppp1r9a/Fchsd1/Kank3/Prkce/Rictor
H	WT_vs_AD	GO:0010769	regulation of cell morphogenesis involved in differentiation	14/1155	0.00034165	0.00412437	0.00308565	Akap5/Olfm4/Epha4/Tnik/Dhx36/Ptprd/Pak3/Tbc1d24/Ss18l1/Rreb1/Efna5/Il1rapl1/Kalrn/Afdn
H	WT_vs_AD	GO:0019098	reproductive behavior	10/1155	0.000349208	0.00420585	0.00314662	Drd1/Thrb/Hdac4/Pgr/Cyp11a1/Vgf/Drd5/Cnr1/Acvr2a/Kalrn
H	WT_vs_AD	GO:0071375	cellular response to peptide hormone stimulus	24/1155	0.000355428	0.00427089	0.00319527	Apc/Atp2b1/Osbpl8/Rps6kb1/Adcy6/Nr4a1/Rab12/Lpin2/Camk2a/Grk2/Ptprj/Cpeb1/Nucks1/Parp1/Slc30a10/Src/Phip/Cyp11a1/Mbd5/Socs7/Ptpre/Sorl1/Plcb1/Ywhag
H	WT_vs_AD	GO:0035914	skeletal muscle cell differentiation	12/1155	0.000360479	0.00432159	0.0032332	Mef2d/Hlf/Rbfox1/Myocd/Fos/Nr4a1/Hdac4/Kras/Foxn2/Rbm24/Egr1/Arntl
H	WT_vs_AD	GO:0034331	cell junction maintenance	8/1155	0.000363211	0.00433722	0.00324489	Nrxn1/Tjp1/Adgrb3/Shank2/Erc2/Nlgn1/Syngap1/Afdn
H	WT_vs_AD	GO:0046486	glycerolipid metabolic process	30/1155	0.000363449	0.00433722	0.00324489	Dgke/Pnpla6/Smpd4/Serac1/Sel1l/Thrb/Dgkg/Synj1/Lpin2/Pikfyve/Tbl1xr1/Pip5k1a/Etnk1/Smg1/Dgat2/Far1/Tnxb/Dgkh/Htr2a/Becn1/Dagla/Socs5/Hycc2/Socs7/Dgki/Mtmr12/Sorl1/Plcb1/Lclat1/Dgkd
H	WT_vs_AD	GO:0007162	negative regulation of cell adhesion	26/1155	0.000375345	0.00446892	0.00334343	Klf4/Map2k1/Peli1/Cblb/Epha4/Plxna2/Marchf7/Src/Dab1/Plxna4/Plxna1/Plxna3/Ubash3b/Dscaml1/Socs5/Acer2/Ajap1/Ildr2/Coro2b/Nexmif/Efna5/Prkg1/Spock1/Cebpb/Cxcl12/Rc3h2
H	WT_vs_AD	GO:0009914	hormone transport	30/1155	0.000379673	0.00451013	0.00337426	Cacna1e/Cacna1d/Slc16a10/Doc2b/Pde8b/Slc7a8/Nell2/Stxbp5l/Syt7/Pex5l/Tbc1d1/Nos1/Npy1r/Vgf/Rab11fip2/Ildr2/Madd/Rfx3/Cnr1/Prkce/Camk2n1/Efna5/Kcnb1/Cacna1c/Nlgn2/Acvr2a/Arntl/Ptprn2/Kalrn/Cry2
H	WT_vs_AD	GO:0000082	G1/S transition of mitotic cell cycle	21/1155	0.000387407	0.00459153	0.00343516	Acvr1b/Klf4/Apc/Cacnb4/Cdk17/Rps6kb1/Smarcd1/Brd4/Camk2a/Eif4e/Kmt2e/Actl6b/Hinfp/Arid2/Stox1/Phf8/Dcun1d3/Plcb1/Skp2/E2f6/Trim71
H	WT_vs_AD	GO:0021543	pallium development	17/1155	0.000391033	0.00462396	0.00345942	Zmiz1/Prox1/Foxg1/Drd1/Zeb2/Dab2ip/Dab1/Fgf13/Plxna3/Socs7/Wdr47/Fat4/Cdk5r1/Plcb1/Zbtb18/Tacc1/Afdn
H	WT_vs_AD	GO:0098974	postsynaptic actin cytoskeleton organization	5/1155	0.000415499	0.00489104	0.00365924	Abi2/Wasl/Ppp1r9a/Nos1ap/Sipa1l1
H	WT_vs_AD	GO:0099188	postsynaptic cytoskeleton organization	5/1155	0.000415499	0.00489104	0.00365924	Abi2/Wasl/Ppp1r9a/Nos1ap/Sipa1l1
H	WT_vs_AD	GO:0070371	ERK1 and ERK2 cascade	28/1155	0.000419163	0.00491993	0.00368085	Klf4/Map2k1/Epor/Nrxn1/Epha4/Slc30a10/Dab2ip/Src/Lmo3/Chrna7/Cx3cl1/Htr2a/Zdhhc17/Ndrg4/Sstr4/Spred3/Sema7a/Ranbp9/Npnt/Nek10/Garem1/Spred2/Traf7/Styx/Cxcl12/Erbb4/Rapgef2/Mapk1
H	WT_vs_AD	GO:0008277	regulation of G protein-coupled receptor signaling pathway	15/1155	0.00042079	0.00491993	0.00368085	Bicd1/Pde10a/Camk2a/Grk2/Nos1/Tub/Phf24/Sstr4/Rgs4/Slc24a4/Grk3/Grm5/Ubqln2/Plcb1/Kctd12
H	WT_vs_AD	GO:0048675	axon extension	15/1155	0.00042079	0.00491993	0.00368085	Sema4f/Zfyve27/Slit1/Raph1/Dclk1/Dvl1/Auts2/Plxna4/Plxna3/Sema7a/Adnp/Slit3/Ntrk3/Cxcl12/Bmpr2
H	WT_vs_AD	GO:0090129	positive regulation of synapse maturation	4/1155	0.000436752	0.00504572	0.00377496	Neurl1a/Adgrl1/Nrxn1/Dab2ip
H	WT_vs_AD	GO:0097104	postsynaptic membrane assembly	4/1155	0.000436752	0.00504572	0.00377496	Nrxn1/Magi2/Nlgn2/Nlgn1
H	WT_vs_AD	GO:0106104	regulation of glutamate receptor clustering	4/1155	0.000436752	0.00504572	0.00377496	Zdhhc2/Frrs1l/Shisa7/Shisa6
H	WT_vs_AD	GO:1904717	regulation of AMPA glutamate receptor clustering	4/1155	0.000436752	0.00504572	0.00377496	Zdhhc2/Frrs1l/Shisa7/Shisa6
H	WT_vs_AD	GO:2000807	regulation of synaptic vesicle clustering	4/1155	0.000436752	0.00504572	0.00377496	Pcdh17/Magi2/Nlgn2/Nlgn1
H	WT_vs_AD	GO:0002790	peptide secretion	25/1155	0.000437366	0.00504572	0.00377496	Cacna1e/Cacna1d/Slc16a10/Doc2b/Pde8b/Stxbp5l/Syt7/Pex5l/Tbc1d1/Nos1/Vgf/Rab11fip2/Ildr2/Madd/Rfx3/Cnr1/Prkce/Camk2n1/Efna5/Kcnb1/Cacna1c/Nlgn2/Arntl/Ptprn2/Kalrn
H	WT_vs_AD	GO:0044728	DNA methylation or demethylation	12/1155	0.000438443	0.00504694	0.00377588	Kmt2a/Usp7/Parp1/Zdbf2/Kmt2e/Atf7ip/Mbd4/Tet3/Otud4/Tet2/Tet1/Rlf
H	WT_vs_AD	GO:0006479	protein methylation	20/1155	0.000440619	0.00504965	0.00377791	Kmt2a/Ezh1/Setdb1/Kansl1/Nfyb/Paxbp1/Brd4/Setbp1/Lcor/Kmt2e/Mtf2/Auts2/Atrx/Tet3/Jarid2/Tet2/Kmt5b/Tet1/Kmt2d/Rlf
H	WT_vs_AD	GO:0008213	protein alkylation	20/1155	0.000440619	0.00504965	0.00377791	Kmt2a/Ezh1/Setdb1/Kansl1/Nfyb/Paxbp1/Brd4/Setbp1/Lcor/Kmt2e/Mtf2/Auts2/Atrx/Tet3/Jarid2/Tet2/Kmt5b/Tet1/Kmt2d/Rlf
H	WT_vs_AD	GO:0050885	neuromuscular process controlling balance	10/1155	0.00044344	0.00507081	0.00379373	Rbfox1/Abr/Pde8b/Jph4/Nrxn1/Rbfox2/Cacna1a/Herc1/Nlgn2/Kcnma1
H	WT_vs_AD	GO:1903311	regulation of mRNA metabolic process	26/1155	0.000455293	0.0051839	0.00387834	Fmr1/Celf2/Rbfox1/Dyrk1a/Noct/Tnrc6c/Rbfox3/Cpeb1/Dhx36/Celf3/Nova2/Rbfox2/Tut4/Cnot6l/Celf5/Raver2/Ago2/Rbm24/Ythdf3/Mex3d/Cpsf6/Nup98/Fam172a/Nanos1/Rc3h2/Trim71
H	WT_vs_AD	GO:0031279	regulation of cyclase activity	9/1155	0.000455323	0.0051839	0.00387834	Cacna1d/Adcy1/Adcy3/Akap5/Cap2/Drd1/Mapk8/Nos1/Cacna1c
H	WT_vs_AD	GO:0050684	regulation of mRNA processing	16/1155	0.000456794	0.0051893	0.00388238	Fmr1/Celf2/Rbfox1/Dyrk1a/Rbfox3/Cpeb1/Dhx36/Celf3/Nova2/Rbfox2/Celf5/Raver2/Rbm24/Cpsf6/Nup98/Fam172a
H	WT_vs_AD	GO:0007205	protein kinase C-activating G protein-coupled receptor signaling pathway	6/1155	0.000461673	0.00521059	0.00389831	Dgke/Dgkg/Dgkh/Dgki/Grm5/Dgkd
H	WT_vs_AD	GO:0033233	regulation of protein sumoylation	6/1155	0.000461673	0.00521059	0.00389831	Zmiz1/Arnt/Gnl3l/Hdac4/Egr1/Traf7
H	WT_vs_AD	GO:0071880	adenylate cyclase-activating adrenergic receptor signaling pathway	6/1155	0.000461673	0.00521059	0.00389831	Drd1/Nos1/Gpr101/Drd5/Rapgef2/Akap13
H	WT_vs_AD	GO:0090287	regulation of cellular response to growth factor stimulus	26/1155	0.000477478	0.00537731	0.00402304	Chrd/Wasf1/Cyfip2/Myocd/Fst/Crim1/Nrxn1/Rnf165/Itga8/Zeb2/Dab2ip/Skil/Adgra2/Smad3/Trim33/Ctdspl2/Jcad/Zdhhc17/Spred3/Npnt/Spred2/Onecut2/Tet1/Sorl1/Tcf4/Bmpr2
H	WT_vs_AD	GO:0061157	mRNA destabilization	12/1155	0.000482471	0.00541012	0.00404759	Noct/Tnrc6c/Dhx36/Tut4/Cnot6l/Ago2/Rbm24/Ythdf3/Mex3d/Nanos1/Rc3h2/Trim71
H	WT_vs_AD	GO:0070252	actin-mediated cell contraction	12/1155	0.000482471	0.00541012	0.00404759	Cacna1d/Ryr2/Cacna1h/Nos1/Atp2a2/Fgf13/Cacna2d1/Scn3b/Cacna1c/Dsp/Cacnb2/Scn1a
H	WT_vs_AD	GO:0031589	cell-substrate adhesion	29/1155	0.000487027	0.00544946	0.00407702	Tiam1/Actn1/Olfm4/Pdpk1/Pcsk5/Ptprj/Ush2a/Lamb3/Itga8/Itga4/Src/Pip5k1a/Itga11/Smad3/Tnxb/Strc/Acer2/Rreb1/Megf9/Ajap1/Npnt/Coro2b/Prkce/Onecut2/Nexmif/Efna5/Atrnl1/Spock1/Bves
H	WT_vs_AD	GO:0061136	regulation of proteasomal protein catabolic process	18/1155	0.000494332	0.00551933	0.0041293	Fmr1/Dlgap1/Prkaca/Cbfa2t3/Ubqln4/Mapk8/Rnf19a/Usp7/Dab2ip/Marchf7/Dvl1/Prickle1/Socs5/Ubqln2/Styx/Zfand2a/Epm2a/Rnf217
H	WT_vs_AD	GO:0010569	regulation of double-strand break repair via homologous recombination	10/1155	0.000497939	0.0055477	0.00415052	Ubqln4/Parp1/Ep400/Ing3/Arid2/Zfp365/Trp53bp1/Ppp4r2/Ercc6/Khdc3
H	WT_vs_AD	GO:0030111	regulation of Wnt signaling pathway	26/1155	0.000500606	0.0055655	0.00416384	Tiam1/Apc/Cmah/Spin1/Ccny/Tnks2/Zeb2/Dab2ip/Tbl1xr1/Src/Ptpru/Adgra2/Csnk1g1/Smad3/Tle6/Prickle1/Egr1/Nphp4/Rbms3/Amer3/Lypd6/Tmem198/Shisa6/Arntl/Csnk1g3/Tmem170b
H	WT_vs_AD	GO:0042147	retrograde transport, endosome to Golgi	11/1155	0.000502774	0.00557768	0.00417295	Evi5/Spag9/Usp7/Ehd3/Prepl/Pikfyve/Rab6b/Sgsm2/Dennd2a/Ric1/Pheta2
H	WT_vs_AD	GO:0030073	insulin secretion	21/1155	0.000515202	0.00570339	0.004267	Cacna1e/Cacna1d/Doc2b/Pde8b/Stxbp5l/Syt7/Tbc1d1/Nos1/Vgf/Rab11fip2/Ildr2/Rfx3/Cnr1/Prkce/Camk2n1/Efna5/Kcnb1/Cacna1c/Nlgn2/Arntl/Ptprn2
H	WT_vs_AD	GO:0014812	muscle cell migration	14/1155	0.000517624	0.0057156	0.00427614	Rps6kb1/Myocd/Pcsk5/Hdac4/Itga4/Src/Plxna1/Plat/Pgr/Dock4/Ndrg4/Egr1/Sorl1/Prkg1
H	WT_vs_AD	GO:0042987	amyloid precursor protein catabolic process	9/1155	0.000518502	0.0057156	0.00427614	Gga3/Dyrk1a/Epha4/Efna3/Chrna7/Unc13a/Slc2a13/Ranbp9/Sorl1
H	WT_vs_AD	GO:0015833	peptide transport	26/1155	0.000524711	0.00577086	0.00431748	Cacna1e/Cacna1d/Slc16a10/Doc2b/Pde8b/Stxbp5l/Slc15a2/Syt7/Pex5l/Tbc1d1/Nos1/Vgf/Rab11fip2/Ildr2/Madd/Rfx3/Cnr1/Prkce/Camk2n1/Efna5/Kcnb1/Cacna1c/Nlgn2/Arntl/Ptprn2/Kalrn
H	WT_vs_AD	GO:1903050	regulation of proteolysis involved in protein catabolic process	20/1155	0.000525733	0.00577086	0.00431748	Fmr1/Dlgap1/Prkaca/Cbfa2t3/Ubqln4/Mapk8/Rnf19a/Usp7/Ube3a/Epha4/Dab2ip/Marchf7/Dvl1/Prickle1/Socs5/Ubqln2/Styx/Zfand2a/Epm2a/Rnf217
H	WT_vs_AD	GO:1904375	regulation of protein localization to cell periphery	15/1155	0.000529307	0.00579786	0.00433768	Tamalin/Map2k1/Akap5/Nrxn1/Camk2a/Tnik/Zdhhc2/Magi2/Rab11fip2/Iqsec2/Wnk3/Stx3/Epm2a/Dpp6/Kalrn
H	WT_vs_AD	GO:0099150	regulation of postsynaptic specialization assembly	5/1155	0.00055648	0.00604712	0.00452416	Nptxr/Nrxn1/Ptprd/Sipa1l1/Ntrk3
H	WT_vs_AD	GO:2000369	regulation of clathrin-dependent endocytosis	5/1155	0.00055648	0.00604712	0.00452416	Sh3gl2/Dnajc6/Wasl/Ubqln2/Dgkd
H	WT_vs_AD	GO:0043967	histone H4 acetylation	10/1155	0.000557874	0.00604712	0.00452416	Kmt2a/Kansl1/Per1/Brd4/Ep400/Ing3/Auts2/Actl6b/Jade3/Msl2
H	WT_vs_AD	GO:0051568	histone H3-K4 methylation	10/1155	0.000557874	0.00604712	0.00452416	Kmt2a/Kansl1/Nfyb/Setbp1/Kmt2e/Auts2/Tet3/Tet2/Kmt2d/Rlf
H	WT_vs_AD	GO:0070936	protein K48-linked ubiquitination	10/1155	0.000557874	0.00604712	0.00452416	Klhl3/Peli1/Nedd4l/Ube3a/Znrf1/Marchf6/Kbtbd7/Trim32/Skp2/Birc2
H	WT_vs_AD	GO:0000375	RNA splicing, via transesterification reactions	24/1155	0.000562477	0.00605914	0.00453316	Fmr1/Celf2/Rbfox1/Dyrk1a/Paxbp1/Rbm22/Rbfox3/Sf3b1/Khdc4/Celf3/Sfpq/Luc7l2/Nova2/Rbm41/Rbfox2/Sf3b3/Celf5/Raver2/Prpf39/Rbm24/Cdc40/Nup98/Fam172a/Gm6793
H	WT_vs_AD	GO:0000377	RNA splicing, via transesterification reactions with bulged adenosine as nucleophile	24/1155	0.000562477	0.00605914	0.00453316	Fmr1/Celf2/Rbfox1/Dyrk1a/Paxbp1/Rbm22/Rbfox3/Sf3b1/Khdc4/Celf3/Sfpq/Luc7l2/Nova2/Rbm41/Rbfox2/Sf3b3/Celf5/Raver2/Prpf39/Rbm24/Cdc40/Nup98/Fam172a/Gm6793
H	WT_vs_AD	GO:0000398	mRNA splicing, via spliceosome	24/1155	0.000562477	0.00605914	0.00453316	Fmr1/Celf2/Rbfox1/Dyrk1a/Paxbp1/Rbm22/Rbfox3/Sf3b1/Khdc4/Celf3/Sfpq/Luc7l2/Nova2/Rbm41/Rbfox2/Sf3b3/Celf5/Raver2/Prpf39/Rbm24/Cdc40/Nup98/Fam172a/Gm6793
H	WT_vs_AD	GO:0019934	cGMP-mediated signaling	7/1155	0.000570033	0.00611652	0.00457608	Pde10a/Gucy1b1/Kcnc2/Gucy1a2/Adnp/Prkg1/Pde11a
H	WT_vs_AD	GO:0006376	mRNA splice site selection	6/1155	0.000573681	0.00611652	0.00457608	Celf2/Khdc4/Celf3/Luc7l2/Celf5/Prpf39
H	WT_vs_AD	GO:0022038	corpus callosum development	6/1155	0.000573681	0.00611652	0.00457608	Wdr37/Zeb2/Herc1/Wdr47/Dmxl2/Rtn4rl2
H	WT_vs_AD	GO:0060004	reflex	6/1155	0.000573681	0.00611652	0.00457608	Slc1a1/Glrb/Auts2/Cacna1a/Npnt/Kcnma1
H	WT_vs_AD	GO:0098901	regulation of cardiac muscle cell action potential	6/1155	0.000573681	0.00611652	0.00457608	Ryr2/Hcn1/Atp2a2/Fgf13/Cacna1c/Dsp
H	WT_vs_AD	GO:0046879	hormone secretion	29/1155	0.000578407	0.0061543	0.00460435	Cacna1e/Cacna1d/Slc16a10/Doc2b/Pde8b/Nell2/Stxbp5l/Syt7/Pex5l/Tbc1d1/Nos1/Npy1r/Vgf/Rab11fip2/Ildr2/Madd/Rfx3/Cnr1/Prkce/Camk2n1/Efna5/Kcnb1/Cacna1c/Nlgn2/Acvr2a/Arntl/Ptprn2/Kalrn/Cry2
H	WT_vs_AD	GO:0021987	cerebral cortex development	13/1155	0.000580417	0.00616308	0.00461091	Zmiz1/Foxg1/Dab2ip/Dab1/Fgf13/Socs7/Wdr47/Fat4/Cdk5r1/Plcb1/Zbtb18/Tacc1/Afdn
H	WT_vs_AD	GO:0015872	dopamine transport	9/1155	0.000588692	0.00623821	0.00466713	Drd1/Grm2/Syt7/Htr2a/Syt1/Cnr1/Syt17/Cxcl12/Syt10
H	WT_vs_AD	GO:0043393	regulation of protein binding	20/1155	0.000590089	0.00624031	0.0046687	Tiam1/Mapk8/Cblb/Gnl3l/Hdac4/Nvl/Itga4/Src/Dvl1/Add1/Crmp1/Atp2a2/Add2/Ubash3b/Ppp1r2/Sorl1/Adnp/Styx/Rapgef2/Ttbk2
H	WT_vs_AD	GO:0042326	negative regulation of phosphorylation	30/1155	0.000605186	0.00638698	0.00477843	Apc/Cbfa2t3/Ptprb/Myocd/Drd1/Sh3bp5/Cblb/Grk2/Ptprj/Hdac4/Dab2ip/Pkia/Sh3gl2/Dvl1/Nos1/Chrna7/Ubash3b/Prkar2a/Socs5/Zfyve28/Drd5/Spred2/Ppm1e/Camk2n1/Atxn1/Sorl1/Dusp7/Epm2a/Paqr3/Ntrk3
H	WT_vs_AD	GO:0032411	positive regulation of transporter activity	15/1155	0.000614223	0.00646436	0.00483632	Kmt2a/Cacnb4/Akap5/Ryr2/Hcn1/Ehd3/Nedd4l/Fgf14/Kcnc2/Cacna2d1/Wnk3/Plcb1/Cacnb2/Kcnc1/Ank3
H	WT_vs_AD	GO:0019229	regulation of vasoconstriction	11/1155	0.000616053	0.00646436	0.00483632	Map2k1/Atp2b1/Drd1/Grk2/Nos1/Cx3cl1/Htr2a/Dock4/Npy1r/Cacna1c/Bmpr2
H	WT_vs_AD	GO:0051235	maintenance of location	27/1155	0.000616245	0.00646436	0.00483632	Chrd/Osbpl8/Ryr2/Drd1/Adcy6/Grk2/Pex5l/Slc30a3/Itpr2/Ryr1/Dgat2/Cx3cl1/Ubash3b/Htr2a/Vps13c/Arhgap21/Prkce/Tapt1/Nrip1/Vstm2a/Sorl1/Cemip/Cherp/Cry2/Ank3/Slc17a7/Syne1
H	WT_vs_AD	GO:0014910	regulation of smooth muscle cell migration	12/1155	0.000637499	0.00667386	0.00499306	Rps6kb1/Myocd/Pcsk5/Hdac4/Src/Plxna1/Pgr/Dock4/Ndrg4/Egr1/Sorl1/Prkg1
H	WT_vs_AD	GO:0071526	semaphorin-plexin signaling pathway	8/1155	0.000660112	0.00689067	0.00515527	Sema4f/Sh3bp1/Plxna2/Crmp1/Plxna4/Plxna1/Plxna3/Sema7a
H	WT_vs_AD	GO:0000723	telomere maintenance	15/1155	0.000660858	0.00689067	0.00515527	Yy1/Tnks2/Smc5/Gnl3l/Parp1/Dclre1c/Src/Dhx36/Smg1/LTO1/Atrx/Zfp365/Ino80d/Nfrkb/Mapk1
H	WT_vs_AD	GO:0099545	trans-synaptic signaling by trans-synaptic complex	4/1155	0.000664665	0.00689389	0.00515767	Ptprd/Tenm2/Il1rapl1/Nlgn1
H	WT_vs_AD	GO:1900454	positive regulation of long-term synaptic depression	4/1155	0.000664665	0.00689389	0.00515767	Fmr1/Ppp1r9a/Iqsec2/Kcnb1
H	WT_vs_AD	GO:0021575	hindbrain morphogenesis	9/1155	0.000666466	0.00689389	0.00515767	Map2k1/Prox1/Faim2/Nrxn1/Dab1/Cacna1a/Gsx2/Zfp365/Herc1
H	WT_vs_AD	GO:0044091	membrane biogenesis	9/1155	0.000666466	0.00689389	0.00515767	Vps4b/Spast/Nrxn1/Ptprd/Magi2/Nlgn2/Il1rapl1/Nlgn1/Ank3
H	WT_vs_AD	GO:0007212	dopamine receptor signaling pathway	7/1155	0.000674927	0.00696755	0.00521278	Drd1/Adcy6/Slc1a1/Gna11/Klf16/Rgs4/Drd5
H	WT_vs_AD	GO:0006942	regulation of striated muscle contraction	11/1155	0.00068021	0.00700819	0.00524319	Scn4a/Ryr2/Nr4a1/Ehd3/Cacna1h/Grk2/Hdac4/Atp2a2/Fgf13/Cacna1c/Dsp
H	WT_vs_AD	GO:0014706	striated muscle tissue development	24/1155	0.000684124	0.00703458	0.00526293	Efnb2/Apc/Epor/Mrtfb/Prox1/Myocd/Yy1/Ryr2/Eya1/Cenpf/Neb/Foxp1/Sorbs2/Smad1/Smad3/Arid2/Jarid2/Rgs4/Nebl/Dsp/Erbb4/Mapk1/Akap13/Bves
H	WT_vs_AD	GO:0120034	positive regulation of plasma membrane bounded cell projection assembly	13/1155	0.000686601	0.00703542	0.00526356	Fmr1/Apc/Neurl1a/Tenm1/Hdac4/Abi2/Auts2/Wasl/Plppr5/Cep135/Tapt1/Nlgn1/Ttbk2
H	WT_vs_AD	GO:0044843	cell cycle G1/S phase transition	22/1155	0.000686911	0.00703542	0.00526356	Acvr1b/Klf4/Apc/Cacnb4/Cdk17/Rps6kb1/Smarcd1/Brd4/Camk2a/Eif4e/Kmt2e/Actl6b/Hinfp/Arid2/Stox1/Phf8/Dcun1d3/Plcb1/Skp2/E2f6/Mn1/Trim71
H	WT_vs_AD	GO:0050779	RNA destabilization	12/1155	0.000697649	0.00713137	0.00533535	Noct/Tnrc6c/Dhx36/Tut4/Cnot6l/Ago2/Rbm24/Ythdf3/Mex3d/Nanos1/Rc3h2/Trim71
H	WT_vs_AD	GO:0001667	ameboidal-type cell migration	34/1155	0.00070462	0.00718851	0.00537809	Acvr1b/Sema4f/Efnb2/Klf4/Apc/Prox1/Map2k3/Kitl/Sh3bp1/Nr4a1/Pdpk1/Zeb2/Dab2ip/Itga4/Src/Pip5k1a/Foxp1/Pak3/Adgra2/Itga11/Egr3/Jcad/Ago2/Sema7a/Rreb1/Plekhg5/Prkce/Ythdf3/Cxcl12/Erbb4/Bmpr2/Nanos1/2610005L07Rik/Ptprg
H	WT_vs_AD	GO:0046777	protein autophosphorylation	21/1155	0.000715625	0.00728649	0.0054514	Acvr1b/Prkaca/Mknk2/Clk4/Dapk1/Dyrk1a/Brd4/Camk2a/Pikfyve/Epha4/Src/Tnik/Camkk2/Smg1/Csnk1g1/Wnk3/Nek10/Flt3/Rap2a/Erbb4/Csnk1g3
H	WT_vs_AD	GO:0048024	regulation of mRNA splicing, via spliceosome	13/1155	0.000745545	0.00757631	0.00566822	Fmr1/Celf2/Rbfox1/Dyrk1a/Rbfox3/Celf3/Nova2/Rbfox2/Celf5/Raver2/Rbm24/Nup98/Fam172a
H	WT_vs_AD	GO:1902893	regulation of miRNA transcription	11/1155	0.000749826	0.00760496	0.00568966	Zfp512b/Klf4/Nfib/Mrtfb/Myocd/Fos/Yy1/Hdac4/Smad1/Smad3/Egr1
H	WT_vs_AD	GO:0060491	regulation of cell projection assembly	19/1155	0.000756671	0.00765945	0.00573043	Fmr1/Apc/Neurl1a/Tenm1/Nrxn1/Hdac4/Abi2/Odf2/Src/Auts2/Wasl/Ppp1r9a/Plppr5/Cep135/Mphosph9/Tapt1/Nlgn1/Ttbk2/Syne1
H	WT_vs_AD	GO:0034332	adherens junction organization	8/1155	0.000758708	0.00766516	0.0057347	Efnb2/Epha4/Cdh7/Abi2/Add1/Tjp1/Dsp/Afdn
H	WT_vs_AD	GO:1903531	negative regulation of secretion by cell	17/1155	0.000761955	0.00766601	0.00573533	Fmr1/Vps4b/Abr/Trim9/Pde8b/Stxbp5l/Frmd4a/Tbc1d1/Nos1/Ppp1r9a/Npy1r/Madd/Cnr1/Kcnb1/Il1rapl1/Kalrn/Cry2
H	WT_vs_AD	GO:0061014	positive regulation of mRNA catabolic process	12/1155	0.000762476	0.00766601	0.00573533	Noct/Tnrc6c/Dhx36/Tut4/Cnot6l/Ago2/Rbm24/Ythdf3/Mex3d/Nanos1/Rc3h2/Trim71
H	WT_vs_AD	GO:0002065	columnar/cuboidal epithelial cell differentiation	15/1155	0.000763212	0.00766601	0.00573533	Klf4/Nfib/Prox1/Fst/Pdpk1/Eya1/Src/Foxp1/Pgr/Cbfa2t2/Rfx3/Arntl/Cebpb/Kcnma1/Afdn
H	WT_vs_AD	GO:0001933	negative regulation of protein phosphorylation	27/1155	0.000767924	0.00769847	0.00575962	Apc/Ptprb/Myocd/Drd1/Sh3bp5/Cblb/Grk2/Ptprj/Dab2ip/Pkia/Sh3gl2/Dvl1/Nos1/Chrna7/Ubash3b/Prkar2a/Socs5/Zfyve28/Drd5/Spred2/Ppm1e/Camk2n1/Sorl1/Dusp7/Epm2a/Paqr3/Ntrk3
H	WT_vs_AD	GO:0033673	negative regulation of kinase activity	20/1155	0.000781573	0.00782024	0.00585072	Apc/Ptprb/Myocd/Drd1/Sh3bp5/Cblb/Ptprj/Dab2ip/Pkia/Dvl1/Ubash3b/Prkar2a/Socs5/Zfyve28/Drd5/Ppm1e/Camk2n1/Sorl1/Dusp7/Paqr3
H	WT_vs_AD	GO:0015850	organic hydroxy compound transport	24/1155	0.000789808	0.00788747	0.00590102	Vps4b/Serac1/Slc16a7/Abca8b/Drd1/Grm2/Syt7/Grk2/Relch/Stx12/Nos1/Chrna7/Abcg4/Htr2a/Syt1/Slc2a13/Osbpl6/Cnr1/Pnlip/Kcnb1/Cadps/Syt17/Cxcl12/Syt10
H	WT_vs_AD	GO:0051349	positive regulation of lyase activity	7/1155	0.000794541	0.00790439	0.00591368	Cacna1d/Adcy1/Adcy3/Akap5/Drd1/Nos1/Cacna1c
H	WT_vs_AD	GO:0086091	regulation of heart rate by cardiac conduction	7/1155	0.000794541	0.00790439	0.00591368	Cacna1d/Hcn1/Cacna2d1/Scn3b/Cacna1c/Dsp/Cacnb2
H	WT_vs_AD	GO:0006913	nucleocytoplasmic transport	27/1155	0.000801892	0.00794713	0.00594566	Prkaca/Ppp1r12a/Akap5/Drd1/Rbm22/Pkia/Tnpo2/Phip/Malt1/Ctdspl2/Ddx19b/Prickle1/Thoc2/Ranbp17/Sprn/Atxn1/Styx/Arntl/Epm2a/Cpsf6/Mapk1/Nup98/Akap13/Cry2/Thoc2l/Zc3h11a/Nupl1
H	WT_vs_AD	GO:0051169	nuclear transport	27/1155	0.000801892	0.00794713	0.00594566	Prkaca/Ppp1r12a/Akap5/Drd1/Rbm22/Pkia/Tnpo2/Phip/Malt1/Ctdspl2/Ddx19b/Prickle1/Thoc2/Ranbp17/Sprn/Atxn1/Styx/Arntl/Epm2a/Cpsf6/Mapk1/Nup98/Akap13/Cry2/Thoc2l/Zc3h11a/Nupl1
H	WT_vs_AD	GO:0031507	heterochromatin formation	11/1155	0.000825252	0.00816309	0.00610723	Ezh1/Setdb1/Zdbf2/Atf7ip/Phf2/Bahd1/Phf8/Zfp445/Tet1/Kmt2d/Fam172a
H	WT_vs_AD	GO:0045664	regulation of neuron differentiation	21/1155	0.000838958	0.00828292	0.00619688	Fmr1/Tiam1/Prox1/Etv5/Spag9/Foxg1/Mapk8/Eya1/Arhgef2/Eif4e/Dab1/Tle6/Mycn/Zfhx2/Bcl11b/Ywhag/Trim32/Tcf4/Cxcl12/Nlgn1/Cpne1
H	WT_vs_AD	GO:0050435	amyloid-beta metabolic process	9/1155	0.00084721	0.00834855	0.00624598	Gga3/Dyrk1a/Epha4/Mme/Chrna7/Unc13a/Becn1/Slc2a13/Sorl1
H	WT_vs_AD	GO:1903649	regulation of cytoplasmic transport	6/1155	0.000859996	0.00845852	0.00632825	Map2k1/Mapk8/Usp7/Src/Sorl1/Mapk1
H	WT_vs_AD	GO:0006644	phospholipid metabolic process	28/1155	0.000877146	0.00861002	0.0064416	Dgke/Pnpla6/Smpd4/Serac1/Lyst/Abca8b/Alox8/Dgkg/Synj1/Pikfyve/Pip5k1a/Etnk1/Smg1/Far1/Plppr5/Dgkh/Htr2a/Becn1/Socs5/Hycc2/Socs7/Dgki/Mtmr12/Plppr4/Plcb1/Lclat1/Erbb4/Dgkd
H	WT_vs_AD	GO:1903313	positive regulation of mRNA metabolic process	15/1155	0.000878709	0.00861002	0.0064416	Noct/Tnrc6c/Cpeb1/Dhx36/Celf3/Tut4/Cnot6l/Ago2/Rbm24/Ythdf3/Mex3d/Nup98/Nanos1/Rc3h2/Trim71
H	WT_vs_AD	GO:2000779	regulation of double-strand break repair	14/1155	0.000889265	0.00869708	0.00650673	Ubqln4/Smarcd1/Parp1/Ep400/Ing3/Actl6b/Arid2/Slf2/Zfp365/Trp53bp1/Kmt5b/Ppp4r2/Ercc6/Khdc3
H	WT_vs_AD	GO:0009306	protein secretion	30/1155	0.000904847	0.0088194	0.00659825	Cacna1e/Cacna1d/Lyst/Stxbp5/Doc2b/Sel1l/Akap5/Pcsk1/Pde8b/Rab3c/Stxbp5l/Rab12/Syt7/Frmd4a/Tbc1d1/Nos1/Vgf/Rab11fip2/Ildr2/Madd/Rfx3/Cnr1/Prkce/Camk2n1/Efna5/Kcnb1/Cacna1c/Nlgn2/Arntl/Ptprn2
H	WT_vs_AD	GO:0002088	lens development in camera-type eye	11/1155	0.000906857	0.0088194	0.00659825	Prox1/Crybg3/Pou2f1/Abi2/Zeb2/Skil/Nectin1/Smad3/Spred3/Spred2/Ntrk3
H	WT_vs_AD	GO:0061614	miRNA transcription	11/1155	0.000906857	0.0088194	0.00659825	Zfp512b/Klf4/Nfib/Mrtfb/Myocd/Fos/Yy1/Hdac4/Smad1/Smad3/Egr1
H	WT_vs_AD	GO:0001881	receptor recycling	7/1155	0.000930289	0.00899683	0.00673099	Gria3/Ehd3/Gria2/Nsf/Sorl1/Pheta2/Bves
H	WT_vs_AD	GO:0002931	response to ischemia	7/1155	0.000930289	0.00899683	0.00673099	Cpeb4/Faim2/Camk2a/Slc8a2/Cx3cl1/Egr1/Bves
H	WT_vs_AD	GO:0021799	cerebral cortex radially oriented cell migration	7/1155	0.000930289	0.00899683	0.00673099	Zmiz1/Foxg1/Dab2ip/Dab1/Socs7/Wdr47/Cdk5r1
H	WT_vs_AD	GO:0035592	establishment of protein localization to extracellular region	30/1155	0.00094096	0.00904513	0.00676713	Cacna1e/Cacna1d/Lyst/Stxbp5/Doc2b/Sel1l/Akap5/Pcsk1/Pde8b/Rab3c/Stxbp5l/Rab12/Syt7/Frmd4a/Tbc1d1/Nos1/Vgf/Rab11fip2/Ildr2/Madd/Rfx3/Cnr1/Prkce/Camk2n1/Efna5/Kcnb1/Cacna1c/Nlgn2/Arntl/Ptprn2
H	WT_vs_AD	GO:0007063	regulation of sister chromatid cohesion	5/1155	0.000942237	0.00904513	0.00676713	Smc5/Sfpq/Atrx/Slf2/Wapl
H	WT_vs_AD	GO:0048148	behavioral response to cocaine	5/1155	0.000942237	0.00904513	0.00676713	Homer1/Drd1/Parp1/Nos1/Htr2a
H	WT_vs_AD	GO:0050966	detection of mechanical stimulus involved in sensory perception of pain	5/1155	0.000942237	0.00904513	0.00676713	Grin2b/Htr2a/Phf24/Cxcl12/Scn1a
H	WT_vs_AD	GO:0002090	regulation of receptor internalization	10/1155	0.000954111	0.00914225	0.00683978	Fmr1/Efnb2/Akap5/Synj1/Napb/Sh3gl2/Nsf/Magi2/Pacsin1/Ubqln2
H	WT_vs_AD	GO:0016188	synaptic vesicle maturation	4/1155	0.000965579	0.00921818	0.00689659	Clcn3/Unc13a/Zdhhc2/Slc17a7
H	WT_vs_AD	GO:2000322	regulation of glucocorticoid receptor signaling pathway	4/1155	0.000965579	0.00921818	0.00689659	Per1/Lmo3/Arntl/Cry2
H	WT_vs_AD	GO:0045444	fat cell differentiation	22/1155	0.0010284	0.00979397	0.00732737	Klf4/Runx1t1/Lama4/Osbpl8/Nr4a1/Noct/Lamb3/Tbl1xr1/Ncor2/Smad3/Htr2a/Socs7/Rreb1/Vstm2a/Plcb1/Trim32/Tmem120b/Arntl/Cebpb/Mkx/Zbtb16/Sort1
H	WT_vs_AD	GO:0032414	positive regulation of ion transmembrane transporter activity	14/1155	0.00102966	0.00979397	0.00732737	Cacnb4/Akap5/Ryr2/Hcn1/Ehd3/Nedd4l/Fgf14/Kcnc2/Cacna2d1/Wnk3/Plcb1/Cacnb2/Kcnc1/Ank3
H	WT_vs_AD	GO:0045762	positive regulation of adenylate cyclase activity	6/1155	0.00103905	0.00984729	0.00736726	Cacna1d/Adcy1/Adcy3/Akap5/Drd1/Cacna1c
H	WT_vs_AD	GO:0140058	neuron projection arborization	6/1155	0.00103905	0.00984729	0.00736726	Dvl1/Chrna7/Zfp365/Nlgn1/Afdn/Pak6
H	WT_vs_AD	GO:0035306	positive regulation of dephosphorylation	9/1155	0.0010659	0.0100834	0.00754389	Nsmf/Ppp1r12a/Slc39a10/Ppp1r7/Src/Smad3/Ppargc1b/Magi2/Npnt
H	WT_vs_AD	GO:0051651	maintenance of location in cell	20/1155	0.00107996	0.0101979	0.00762956	Ryr2/Drd1/Adcy6/Grk2/Slc30a3/Itpr2/Ryr1/Cx3cl1/Ubash3b/Htr2a/Vps13c/Arhgap21/Prkce/Tapt1/Sorl1/Cemip/Cherp/Ank3/Slc17a7/Syne1
H	WT_vs_AD	GO:2001259	positive regulation of cation channel activity	11/1155	0.00109015	0.0102754	0.00768757	Cacnb4/Akap5/Hcn1/Ehd3/Nedd4l/Fgf14/Kcnc2/Cacna2d1/Cacnb2/Kcnc1/Ank3
H	WT_vs_AD	GO:0007160	cell-matrix adhesion	20/1155	0.00113815	0.0107085	0.00801156	Tiam1/Actn1/Pdpk1/Pcsk5/Ptprj/Itga8/Itga4/Src/Pip5k1a/Itga11/Smad3/Tnxb/Strc/Acer2/Ajap1/Npnt/Coro2b/Onecut2/Nexmif/Efna5
H	WT_vs_AD	GO:0030308	negative regulation of cell growth	18/1155	0.00115388	0.010823	0.00809722	Acvr1b/Sema4f/Yy1/Slit1/Ptprj/Dab2ip/Foxp1/Fgf13/Plxna3/Smad3/Fstl4/Sema7a/Rgs4/Dcun1d3/Slit3/Foxk1/Bmpr2/Prdm11
H	WT_vs_AD	GO:0015698	inorganic anion transport	15/1155	0.00115448	0.010823	0.00809722	Clcn3/Gabrb2/Gabra1/Slc12a5/Gabrg2/Slc1a1/Slc12a6/Glrb/Slc6a1/Slc26a2/Ttyh3/Grm5/Cebpb/Slc17a7/Ano3
H	WT_vs_AD	GO:0034504	protein localization to nucleus	25/1155	0.00116092	0.0108421	0.00811154	Cacnb4/Osbpl8/Akap5/Drd1/Rbm22/Grk2/Pikfyve/Parp1/Nvl/Pkia/Src/Dclk1/Dvl1/Tnpo2/Phip/Prickle1/Sprn/Arntl/Epm2a/Mapk1/Nup98/Zbtb16/Cry2/Syne1/Nupl1
H	WT_vs_AD	GO:0070988	demethylation	10/1155	0.00116651	0.0108421	0.00811154	Usp7/Kdm5a/Tet3/Otud4/Jmjd1c/Phf2/Tet2/Phf8/Tet1/Kdm5d
H	WT_vs_AD	GO:0003300	cardiac muscle hypertrophy	12/1155	0.00116694	0.0108421	0.00811154	Myocd/Yy1/Ryr2/Parp1/Atp2a2/Foxp1/Sorbs2/Smad3/Becn1/Jarid2/Rgs4/Akap13
H	WT_vs_AD	GO:0006821	chloride transport	12/1155	0.00116694	0.0108421	0.00811154	Clcn3/Gabrb2/Gabra1/Slc12a5/Gabrg2/Slc1a1/Slc12a6/Glrb/Slc6a1/Ttyh3/Grm5/Ano3
H	WT_vs_AD	GO:1904427	positive regulation of calcium ion transmembrane transport	12/1155	0.00116694	0.0108421	0.00811154	Cacna1d/Cacnb4/Akap5/Ryr2/Drd1/Ehd3/Fgf14/Cx3cl1/Cacna2d1/Cacna1c/Cemip/Cacnb2
H	WT_vs_AD	GO:0043414	macromolecule methylation	26/1155	0.00116985	0.0108497	0.00811725	Kmt2a/Ezh1/Setdb1/Kansl1/Nfyb/Paxbp1/Brd4/Setbp1/Lcor/Parp1/Zdbf2/Kmt2e/Trmt44/Mtf2/Auts2/Atf7ip/Mbd4/Atrx/Tet3/Jarid2/Tet2/Kmt5b/Tet1/Kmt2d/Rlf/Tarbp1
H	WT_vs_AD	GO:0071692	protein localization to extracellular region	30/1155	0.00118522	0.0109728	0.00820929	Cacna1e/Cacna1d/Lyst/Stxbp5/Doc2b/Sel1l/Akap5/Pcsk1/Pde8b/Rab3c/Stxbp5l/Rab12/Syt7/Frmd4a/Tbc1d1/Nos1/Vgf/Rab11fip2/Ildr2/Madd/Rfx3/Cnr1/Prkce/Camk2n1/Efna5/Kcnb1/Cacna1c/Nlgn2/Arntl/Ptprn2
H	WT_vs_AD	GO:1903307	positive regulation of regulated secretory pathway	9/1155	0.0011912	0.0110023	0.00823138	Doc2b/Cacna1i/Cacna1h/Syt7/Syt1/Kcnb1/Cadps/Syt10/Nlgn1
H	WT_vs_AD	GO:1901379	regulation of potassium ion transmembrane transport	11/1155	0.00119264	0.0110023	0.00823138	Cacna1d/Nedd4l/Kcnip2/Kcnip4/Kcnc2/Rgs4/Wnk3/Kcns2/Kcnc1/Dpp6/Ank3
H	WT_vs_AD	GO:0035584	calcium-mediated signaling using intracellular calcium source	5/1155	0.00119634	0.011017	0.00824235	Adgrl1/Ryr2/Ptprj/Tenm2/Grm5
H	WT_vs_AD	GO:1903169	regulation of calcium ion transmembrane transport	18/1155	0.00122124	0.0112264	0.00839902	Fmr1/Cacna1d/Cacnb4/Akap5/Ryr2/Drd1/Ehd3/Fgf14/Cx3cl1/Ubash3b/Cacna1a/Nos1ap/Cacna2d1/Sestd1/Prkce/Cacna1c/Cemip/Cacnb2
H	WT_vs_AD	GO:0031445	regulation of heterochromatin formation	6/1155	0.00124537	0.0113878	0.0085198	Setdb1/Atf7ip/Phf2/Phf8/Zfp445/Tet1
H	WT_vs_AD	GO:0120261	regulation of heterochromatin organization	6/1155	0.00124537	0.0113878	0.0085198	Setdb1/Atf7ip/Phf2/Phf8/Zfp445/Tet1
H	WT_vs_AD	GO:1903421	regulation of synaptic vesicle recycling	6/1155	0.00124537	0.0113878	0.0085198	Synj1/Syt7/Fgf14/Btbd9/Nlgn1/Slc17a7
H	WT_vs_AD	GO:0048639	positive regulation of developmental growth	19/1155	0.0012502	0.0114119	0.00853782	Prox1/Zfyve27/Rps6kb1/Nedd4l/Sgip1/Unc13a/Syt1/Sema7a/Flt3/Efna5/Adnp/Plcb1/Syt17/Ntrk3/Cxcl12/Erbb4/Mapk1/Bmpr2/Afdn
H	WT_vs_AD	GO:1903320	regulation of protein modification by small protein conjugation or removal	21/1155	0.00126111	0.0114914	0.00859728	Zmiz1/Arnt/Peli1/Mapk8/Cblb/Gnl3l/Ube3a/Hdac4/Marchf7/Sprtn/Mycbp2/Prickle1/Otud4/Egr1/Prkce/Dcun1d3/Traf7/Skp2/Epm2a/Birc2/Parp10
H	WT_vs_AD	GO:0021795	cerebral cortex cell migration	8/1155	0.00127779	0.011623	0.00869574	Zmiz1/Foxg1/Dab2ip/Dab1/Fgf13/Socs7/Wdr47/Cdk5r1
H	WT_vs_AD	GO:0009101	glycoprotein biosynthetic process	23/1155	0.00128369	0.0116562	0.00872062	Large1/Extl3/St6gal2/Ndst3/St8sia1/Xylt1/B3galt2/Tet3/Eogt/Ago2/Acer2/St6galnac5/B3galnt2/Fut11/St8sia4/Tet2/Pxylp1/Mgat5b/B3gat1/Tet1/Plcb1/Alg10b/Galntl6
H	WT_vs_AD	GO:0060419	heart growth	13/1155	0.00128925	0.0116698	0.00873081	Apc/Prox1/Myocd/Yy1/Foxp1/Sorbs2/Smad1/Arid2/Jarid2/Rgs4/Erbb4/Mapk1/Akap13
H	WT_vs_AD	GO:0007179	transforming growth factor beta receptor signaling pathway	18/1155	0.00129191	0.0116698	0.00873081	Zmiz1/Myocd/Fos/Parp1/Itga8/Zeb2/Src/Skil/Smad9/Map3k7/Smad1/Smad3/Trim33/Spred3/Npnt/Spred2/Onecut2/Tet1
H	WT_vs_AD	GO:0031056	regulation of histone modification	18/1155	0.00129191	0.0116698	0.00873081	Kmt2a/Kansl1/Nfyb/Myocd/Paxbp1/Brd4/Lcor/Sf3b1/Kmt2e/Mtf2/Nos1/Ncor2/Auts2/Kdm5a/Atrx/Jarid2/Tet1/Ercc6
H	WT_vs_AD	GO:0032204	regulation of telomere maintenance	11/1155	0.00130292	0.0117489	0.00878995	Yy1/Tnks2/Gnl3l/Parp1/Src/Dhx36/Smg1/Atrx/Ino80d/Nfrkb/Mapk1
H	WT_vs_AD	GO:0016050	vesicle organization	25/1155	0.00132172	0.0118977	0.00890131	Clcn3/Vps4b/Lyst/Doc2b/Trim9/Trappc13/Synj1/Syt7/Pikfyve/Zeb2/Snph/Hook1/Stx12/Wasl/Vps33b/Unc13a/Syt1/Sec24d/Zdhhc2/Stx3/Stxbp6/Pheta2/Cadps/Sort1/Slc17a7
H	WT_vs_AD	GO:0048008	platelet-derived growth factor receptor signaling pathway	9/1155	0.00132813	0.0119349	0.00892908	Myocd/Cblb/Ptprj/Src/Phf14/Plat/Lrig2/Ndrg4/2610005L07Rik
H	WT_vs_AD	GO:0002087	regulation of respiratory gaseous exchange by nervous system process	4/1155	0.00135084	0.0120349	0.00900395	Gls/Gsx2/Nlgn2/Nlgn1
H	WT_vs_AD	GO:0086015	SA node cell action potential	4/1155	0.00135084	0.0120349	0.00900395	Cacna1d/Ryr2/Hcn1/Scn3b
H	WT_vs_AD	GO:0086018	SA node cell to atrial cardiac muscle cell signaling	4/1155	0.00135084	0.0120349	0.00900395	Cacna1d/Ryr2/Hcn1/Scn3b
H	WT_vs_AD	GO:0086070	SA node cell to atrial cardiac muscle cell communication	4/1155	0.00135084	0.0120349	0.00900395	Cacna1d/Ryr2/Hcn1/Scn3b
H	WT_vs_AD	GO:1901841	regulation of high voltage-gated calcium channel activity	4/1155	0.00135084	0.0120349	0.00900395	Fgf14/Nos1ap/Cacna2d1/Cacnb2
H	WT_vs_AD	GO:0006304	DNA modification	12/1155	0.0013721	0.0121619	0.00909897	Kmt2a/Usp7/Parp1/Zdbf2/Kmt2e/Atf7ip/Mbd4/Tet3/Otud4/Tet2/Tet1/Rlf
H	WT_vs_AD	GO:0042310	vasoconstriction	12/1155	0.0013721	0.0121619	0.00909897	Map2k1/Atp2b1/Drd1/Grk2/Nos1/Cx3cl1/Htr2a/Dock4/Npy1r/Drd5/Cacna1c/Bmpr2
H	WT_vs_AD	GO:2001252	positive regulation of chromosome organization	12/1155	0.0013721	0.0121619	0.00909897	Setdb1/Yy1/Tnks2/Smc5/Dhx36/Sfpq/Atf7ip/Atrx/Slf2/Ino80d/Nfrkb/Mapk1
H	WT_vs_AD	GO:0009895	negative regulation of catabolic process	25/1155	0.00137942	0.012206	0.00913192	Fmr1/Cbfa2t3/Ubqln4/Usp7/Noct/Mlst8/Hdac4/Dab2ip/Marchf7/Dhx36/Smg1/Smad3/Lrig2/Mycbp2/Sf3b3/Becn1/Rbm24/Ric1/Herc1/Ptpn3/Cnr1/Sorl1/Styx/Foxk1/Grin2a
H	WT_vs_AD	GO:0031058	positive regulation of histone modification	13/1155	0.00138875	0.0122469	0.00916254	Kmt2a/Kansl1/Paxbp1/Brd4/Lcor/Sf3b1/Kmt2e/Mtf2/Nos1/Auts2/Jarid2/Tet1/Ercc6
H	WT_vs_AD	GO:0061387	regulation of extent of cell growth	13/1155	0.00138875	0.0122469	0.00916254	Sema4f/Zfyve27/Slit1/Plxna4/Fgf13/Plxna3/Fstl4/Sema7a/Efna5/Adnp/Ntrk3/Cxcl12/Bmpr2
H	WT_vs_AD	GO:0060562	epithelial tube morphogenesis	29/1155	0.00140156	0.0123389	0.00923139	Efnb2/Prkaca/Fzd3/Etv5/Klhl3/Ryr2/Arl13b/Eya1/Epha4/Kif26b/Zeb2/Src/Map3k7/Dvl1/Foxp1/Kras/Col4a1/Pgr/Smad3/Prickle1/Stox1/Mycn/Npnt/Greb1l/Fat4/Ipmk/Csmd1/Cxcl12/Trim71
H	WT_vs_AD	GO:0010563	negative regulation of phosphorus metabolic process	32/1155	0.00141358	0.0124028	0.00927914	Apc/Cbfa2t3/Ptprb/Myocd/Drd1/Sh3bp5/Cblb/Grk2/Ptprj/Hdac4/Parp1/Dab2ip/Pkia/Sh3gl2/Dvl1/Nos1/Chrna7/Ubash3b/Prkar2a/Socs5/Zfyve28/Drd5/Spred2/Ppm1e/Camk2n1/Atxn1/Sorl1/Dusp7/Epm2a/Paqr3/Ntrk3/Cry2
H	WT_vs_AD	GO:0045936	negative regulation of phosphate metabolic process	32/1155	0.00141358	0.0124028	0.00927914	Apc/Cbfa2t3/Ptprb/Myocd/Drd1/Sh3bp5/Cblb/Grk2/Ptprj/Hdac4/Parp1/Dab2ip/Pkia/Sh3gl2/Dvl1/Nos1/Chrna7/Ubash3b/Prkar2a/Socs5/Zfyve28/Drd5/Spred2/Ppm1e/Camk2n1/Atxn1/Sorl1/Dusp7/Epm2a/Paqr3/Ntrk3/Cry2
H	WT_vs_AD	GO:0031623	receptor internalization	14/1155	0.00146405	0.012824	0.00959429	Fmr1/Efnb2/Akap5/Synj1/Grk2/Napb/Sh3gl2/Gria2/Nsf/Magi2/Pacsin1/Grk3/Ubqln2/Ap2a1
H	WT_vs_AD	GO:0071875	adrenergic receptor signaling pathway	6/1155	0.00148159	0.0129559	0.00969295	Drd1/Nos1/Gpr101/Drd5/Rapgef2/Akap13
H	WT_vs_AD	GO:1903909	regulation of receptor clustering	5/1155	0.00149776	0.0130752	0.00978226	Sorbs2/Zdhhc2/Frrs1l/Shisa7/Shisa6
H	WT_vs_AD	GO:0090092	regulation of transmembrane receptor protein serine/threonine kinase signaling pathway	22/1155	0.001507	0.0131339	0.00982614	Acvr1b/Chrd/Myocd/Fst/Crim1/Rnf165/Parp1/Itga8/Zeb2/Skil/Smad3/Trim33/Ctdspl2/Spred3/Magi2/Npnt/Spred2/Onecut2/Tet1/Sorl1/Acvr2a/Bmpr2
H	WT_vs_AD	GO:0070555	response to interleukin-1	11/1155	0.00154866	0.0134744	0.0100809	Yy1/Hdac4/Dab2ip/Src/Cx3cl1/Ythdc2/Otud4/Egr1/Plcb1/Cd47/Cebpb
H	WT_vs_AD	GO:0014897	striated muscle hypertrophy	12/1155	0.00160618	0.0139412	0.0104302	Myocd/Yy1/Ryr2/Parp1/Atp2a2/Foxp1/Sorbs2/Smad3/Becn1/Jarid2/Rgs4/Akap13
H	WT_vs_AD	GO:0051048	negative regulation of secretion	18/1155	0.00161036	0.0139412	0.0104302	Fmr1/Vps4b/Abr/Trim9/Pde8b/Stxbp5l/Frmd4a/Tbc1d1/Nos1/Ppp1r9a/Npy1r/Madd/Wnk3/Cnr1/Kcnb1/Il1rapl1/Kalrn/Cry2
H	WT_vs_AD	GO:0120032	regulation of plasma membrane bounded cell projection assembly	18/1155	0.00161036	0.0139412	0.0104302	Fmr1/Apc/Neurl1a/Tenm1/Nrxn1/Hdac4/Abi2/Odf2/Auts2/Wasl/Ppp1r9a/Plppr5/Cep135/Mphosph9/Tapt1/Nlgn1/Ttbk2/Syne1
H	WT_vs_AD	GO:0070918	small regulatory ncRNA processing	8/1155	0.00162645	0.0140572	0.0105169	Map2k1/Pus10/Tsn/Ncor2/Tut4/Ago2/Ago1/Trim71
H	WT_vs_AD	GO:1903532	positive regulation of secretion by cell	27/1155	0.0016802	0.0144913	0.0108417	Cacna1b/Vps4b/Cacna1d/Cadps2/Stxbp5/Doc2b/Pcsk1/Cacna1i/Nell2/Cacna1h/Rab27b/Syt7/Grk2/Frmd4a/Pex5l/Grin2b/Unc13a/Syt1/Prkce/Camk2n1/Kcnb1/Nlgn2/Acvr2a/Cadps/Cxcl12/Syt10/Nlgn1
H	WT_vs_AD	GO:0045814	negative regulation of gene expression, epigenetic	11/1155	0.00168503	0.0144913	0.0108417	Ezh1/Setdb1/Zdbf2/Atf7ip/Phf2/Bahd1/Phf8/Zfp445/Tet1/Kmt2d/Fam172a
H	WT_vs_AD	GO:0070828	heterochromatin organization	11/1155	0.00168503	0.0144913	0.0108417	Ezh1/Setdb1/Zdbf2/Atf7ip/Phf2/Bahd1/Phf8/Zfp445/Tet1/Kmt2d/Fam172a
H	WT_vs_AD	GO:1905477	positive regulation of protein localization to membrane	12/1155	0.00173499	0.0148963	0.0111447	Akap5/Nrxn1/Zdhhc2/Rab11fip2/Wnk3/Stx3/Cdk5r1/Kcnb1/Nlgn2/Cemip/Dpp6/Ank3
H	WT_vs_AD	GO:0009187	cyclic nucleotide metabolic process	6/1155	0.00175044	0.0149549	0.0111885	Cacnb4/Adcy1/Adcy3/Adcy6/Ampd2/Gucy1b1
H	WT_vs_AD	GO:0021697	cerebellar cortex formation	6/1155	0.00175044	0.0149549	0.0111885	Map2k1/Prox1/Faim2/Nrxn1/Cacna1a/Herc1
H	WT_vs_AD	GO:1904646	cellular response to amyloid-beta	6/1155	0.00175044	0.0149549	0.0111885	Epha4/Parp1/Itga4/Cacna1a/Cacna2d1/Grm5
H	WT_vs_AD	GO:0070085	glycosylation	19/1155	0.00180334	0.0152978	0.0114451	Large1/Extl3/St6gal2/Cog6/Gba2/St8sia1/B3galt2/Tet3/Eogt/Acer2/St6galnac5/B3galnt2/Fut11/St8sia4/Tet2/Mgat5b/Tet1/Alg10b/Galntl6
H	WT_vs_AD	GO:0006650	glycerophospholipid metabolic process	22/1155	0.00181042	0.0152978	0.0114451	Dgke/Pnpla6/Smpd4/Serac1/Dgkg/Synj1/Pikfyve/Pip5k1a/Etnk1/Smg1/Far1/Dgkh/Htr2a/Becn1/Socs5/Hycc2/Socs7/Dgki/Mtmr12/Plcb1/Lclat1/Dgkd
H	WT_vs_AD	GO:0008347	glial cell migration	9/1155	0.00181652	0.0152978	0.0114451	Zmiz1/Foxg1/Epha4/Dab2ip/Dab1/Cx3cl1/Socs7/Wdr47/Cdk5r1
H	WT_vs_AD	GO:0061337	cardiac conduction	9/1155	0.00181652	0.0152978	0.0114451	Cacna1d/Ryr2/Hcn1/Ehd3/Cacna2d1/Scn3b/Cacna1c/Dsp/Cacnb2
H	WT_vs_AD	GO:1902305	regulation of sodium ion transmembrane transport	9/1155	0.00181652	0.0152978	0.0114451	Nedd4l/Fgf14/Nos1/Fgf13/Ptpn3/Wnk3/Scn3b/Plcb1/Ank3
H	WT_vs_AD	GO:0021587	cerebellum morphogenesis	8/1155	0.00182691	0.0152978	0.0114451	Map2k1/Prox1/Faim2/Nrxn1/Dab1/Cacna1a/Zfp365/Herc1
H	WT_vs_AD	GO:0051489	regulation of filopodium assembly	8/1155	0.00182691	0.0152978	0.0114451	Fmr1/Neurl1a/Tenm1/Nrxn1/Wasl/Ppp1r9a/Plppr5/Nlgn1
H	WT_vs_AD	GO:0032091	negative regulation of protein binding	11/1155	0.00183105	0.0152978	0.0114451	Mapk8/Gnl3l/Itga4/Dvl1/Crmp1/Atp2a2/Ppp1r2/Sorl1/Adnp/Styx/Ttbk2
H	WT_vs_AD	GO:0010642	negative regulation of platelet-derived growth factor receptor signaling pathway	4/1155	0.00183174	0.0152978	0.0114451	Myocd/Ptprj/Phf14/Ndrg4
H	WT_vs_AD	GO:0015816	glycine transport	4/1155	0.00183174	0.0152978	0.0114451	Slc36a1/Slc7a8/Slc6a17/Rgs4
H	WT_vs_AD	GO:0045161	neuronal ion channel clustering	4/1155	0.00183174	0.0152978	0.0114451	Akap5/Kcnip2/Kcnb1/Ank3
H	WT_vs_AD	GO:0045906	negative regulation of vasoconstriction	4/1155	0.00183174	0.0152978	0.0114451	Nos1/Cx3cl1/Dock4/Bmpr2
H	WT_vs_AD	GO:0046058	cAMP metabolic process	4/1155	0.00183174	0.0152978	0.0114451	Cacnb4/Adcy1/Adcy3/Adcy6
H	WT_vs_AD	GO:0099151	regulation of postsynaptic density assembly	4/1155	0.00183174	0.0152978	0.0114451	Nrxn1/Ptprd/Sipa1l1/Ntrk3
H	WT_vs_AD	GO:0006654	phosphatidic acid biosynthetic process	5/1155	0.00185151	0.0153746	0.0115025	Dgke/Dgkg/Dgkh/Dgki/Dgkd
H	WT_vs_AD	GO:0010738	regulation of protein kinase A signaling	5/1155	0.00185151	0.0153746	0.0115025	Akap5/Pde10a/Pja2/Nrxn1/Grin2b
H	WT_vs_AD	GO:2000010	positive regulation of protein localization to cell surface	5/1155	0.00185151	0.0153746	0.0115025	Lrig2/Stx3/Ric3/Erbb4/Tm9sf4
H	WT_vs_AD	GO:0030048	actin filament-based movement	13/1155	0.00185275	0.0153746	0.0115025	Cacna1d/Ryr2/Cacna1h/Nos1/Atp2a2/Wasl/Fgf13/Cacna2d1/Scn3b/Cacna1c/Dsp/Cacnb2/Scn1a
H	WT_vs_AD	GO:0014896	muscle hypertrophy	12/1155	0.00187217	0.0154863	0.0115861	Myocd/Yy1/Ryr2/Parp1/Atp2a2/Foxp1/Sorbs2/Smad3/Becn1/Jarid2/Rgs4/Akap13
H	WT_vs_AD	GO:0055017	cardiac muscle tissue growth	12/1155	0.00187217	0.0154863	0.0115861	Apc/Myocd/Yy1/Foxp1/Sorbs2/Smad1/Arid2/Jarid2/Rgs4/Erbb4/Mapk1/Akap13
H	WT_vs_AD	GO:0010765	positive regulation of sodium ion transport	7/1155	0.00190495	0.0156827	0.011733	Nedd4l/Fgf14/Nos1/Wnk3/Scn3b/Plcb1/Ank3
H	WT_vs_AD	GO:0016925	protein sumoylation	7/1155	0.00190495	0.0156827	0.011733	Zmiz1/Arnt/Gnl3l/Eya1/Hdac4/Egr1/Traf7
H	WT_vs_AD	GO:0086009	membrane repolarization	7/1155	0.00190495	0.0156827	0.011733	Cacna1d/Nedd4l/Kcnip2/Nos1ap/Cacna2d1/Slc24a4/Kcnh7
H	WT_vs_AD	GO:0000724	double-strand break repair via homologous recombination	15/1155	0.00192756	0.0158437	0.0118535	Ubqln4/Yy1/Smc5/Nucks1/Parp1/Sfpq/Ep400/Ing3/Exd2/Arid2/Zfp365/Trp53bp1/Ppp4r2/Ercc6/Khdc3
H	WT_vs_AD	GO:0045926	negative regulation of growth	21/1155	0.0019417	0.0159348	0.0119217	Acvr1b/Sema4f/Apc/Alox8/Yy1/Slit1/Ptprj/Dab2ip/Foxp1/Fgf13/Plxna3/Smad3/Fstl4/Sema7a/Jarid2/Rgs4/Dcun1d3/Slit3/Foxk1/Bmpr2/Prdm11
H	WT_vs_AD	GO:0007156	homophilic cell adhesion via plasma membrane adhesion molecules	12/1155	0.00201812	0.0165286	0.0123659	Nectin4/Celsr3/Cdh7/Nectin1/Dscaml1/Pcdh8/Fat4/Pcdhb18/Pcdh20/Pcdh19/Pcdh1/Pcdha7
H	WT_vs_AD	GO:0051494	negative regulation of cytoskeleton organization	16/1155	0.00202041	0.0165286	0.0123659	Apc/Sptb/Cyrib/Dyrk1a/Arhgef2/Add1/Add2/Tjp1/Fgf13/Ppp1r9a/Wdr47/Camsap2/Coro2b/Kank3/Ccnf/Ttbk2
H	WT_vs_AD	GO:0007178	transmembrane receptor protein serine/threonine kinase signaling pathway	29/1155	0.00203013	0.0165821	0.0124059	Acvr1b/Chrd/Zmiz1/Myocd/Fos/Fst/Crim1/Rnf165/Parp1/Itga8/Zeb2/Src/Skil/Smad9/Map3k7/Smad1/Smad3/Trim33/Ctdspl2/Spred3/Egr1/Magi2/Npnt/Spred2/Onecut2/Tet1/Sorl1/Acvr2a/Bmpr2
H	WT_vs_AD	GO:0051348	negative regulation of transferase activity	21/1155	0.00203367	0.0165849	0.012408	Apc/Ptprb/Myocd/Drd1/Sh3bp5/Cblb/Ptprj/Dab2ip/Pkia/Src/Dvl1/Ubash3b/Prkar2a/Socs5/Zfyve28/Drd5/Ppm1e/Camk2n1/Sorl1/Dusp7/Paqr3
H	WT_vs_AD	GO:0090316	positive regulation of intracellular protein transport	14/1155	0.00204162	0.0166237	0.012437	Prkaca/Akap5/Rbm22/Chrm1/Ctdspl2/Ripor1/Zdhhc2/Cdk5r1/Sorl1/Kcnb1/Cemip/Mapk1/Tm9sf4/Ank3
H	WT_vs_AD	GO:0051262	protein tetramerization	10/1155	0.00204497	0.0166249	0.012438	Crtc1/Homer1/Shmt1/Hcn1/Gls/Grin2b/Gria2/Cpsf6/Kcnc1/Kcnc3
H	WT_vs_AD	GO:0099563	modification of synaptic structure	6/1155	0.0020547	0.016678	0.0124776	Cttnbp2/Fmr1/Wasf1/Drd1/Epha4/Kalrn
H	WT_vs_AD	GO:0002064	epithelial cell development	20/1155	0.00207372	0.0168062	0.0125736	Prox1/Akap11/Pdpk1/Abi2/Src/Ampd2/Add1/Fosl2/Tjp1/Atrx/Pgr/Jmjd1c/Rfx3/Onecut2/Bcl11b/Plcb1/Arntl/Rapgef2/Kcnma1/Afdn
H	WT_vs_AD	GO:0051146	striated muscle cell differentiation	25/1155	0.00208621	0.0168811	0.0126296	Efnb2/Nphs1/Homer1/Prox1/Xk/Myocd/Spag9/Yy1/Chuk/Hdac4/Neb/Foxp1/Kras/Ryr1/Sorbs2/Adgrb3/Tanc1/Rbm24/Rgs4/Trim32/Nebl/Cxcl12/Akap13/Sort1/Bves
H	WT_vs_AD	GO:0033157	regulation of intracellular protein transport	19/1155	0.00209709	0.0169354	0.0126702	Tamalin/Prkaca/Akap5/Rbm22/Slc1a1/Pkia/Chrm1/Ctdspl2/Ripor1/Zdhhc2/Cdk5r1/Sorl1/Kcnb1/Cemip/Epm2a/Mapk1/Tm9sf4/Ank3/Nupl1
H	WT_vs_AD	GO:0051648	vesicle localization	18/1155	0.00209943	0.0169354	0.0126702	Map2k1/Syn2/Vps4b/Fbxw11/Trappc13/Mapk8/Synj1/Nrxn1/Itga4/Wasl/Vps33b/Pcdh17/Magi2/Madd/Nlgn2/Tanc2/Exoc5/Nlgn1
H	WT_vs_AD	GO:0043406	positive regulation of MAP kinase activity	13/1155	0.0021288	0.0171458	0.0128276	Tenm1/Kitl/Epha4/Zeb2/Dab2ip/Src/Map3k7/Kras/Htr2a/Nek10/Magi3/Ntrk3/Akap13
H	WT_vs_AD	GO:0042886	amide transport	26/1155	0.00214858	0.0172692	0.01292	Cacna1e/Cacna1d/Slc16a10/Doc2b/Pde8b/Stxbp5l/Slc15a2/Syt7/Pex5l/Tbc1d1/Nos1/Vgf/Rab11fip2/Ildr2/Madd/Rfx3/Cnr1/Prkce/Camk2n1/Efna5/Kcnb1/Cacna1c/Nlgn2/Arntl/Ptprn2/Kalrn
H	WT_vs_AD	GO:0031060	regulation of histone methylation	11/1155	0.00215403	0.0172692	0.01292	Kmt2a/Kansl1/Paxbp1/Brd4/Lcor/Kmt2e/Mtf2/Auts2/Atrx/Jarid2/Tet1
H	WT_vs_AD	GO:0000245	spliceosomal complex assembly	7/1155	0.00217068	0.0172692	0.01292	Celf2/Sf3b1/Khdc4/Celf3/Luc7l2/Celf5/Prpf39
H	WT_vs_AD	GO:0006383	transcription by RNA polymerase III	7/1155	0.00217068	0.0172692	0.01292	Tenm1/Nab2/Sf3b1/Dhx36/Gtf3c3/Bdp1/Ercc6
H	WT_vs_AD	GO:0021696	cerebellar cortex morphogenesis	7/1155	0.00217068	0.0172692	0.01292	Map2k1/Prox1/Faim2/Nrxn1/Cacna1a/Zfp365/Herc1
H	WT_vs_AD	GO:0021955	central nervous system neuron axonogenesis	7/1155	0.00217068	0.0172692	0.01292	Nfib/Epha4/Zeb2/Dclk1/Plxna4/Mycbp2/Wdr47
H	WT_vs_AD	GO:1902275	regulation of chromatin organization	7/1155	0.00217068	0.0172692	0.01292	Setdb1/Ing3/Atf7ip/Phf2/Phf8/Zfp445/Tet1
H	WT_vs_AD	GO:1903115	regulation of actin filament-based movement	7/1155	0.00217068	0.0172692	0.01292	Ryr2/Cacna1h/Nos1/Atp2a2/Fgf13/Cacna1c/Dsp
H	WT_vs_AD	GO:0043524	negative regulation of neuron apoptotic process	17/1155	0.00219159	0.0174089	0.0130245	Fmr1/Epor/Gabrb2/Cpeb4/Faim2/Pdpk1/Slc1a1/Slc30a10/Nos1/Chl1/Kras/Cx3cl1/Cacna1a/Adnp/Cebpb/Syngap1/Pcdhgc5
H	WT_vs_AD	GO:0032869	cellular response to insulin stimulus	18/1155	0.00221088	0.0175354	0.0131191	Apc/Atp2b1/Osbpl8/Rps6kb1/Rab12/Lpin2/Grk2/Ptprj/Cpeb1/Nucks1/Parp1/Src/Phip/Socs7/Ptpre/Sorl1/Plcb1/Ywhag
H	WT_vs_AD	GO:0032922	circadian regulation of gene expression	9/1155	0.00221508	0.017542	0.013124	Kmt2a/Per1/Noct/Kdm5a/Mycbp2/Egr1/Nrip1/Arntl/Cry2
H	WT_vs_AD	GO:0006605	protein targeting	22/1155	0.00226149	0.0178107	0.0133251	Gga3/Slc1a1/Gdap1/Sec61a2/Pikfyve/Pmpca/Pex5l/Nbea/Becn1/Vps13c/Zdhhc18/Zdhhc2/Sgtb/Cdk5r1/Sorl1/Kcnb1/Ywhag/Cemip/Zfand2a/Nlgn1/Sort1/Ank3
H	WT_vs_AD	GO:0009190	cyclic nucleotide biosynthetic process	5/1155	0.0022627	0.0178107	0.0133251	Adcy1/Adcy3/Adcy6/Ampd2/Gucy1b1
H	WT_vs_AD	GO:0051481	negative regulation of cytosolic calcium ion concentration	5/1155	0.0022627	0.0178107	0.0133251	Atp2b1/Ryr2/Nos1/Smad3/Npy1r
H	WT_vs_AD	GO:0052652	cyclic purine nucleotide metabolic process	5/1155	0.0022627	0.0178107	0.0133251	Adcy1/Adcy3/Adcy6/Ampd2/Gucy1b1
H	WT_vs_AD	GO:0044380	protein localization to cytoskeleton	8/1155	0.00228604	0.017913	0.0134016	Spag5/Bicd1/Apc/Dvl1/Cep350/Htr2a/Klhl21/Ttbk2
H	WT_vs_AD	GO:0097479	synaptic vesicle localization	8/1155	0.00228604	0.017913	0.0134016	Syn2/Synj1/Nrxn1/Pcdh17/Magi2/Madd/Nlgn2/Nlgn1
H	WT_vs_AD	GO:2000649	regulation of sodium ion transmembrane transporter activity	8/1155	0.00228604	0.017913	0.0134016	Nedd4l/Fgf14/Fgf13/Ptpn3/Wnk3/Scn3b/Plcb1/Ank3
H	WT_vs_AD	GO:0019722	calcium-mediated signaling	17/1155	0.00231282	0.0180956	0.0135383	Adgrl1/Cacna1d/Akap5/Ryr2/Drd1/Ptprj/Hdac4/Adgrb2/Atp2a2/Camkk2/Slc8a2/Ppp1r9a/Slc24a4/Tenm2/Grm5/Cherp/Ksr2
H	WT_vs_AD	GO:1903322	positive regulation of protein modification by small protein conjugation or removal	14/1155	0.00232015	0.0181257	0.0135608	Arnt/Peli1/Mapk8/Cblb/Ube3a/Hdac4/Marchf7/Sprtn/Mycbp2/Prickle1/Dcun1d3/Traf7/Skp2/Birc2
H	WT_vs_AD	GO:1904951	positive regulation of establishment of protein localization	25/1155	0.00235083	0.0183379	0.0137195	Prkaca/Cacna1d/Doc2b/Akap5/Pcsk1/Rbm22/Frmd4a/Src/Chrm1/Ctdspl2/Cep135/Ripor1/Zdhhc2/Coro2b/Prkce/Cep295/Camk2n1/Cdk5r1/Sorl1/Kcnb1/Nlgn2/Cemip/Mapk1/Tm9sf4/Ank3
H	WT_vs_AD	GO:0035335	peptidyl-tyrosine dephosphorylation	6/1155	0.00239723	0.0185884	0.0139069	Ptprb/Ptprj/Eya1/Ubash3b/Dusp7/Epm2a
H	WT_vs_AD	GO:0048679	regulation of axon regeneration	6/1155	0.00239723	0.0185884	0.0139069	Klf4/Map2k1/Epha4/Xylt1/Lrig2/Ntrk3
H	WT_vs_AD	GO:1990089	response to nerve growth factor	6/1155	0.00239723	0.0185884	0.0139069	Wasf1/Sh3gl2/Magi2/Acap2/Ntrk3/Rapgef2
H	WT_vs_AD	GO:1990090	cellular response to nerve growth factor stimulus	6/1155	0.00239723	0.0185884	0.0139069	Wasf1/Sh3gl2/Magi2/Acap2/Ntrk3/Rapgef2
H	WT_vs_AD	GO:0007216	G protein-coupled glutamate receptor signaling pathway	4/1155	0.00241945	0.0185944	0.0139114	Homer1/Grm2/Dagla/Grm5
H	WT_vs_AD	GO:0086014	atrial cardiac muscle cell action potential	4/1155	0.00241945	0.0185944	0.0139114	Ryr2/Scn3b/Cacna1c/Cacnb2
H	WT_vs_AD	GO:0086026	atrial cardiac muscle cell to AV node cell signaling	4/1155	0.00241945	0.0185944	0.0139114	Ryr2/Scn3b/Cacna1c/Cacnb2
H	WT_vs_AD	GO:0086066	atrial cardiac muscle cell to AV node cell communication	4/1155	0.00241945	0.0185944	0.0139114	Ryr2/Scn3b/Cacna1c/Cacnb2
H	WT_vs_AD	GO:0099550	trans-synaptic signaling, modulating synaptic transmission	4/1155	0.00241945	0.0185944	0.0139114	Gucy1b1/Plat/Cnr1/Grm5
H	WT_vs_AD	GO:1900153	positive regulation of nuclear-transcribed mRNA catabolic process, deadenylation-dependent decay	4/1155	0.00241945	0.0185944	0.0139114	Tnrc6c/Dhx36/Ago2/Nanos1
H	WT_vs_AD	GO:0050920	regulation of chemotaxis	19/1155	0.00243016	0.0186371	0.0139434	Sema4f/Efnb2/Cyrib/Slit1/Ptprj/Wasl/Plxna4/Nova2/Plxna3/Adgra2/Cx3cl1/Smad3/Mycbp2/Sema7a/Stx3/Ntrk3/Cxcl12/Mapk1/Bmpr2
H	WT_vs_AD	GO:2000781	positive regulation of double-strand break repair	10/1155	0.00243464	0.0186371	0.0139434	Smarcd1/Parp1/Ep400/Ing3/Actl6b/Arid2/Slf2/Kmt5b/Ercc6/Khdc3
H	WT_vs_AD	GO:0034394	protein localization to cell surface	9/1155	0.00243888	0.0186371	0.0139434	Gga3/Nedd4l/Ptpru/Lrig2/Stx3/Ric3/Nlgn2/Erbb4/Tm9sf4
H	WT_vs_AD	GO:0033002	muscle cell proliferation	21/1155	0.00243934	0.0186371	0.0139434	Mef2d/Klf4/Apc/Rps6kb1/Myocd/Paxbp1/Grk2/Hdac4/Src/Foxp1/Smad1/Cx3cl1/Arid2/Ndrg4/Egr1/Jarid2/Prkg1/Skp2/Erbb4/Mapk1/Bmpr2
H	WT_vs_AD	GO:0000725	recombinational repair	15/1155	0.00245245	0.0187098	0.0139978	Ubqln4/Yy1/Smc5/Nucks1/Parp1/Sfpq/Ep400/Ing3/Exd2/Arid2/Zfp365/Trp53bp1/Ppp4r2/Ercc6/Khdc3
H	WT_vs_AD	GO:0006904	vesicle docking involved in exocytosis	7/1155	0.00246413	0.0187391	0.0140197	Rab3c/Rab12/Camk2a/Unc13a/Stx3/Kcnb1/Exoc5
H	WT_vs_AD	GO:0018108	peptidyl-tyrosine phosphorylation	24/1155	0.0024671	0.0187391	0.0140197	Neurl1a/Kitl/Clk4/Sh3bp5/Cblb/Dyrk1a/Mlst8/Ptprj/Epha4/Ptpn4/Abi2/Src/Arhgef2/Wee1/Htr2a/Socs5/Zfyve28/Prkce/Efna5/Grm5/Rictor/Adnp/Abi1/Erbb4
H	WT_vs_AD	GO:0072503	cellular divalent inorganic cation homeostasis	24/1155	0.0024671	0.0187391	0.0140197	Xk/Cacnb4/Atp2b1/Ryr2/Drd1/Slc1a1/Slc39a10/Slc30a10/Calb1/Slc30a3/Atp2a2/Grin2b/Itpr2/Slc8a2/Ryr1/Cx3cl1/Ubash3b/Htr2a/Slc24a2/Slc24a4/Prkce/Cacna1c/Cemip/Cherp
H	WT_vs_AD	GO:0045862	positive regulation of proteolysis	26/1155	0.00250522	0.0190009	0.0142156	Fmr1/Cbfa2t3/Cd46/Fbxw11/Cyfip2/Dapk1/Mapk8/Rnf19a/Slc11a2/Slc1a1/Epha4/Dab2ip/Src/Efna3/Casp8ap2/Dvl1/Grin2b/Smad3/Malt1/Prickle1/Socs5/Acer2/Ubqln2/Trim32/Zfand2a/Rnf217
H	WT_vs_AD	GO:0006892	post-Golgi vesicle-mediated transport	11/1155	0.00252175	0.0190985	0.0142886	Gga3/Ehd3/Prepl/Ccdc93/Nbea/Nsf/Stxbp6/Sorl1/Exoc5/Sort1/Ank3
H	WT_vs_AD	GO:1901216	positive regulation of neuron death	13/1155	0.00260558	0.0197047	0.0147421	Efnb2/Fos/Mapk8/Hdac4/Parp1/Nos1/Grin2b/Pak3/Egr1/Hrk/Cdk5r1/Traf7/Kcnma1
H	WT_vs_AD	GO:0018212	peptidyl-tyrosine modification	24/1155	0.00267337	0.020188	0.0151037	Neurl1a/Kitl/Clk4/Sh3bp5/Cblb/Dyrk1a/Mlst8/Ptprj/Epha4/Ptpn4/Abi2/Src/Arhgef2/Wee1/Htr2a/Socs5/Zfyve28/Prkce/Efna5/Grm5/Rictor/Adnp/Abi1/Erbb4
H	WT_vs_AD	GO:0072507	divalent inorganic cation homeostasis	26/1155	0.00270166	0.0203721	0.0152414	Xk/Cacnb4/Atp2b1/Ryr2/Drd1/Slc1a1/Slc39a10/Slc30a10/Calb1/Slc30a3/Atp2a2/Grin2b/Itpr2/Slc8a2/Ryr1/Cx3cl1/Ubash3b/Htr2a/Slc24a2/Slc24a4/Prkce/Camk2n1/Cacna1c/Cemip/Cherp/Ank3
H	WT_vs_AD	GO:0006359	regulation of transcription by RNA polymerase III	5/1155	0.00273651	0.0205456	0.0153712	Tenm1/Nab2/Sf3b1/Dhx36/Ercc6
H	WT_vs_AD	GO:1902993	positive regulation of amyloid precursor protein catabolic process	5/1155	0.00273651	0.0205456	0.0153712	Epha4/Efna3/Chrna7/Slc2a13/Ranbp9
H	WT_vs_AD	GO:2000311	regulation of AMPA receptor activity	5/1155	0.00273651	0.0205456	0.0153712	Shisa9/Nrxn1/Nlgn2/Shisa6/Nlgn1
H	WT_vs_AD	GO:0001964	startle response	6/1155	0.00278098	0.0207298	0.0155091	Nrxn1/Glrb/Dvl1/Grin2b/Grin2a/Csmd1
H	WT_vs_AD	GO:0007026	negative regulation of microtubule depolymerization	6/1155	0.00278098	0.0207298	0.0155091	Apc/Arhgef2/Fgf13/Wdr47/Camsap2/Ttbk2
H	WT_vs_AD	GO:0010719	negative regulation of epithelial to mesenchymal transition	6/1155	0.00278098	0.0207298	0.0155091	Epha4/Mark1/Dab2ip/Spred3/Spred2/Usf3
H	WT_vs_AD	GO:0010922	positive regulation of phosphatase activity	6/1155	0.00278098	0.0207298	0.0155091	Ppp1r12a/Slc39a10/Smad3/Ppargc1b/Magi2/Npnt
H	WT_vs_AD	GO:0051491	positive regulation of filopodium assembly	6/1155	0.00278098	0.0207298	0.0155091	Fmr1/Neurl1a/Tenm1/Wasl/Plppr5/Nlgn1
H	WT_vs_AD	GO:0045761	regulation of adenylate cyclase activity	7/1155	0.00278716	0.0207462	0.0155213	Cacna1d/Adcy1/Adcy3/Akap5/Cap2/Drd1/Cacna1c
H	WT_vs_AD	GO:0051339	regulation of lyase activity	8/1155	0.00283104	0.0210427	0.0157432	Cacna1d/Adcy1/Adcy3/Akap5/Cap2/Drd1/Nos1/Cacna1c
H	WT_vs_AD	GO:0006486	protein glycosylation	17/1155	0.0028552	0.0211017	0.0157873	Large1/Extl3/St6gal2/St8sia1/B3galt2/Tet3/Eogt/Acer2/St6galnac5/B3galnt2/Fut11/St8sia4/Tet2/Mgat5b/Tet1/Alg10b/Galntl6
H	WT_vs_AD	GO:0034284	response to monosaccharide	17/1155	0.0028552	0.0211017	0.0157873	Cacna1e/Prkaca/Cacna1d/Pde8b/Grk2/Slc12a6/Tbc1d1/Egr1/Rab11fip2/Ildr2/Prkce/Camk2n1/Efna5/Kcnb1/Plcb1/Ptprn2/Rasal2
H	WT_vs_AD	GO:0043413	macromolecule glycosylation	17/1155	0.0028552	0.0211017	0.0157873	Large1/Extl3/St6gal2/St8sia1/B3galt2/Tet3/Eogt/Acer2/St6galnac5/B3galnt2/Fut11/St8sia4/Tet2/Mgat5b/Tet1/Alg10b/Galntl6
H	WT_vs_AD	GO:0045732	positive regulation of protein catabolic process	17/1155	0.0028552	0.0211017	0.0157873	Fmr1/Apc/Cbfa2t3/Gga3/Mapk8/Rnf19a/Cblb/Dab2ip/Dvl1/Nsf/Prickle1/Socs5/Sorl1/Ubqln2/Trim32/Zfand2a/Rnf217
H	WT_vs_AD	GO:0045927	positive regulation of growth	24/1155	0.00289406	0.0213296	0.0159577	Prox1/Zfyve27/Rps6kb1/Extl3/Mlst8/Nedd4l/Sgip1/Unc13a/Syt1/Sema7a/Flt3/Efna5/Rictor/Adnp/Plcb1/Trim32/Syt17/Ntrk3/Cxcl12/Erbb4/Mapk1/Lgi1/Bmpr2/Afdn
H	WT_vs_AD	GO:0008585	female gonad development	12/1155	0.00289423	0.0213296	0.0159577	Kitl/Fst/Grk2/Ube3a/Src/Pgr/Vgf/Taf4/Nrip1/Cebpb/Csmd1/2610005L07Rik
H	WT_vs_AD	GO:0007173	epidermal growth factor receptor signaling pathway	11/1155	0.00293861	0.0215923	0.0161543	Neurl1a/Cblb/Sos1/Ptprj/Slc30a10/Dab2ip/Src/Socs5/Zfyve28/Garem1/Dgkd
H	WT_vs_AD	GO:0003018	vascular process in circulatory system	19/1155	0.00294233	0.0215923	0.0161543	Map2k1/Abr/Atp2b1/Drd1/Adcy6/Grk2/Ptprj/Sh3gl2/Nos1/Tjp1/Cx3cl1/Htr2a/Dock4/Npy1r/Drd5/Cacna1c/Prkg1/Kcnma1/Bmpr2
H	WT_vs_AD	GO:0090276	regulation of peptide hormone secretion	19/1155	0.00294233	0.0215923	0.0161543	Cacna1e/Cacna1d/Doc2b/Pde8b/Stxbp5l/Syt7/Pex5l/Tbc1d1/Nos1/Madd/Rfx3/Cnr1/Prkce/Camk2n1/Efna5/Kcnb1/Nlgn2/Arntl/Kalrn
H	WT_vs_AD	GO:0048738	cardiac muscle tissue development	21/1155	0.0030405	0.0222813	0.0166698	Efnb2/Apc/Epor/Mrtfb/Prox1/Myocd/Yy1/Ryr2/Neb/Foxp1/Sorbs2/Smad1/Arid2/Jarid2/Rgs4/Nebl/Dsp/Erbb4/Mapk1/Akap13/Bves
H	WT_vs_AD	GO:0050768	negative regulation of neurogenesis	15/1155	0.00309045	0.0225935	0.0169033	Sema4f/Prox1/Mbd1/Slit1/Arhgef2/Dab1/Fgf13/Plxna3/Fstl4/Mycn/Sema7a/Sorl1/Ntrk3/Rapgef2/Syngap1
H	WT_vs_AD	GO:0021681	cerebellar granular layer development	4/1155	0.00312486	0.0225935	0.0169033	Prox1/Faim2/Nrxn1/Ttbk2
H	WT_vs_AD	GO:0021859	pyramidal neuron differentiation	4/1155	0.00312486	0.0225935	0.0169033	Zmiz1/Foxg1/Plxna3/Unc5d
H	WT_vs_AD	GO:0042921	glucocorticoid receptor signaling pathway	4/1155	0.00312486	0.0225935	0.0169033	Per1/Lmo3/Arntl/Cry2
H	WT_vs_AD	GO:0044065	regulation of respiratory system process	4/1155	0.00312486	0.0225935	0.0169033	Gls/Gsx2/Nlgn2/Nlgn1
H	WT_vs_AD	GO:0072673	lamellipodium morphogenesis	4/1155	0.00312486	0.0225935	0.0169033	Wasf1/Src/Rreb1/Abi1
H	WT_vs_AD	GO:0090128	regulation of synapse maturation	4/1155	0.00312486	0.0225935	0.0169033	Neurl1a/Adgrl1/Nrxn1/Dab2ip
H	WT_vs_AD	GO:0099527	postsynapse to nucleus signaling pathway	4/1155	0.00312486	0.0225935	0.0169033	Crtc1/Nsmf/Anks1b/Abi1
H	WT_vs_AD	GO:1902287	semaphorin-plexin signaling pathway involved in axon guidance	4/1155	0.00312486	0.0225935	0.0169033	Plxna2/Plxna4/Plxna1/Plxna3
H	WT_vs_AD	GO:0045216	cell-cell junction organization	18/1155	0.0031385	0.0225935	0.0169033	Efnb2/Prkaca/Nphs1/Grhl1/Nedd4l/Epha4/Cdh7/Abi2/Mpdz/Add1/Ajm1/Tjp1/Nectin1/Smad3/Nphp4/Gjb6/Dsp/Afdn
H	WT_vs_AD	GO:0010799	regulation of peptidyl-threonine phosphorylation	7/1155	0.00314167	0.0225935	0.0169033	Grk2/Phip/Stox1/Wnk3/Spred2/Cemip/Mapk1
H	WT_vs_AD	GO:0016601	Rac protein signal transduction	7/1155	0.00314167	0.0225935	0.0169033	Tiam1/Wasf1/Sh3bp1/Abi2/Auts2/Kras/Kbtbd7
H	WT_vs_AD	GO:0031111	negative regulation of microtubule polymerization or depolymerization	7/1155	0.00314167	0.0225935	0.0169033	Apc/Dyrk1a/Arhgef2/Fgf13/Wdr47/Camsap2/Ttbk2
H	WT_vs_AD	GO:0043583	ear development	20/1155	0.00314389	0.0225935	0.0169033	Jag2/Gabrb2/Fzd3/Prox1/Abr/Foxg1/Eya1/Epha4/Ush2a/Itga8/Dvl1/Strc/Stox1/Mycn/Gjb6/Plppr4/Fat4/Kcnma1/Mapk1/Alg10b
H	WT_vs_AD	GO:0046883	regulation of hormone secretion	23/1155	0.00316383	0.0227054	0.016987	Cacna1e/Cacna1d/Doc2b/Pde8b/Nell2/Stxbp5l/Syt7/Pex5l/Tbc1d1/Nos1/Npy1r/Madd/Rfx3/Cnr1/Prkce/Camk2n1/Efna5/Kcnb1/Nlgn2/Acvr2a/Arntl/Kalrn/Cry2
H	WT_vs_AD	GO:0032259	methylation	27/1155	0.00316979	0.0227168	0.0169956	Kmt2a/Ezh1/Setdb1/Kansl1/Nfyb/Paxbp1/Brd4/Setbp1/Lcor/Parp1/Zdbf2/Kmt2e/Trmt44/Mtf2/Auts2/Atf7ip/Mbd4/Atrx/Tet3/Jarid2/Tet2/Kmt5b/Tet1/Kmt2d/Rlf/Prdm11/Tarbp1
H	WT_vs_AD	GO:0051047	positive regulation of secretion	29/1155	0.00319757	0.0228844	0.017121	Cacna1b/Vps4b/Cacna1d/Cadps2/Stxbp5/Doc2b/Pcsk1/Cacna1i/Nell2/Cacna1h/Rab27b/Syt7/Grk2/Frmd4a/Pex5l/Grin2b/Slc6a1/Unc13a/Syt1/Sstr4/Prkce/Camk2n1/Kcnb1/Nlgn2/Acvr2a/Cadps/Cxcl12/Syt10/Nlgn1
H	WT_vs_AD	GO:0006884	cell volume homeostasis	6/1155	0.0032089	0.022915	0.0171439	Clcn3/Slc12a5/Slc12a6/Add1/Wnk3/Kcnma1
H	WT_vs_AD	GO:0006305	DNA alkylation	9/1155	0.00321947	0.022915	0.0171439	Kmt2a/Parp1/Zdbf2/Kmt2e/Atf7ip/Mbd4/Tet3/Tet1/Rlf
H	WT_vs_AD	GO:0006306	DNA methylation	9/1155	0.00321947	0.022915	0.0171439	Kmt2a/Parp1/Zdbf2/Kmt2e/Atf7ip/Mbd4/Tet3/Tet1/Rlf
H	WT_vs_AD	GO:0046847	filopodium assembly	9/1155	0.00321947	0.022915	0.0171439	Fmr1/Neurl1a/Tenm1/Sh3bp1/Nrxn1/Wasl/Ppp1r9a/Plppr5/Nlgn1
H	WT_vs_AD	GO:0030003	cellular cation homeostasis	33/1155	0.00331835	0.0235866	0.0176463	Xk/Cacnb4/Slc12a5/Atp2b1/Ryr2/Drd1/Slc11a2/Slc1a1/Ube3a/Slc39a10/Slc9a2/Slc30a10/Calb1/Slc30a3/Atp2a2/Grin2b/Itpr2/Slc8a2/Ryr1/Cx3cl1/Ubash3b/Htr2a/Dmxl1/Slc24a2/Dmxl2/Slc24a4/Prkce/Cacna1c/Cemip/Cherp/Kcnma1/Mapk1/Tm9sf4
H	WT_vs_AD	GO:0031334	positive regulation of protein-containing complex assembly	17/1155	0.003328	0.0236229	0.0176735	Apc/Nphs1/Tenm1/Mapk8/Mlst8/Pcsk5/Gnl3l/Dab2ip/Src/Fnip1/Slf2/Fchsd1/Dhx33/Prkce/Hrk/Rictor/Gda
H	WT_vs_AD	GO:0050954	sensory perception of mechanical stimulus	23/1155	0.00342652	0.0242891	0.0181719	Jag2/Fbxo11/Gabrb2/Cacna1d/Thrb/Ush2a/Grin2b/Tjp1/Tub/Lrig2/Strc/Htr2a/Phf24/Gjb6/Spns2/Lhfpl4/Cemip/Cxcl12/Kcnma1/Scn1a/Alg10b/Otogl/Mir124a-1hg
H	WT_vs_AD	GO:0006302	double-strand break repair	22/1155	0.003453	0.0244336	0.01828	Ubqln4/Yy1/Ercc8/Smarcd1/Smc5/Eya1/Nucks1/Parp1/Dclre1c/Sfpq/Ep400/Ing3/Actl6b/Exd2/Arid2/Slf2/Zfp365/Trp53bp1/Kmt5b/Ppp4r2/Ercc6/Khdc3
H	WT_vs_AD	GO:0048839	inner ear development	18/1155	0.00345629	0.0244336	0.01828	Jag2/Gabrb2/Fzd3/Prox1/Abr/Foxg1/Eya1/Epha4/Ush2a/Itga8/Dvl1/Strc/Stox1/Mycn/Plppr4/Fat4/Kcnma1/Alg10b
H	WT_vs_AD	GO:0042551	neuron maturation	8/1155	0.00347234	0.0245137	0.0183399	Akap5/Nrxn1/Kcnip2/Actl6b/Adgrb3/Kcnb1/Kcnma1/Ank3
H	WT_vs_AD	GO:0032388	positive regulation of intracellular transport	16/1155	0.00350315	0.0246977	0.0184776	Spag5/Prkaca/Akap5/Rbm22/Chrm1/Ctdspl2/Ripor1/Zdhhc2/Cdk5r1/Sorl1/Kcnb1/Cemip/Cpsf6/Mapk1/Tm9sf4/Ank3
H	WT_vs_AD	GO:0045786	negative regulation of cell cycle	27/1155	0.00352438	0.0247834	0.0185417	Klf4/Prkaca/Apc/Fzd3/Prox1/Cacnb4/Myocd/Alox8/Nr4a1/Brd4/Dab2ip/Mbd4/Atrx/Nek1/Hinfp/Usp28/Ythdc2/Ptpn3/Heca/Wapl/Trp53bp1/Dcun1d3/Ercc6/Epm2a/Foxk1/Ccnf/Khdc3
H	WT_vs_AD	GO:0003254	regulation of membrane depolarization	7/1155	0.00352959	0.0247834	0.0185417	Hcn1/Nedd4l/Parp1/Src/Ptpn3/Scn3b/Ank3
H	WT_vs_AD	GO:1901021	positive regulation of calcium ion transmembrane transporter activity	7/1155	0.00352959	0.0247834	0.0185417	Cacnb4/Akap5/Ryr2/Ehd3/Fgf14/Cacna2d1/Cacnb2
H	WT_vs_AD	GO:0046545	development of primary female sexual characteristics	12/1155	0.00355324	0.0249158	0.0186408	Kitl/Fst/Grk2/Ube3a/Src/Pgr/Vgf/Taf4/Nrip1/Cebpb/Csmd1/2610005L07Rik
H	WT_vs_AD	GO:0072001	renal system development	25/1155	0.003579	0.0250626	0.0187506	Efnb2/Apc/Klhl3/Myocd/Pcsk5/Eya1/Epha4/Kif26b/Cenpf/Itga8/Smad9/Ampd2/Calb1/Mmp17/Col4a1/Nek1/Smad1/Smad3/Egr1/Tet2/Npnt/Greb1l/Fat4/Erbb4/Zbtb16
H	WT_vs_AD	GO:0031110	regulation of microtubule polymerization or depolymerization	10/1155	0.00367266	0.0255914	0.0191462	Apc/Mapk8/Dyrk1a/Arhgef2/Gba2/Fgf13/Wdr47/Camsap2/Gda/Ttbk2
H	WT_vs_AD	GO:0043242	negative regulation of protein-containing complex disassembly	10/1155	0.00367266	0.0255914	0.0191462	Apc/Ubqln4/Sptb/Arhgef2/Add1/Add2/Fgf13/Wdr47/Camsap2/Ttbk2
H	WT_vs_AD	GO:0010737	protein kinase A signaling	6/1155	0.00368402	0.0255914	0.0191462	Prkaca/Akap5/Pde10a/Pja2/Nrxn1/Grin2b
H	WT_vs_AD	GO:0060479	lung cell differentiation	6/1155	0.00368402	0.0255914	0.0191462	Nfib/Thrb/Eya1/Ncor2/Foxp1/Kras
H	WT_vs_AD	GO:0060487	lung epithelial cell differentiation	6/1155	0.00368402	0.0255914	0.0191462	Nfib/Thrb/Eya1/Ncor2/Foxp1/Kras
H	WT_vs_AD	GO:0086004	regulation of cardiac muscle cell contraction	6/1155	0.00368402	0.0255914	0.0191462	Ryr2/Cacna1h/Atp2a2/Fgf13/Cacna1c/Dsp
H	WT_vs_AD	GO:0002791	regulation of peptide secretion	19/1155	0.00370643	0.0257127	0.019237	Cacna1e/Cacna1d/Doc2b/Pde8b/Stxbp5l/Syt7/Pex5l/Tbc1d1/Nos1/Madd/Rfx3/Cnr1/Prkce/Camk2n1/Efna5/Kcnb1/Nlgn2/Arntl/Kalrn
H	WT_vs_AD	GO:0006476	protein deacetylation	12/1155	0.003798	0.0262939	0.0196718	Per1/Dyrk1a/Hdac4/Tbl1xr1/Sfpq/Ncor2/Kdm5a/Rcor3/Gatad2b/Mideas/Spred2/Trerf1
H	WT_vs_AD	GO:0008654	phospholipid biosynthetic process	18/1155	0.00380031	0.0262939	0.0196718	Dgke/Serac1/Abca8b/Dgkg/Pip5k1a/Etnk1/Smg1/Far1/Dgkh/Htr2a/Becn1/Socs5/Hycc2/Socs7/Dgki/Lclat1/Erbb4/Dgkd
H	WT_vs_AD	GO:0061097	regulation of protein tyrosine kinase activity	9/1155	0.0038406	0.0265374	0.019854	Neurl1a/Sh3bp5/Cblb/Epha4/Abi2/Socs5/Zfyve28/Grm5/Abi1
H	WT_vs_AD	GO:0051961	negative regulation of nervous system development	15/1155	0.00385907	0.0266296	0.019923	Sema4f/Prox1/Mbd1/Slit1/Arhgef2/Dab1/Fgf13/Plxna3/Fstl4/Mycn/Sema7a/Sorl1/Ntrk3/Rapgef2/Syngap1
H	WT_vs_AD	GO:0046473	phosphatidic acid metabolic process	5/1155	0.00389279	0.0267559	0.0200174	Dgke/Dgkg/Dgkh/Dgki/Dgkd
H	WT_vs_AD	GO:0051291	protein heterooligomerization	5/1155	0.00389279	0.0267559	0.0200174	Grin2b/Kcnc2/Syt1/Tmem120b/Cpsf6
H	WT_vs_AD	GO:0080111	DNA demethylation	5/1155	0.00389279	0.0267559	0.0200174	Usp7/Tet3/Otud4/Tet2/Tet1
H	WT_vs_AD	GO:0042177	negative regulation of protein catabolic process	11/1155	0.00393828	0.0269231	0.0201425	Usp7/Dab2ip/Marchf7/Smad3/Lrig2/Mycbp2/Sf3b3/Ric1/Ptpn3/Styx/Grin2a
H	WT_vs_AD	GO:0090263	positive regulation of canonical Wnt signaling pathway	11/1155	0.00393828	0.0269231	0.0201425	Tnks2/Zeb2/Tbl1xr1/Src/Adgra2/Csnk1g1/Smad3/Lypd6/Tmem198/Arntl/Csnk1g3
H	WT_vs_AD	GO:0030520	intracellular estrogen receptor signaling pathway	7/1155	0.0039529	0.0269231	0.0201425	Strn3/Parp1/Src/Rbfox2/Ppargc1b/Kmt2d/Skp2
H	WT_vs_AD	GO:0031958	corticosteroid receptor signaling pathway	4/1155	0.00395851	0.0269231	0.0201425	Per1/Lmo3/Arntl/Cry2
H	WT_vs_AD	GO:1902285	semaphorin-plexin signaling pathway involved in neuron projection guidance	4/1155	0.00395851	0.0269231	0.0201425	Plxna2/Plxna4/Plxna1/Plxna3
H	WT_vs_AD	GO:1903358	regulation of Golgi organization	4/1155	0.00395851	0.0269231	0.0201425	Map2k1/Ehd3/Camsap2/Mapk1
H	WT_vs_AD	GO:1904889	regulation of excitatory synapse assembly	4/1155	0.00395851	0.0269231	0.0201425	Nrxn1/Ptprd/Sipa1l1/Ntrk3
H	WT_vs_AD	GO:2000047	regulation of cell-cell adhesion mediated by cadherin	4/1155	0.00395851	0.0269231	0.0201425	Ptpru/Tjp1/Nexmif/Afdn
H	WT_vs_AD	GO:0071326	cellular response to monosaccharide stimulus	14/1155	0.00398922	0.0270965	0.0202723	Cacna1e/Prkaca/Cacna1d/Pde8b/Grk2/Slc12a6/Tbc1d1/Rab11fip2/Prkce/Camk2n1/Efna5/Kcnb1/Plcb1/Ptprn2
H	WT_vs_AD	GO:0090087	regulation of peptide transport	19/1155	0.00405499	0.0275073	0.0205797	Cacna1e/Cacna1d/Doc2b/Pde8b/Stxbp5l/Syt7/Pex5l/Tbc1d1/Nos1/Madd/Rfx3/Cnr1/Prkce/Camk2n1/Efna5/Kcnb1/Nlgn2/Arntl/Kalrn
H	WT_vs_AD	GO:0001678	cellular glucose homeostasis	15/1155	0.00407382	0.0275274	0.0205947	Cacna1e/Prkaca/Cacna1d/Pde8b/Grk2/Nucks1/Slc12a6/Tbc1d1/Rab11fip2/Prkce/Camk2n1/Efna5/Kcnb1/Foxk1/Ptprn2
H	WT_vs_AD	GO:0035296	regulation of tube diameter	15/1155	0.00407382	0.0275274	0.0205947	Map2k1/Atp2b1/Drd1/Adcy6/Grk2/Nos1/Cx3cl1/Htr2a/Dock4/Npy1r/Drd5/Cacna1c/Prkg1/Kcnma1/Bmpr2
H	WT_vs_AD	GO:0097746	blood vessel diameter maintenance	15/1155	0.00407382	0.0275274	0.0205947	Map2k1/Atp2b1/Drd1/Adcy6/Grk2/Nos1/Cx3cl1/Htr2a/Dock4/Npy1r/Drd5/Cacna1c/Prkg1/Kcnma1/Bmpr2
H	WT_vs_AD	GO:0061180	mammary gland epithelium development	9/1155	0.00418441	0.028238	0.0211263	Etv5/Chuk/Src/Pgr/Rreb1/Cebpb/Csmd1/Erbb4/Mapk1
H	WT_vs_AD	GO:0031114	regulation of microtubule depolymerization	6/1155	0.00420938	0.0282964	0.02117	Apc/Arhgef2/Fgf13/Wdr47/Camsap2/Ttbk2
H	WT_vs_AD	GO:0070570	regulation of neuron projection regeneration	6/1155	0.00420938	0.0282964	0.02117	Klf4/Map2k1/Epha4/Xylt1/Lrig2/Ntrk3
H	WT_vs_AD	GO:1905168	positive regulation of double-strand break repair via homologous recombination	6/1155	0.00420938	0.0282964	0.02117	Parp1/Ep400/Ing3/Arid2/Ercc6/Khdc3
H	WT_vs_AD	GO:0034446	substrate adhesion-dependent cell spreading	11/1155	0.00422632	0.0283736	0.0212278	Olfm4/Ush2a/Lamb3/Itga8/Itga4/Src/Rreb1/Megf9/Efna5/Atrnl1/Bves
H	WT_vs_AD	GO:0035150	regulation of tube size	15/1155	0.00429823	0.0288192	0.0215611	Map2k1/Atp2b1/Drd1/Adcy6/Grk2/Nos1/Cx3cl1/Htr2a/Dock4/Npy1r/Drd5/Cacna1c/Prkg1/Kcnma1/Bmpr2
H	WT_vs_AD	GO:0050796	regulation of insulin secretion	16/1155	0.00430514	0.0288284	0.021568	Cacna1e/Cacna1d/Doc2b/Pde8b/Stxbp5l/Syt7/Tbc1d1/Nos1/Rfx3/Cnr1/Prkce/Camk2n1/Efna5/Kcnb1/Nlgn2/Arntl
H	WT_vs_AD	GO:0035196	miRNA processing	7/1155	0.00441359	0.0295166	0.0220829	Map2k1/Pus10/Ncor2/Tut4/Ago2/Ago1/Trim71
H	WT_vs_AD	GO:1901800	positive regulation of proteasomal protein catabolic process	11/1155	0.00453087	0.030262	0.0226406	Fmr1/Cbfa2t3/Mapk8/Rnf19a/Dab2ip/Dvl1/Prickle1/Socs5/Ubqln2/Zfand2a/Rnf217
H	WT_vs_AD	GO:0042059	negative regulation of epidermal growth factor receptor signaling pathway	5/1155	0.00458564	0.0305494	0.0228556	Cblb/Ptprj/Dab2ip/Socs5/Zfyve28
H	WT_vs_AD	GO:2000310	regulation of NMDA receptor activity	5/1155	0.00458564	0.0305494	0.0228556	Dapk1/Rasgrf2/Nrxn1/Grin2a/Nlgn1
H	WT_vs_AD	GO:1901983	regulation of protein acetylation	10/1155	0.00462652	0.0307824	0.0230299	Kmt2a/Nfyb/Myocd/Sf3b1/Kmt2e/Nos1/Auts2/Cep295/Ercc6/Arntl
H	WT_vs_AD	GO:0006493	protein O-linked glycosylation	8/1155	0.00463862	0.0307841	0.0230312	Large1/Tet3/Eogt/B3galnt2/Tet2/Mgat5b/Tet1/Galntl6
H	WT_vs_AD	GO:0051148	negative regulation of muscle cell differentiation	8/1155	0.00463862	0.0307841	0.0230312	Myocd/Yy1/Hdac4/Foxp1/Smad1/Tnpo2/Rgs4/Bmpr2
H	WT_vs_AD	GO:0044772	mitotic cell cycle phase transition	30/1155	0.00468998	0.0310853	0.0232565	Acvr1b/Klf4/Apc/Vps4b/Cacnb4/Cdk17/Rps6kb1/Smarcd1/Brd4/Spast/Ccny/Camk2a/Smc5/Cenpf/Pkia/Eif4e/Kmt2e/Actl6b/Mbd4/Hinfp/Arid2/Stox1/Phf8/Dcun1d3/Plcb1/Skp2/E2f6/Ccnf/Trim71/Khdc3
H	WT_vs_AD	GO:0021680	cerebellar Purkinje cell layer development	6/1155	0.00478805	0.0316145	0.0236524	Faim2/Sez6l2/Cacna1a/Herc1/Rere/Sez6l
H	WT_vs_AD	GO:0033144	negative regulation of intracellular steroid hormone receptor signaling pathway	6/1155	0.00478805	0.0316145	0.0236524	Per1/Strn3/Ncor2/Foxp1/Arntl/Cry2
H	WT_vs_AD	GO:0043267	negative regulation of potassium ion transport	6/1155	0.00478805	0.0316145	0.0236524	Akap5/Nedd4l/Nos1/Htr2a/Rgs4/Ank3
H	WT_vs_AD	GO:0030307	positive regulation of cell growth	17/1155	0.00491346	0.0322686	0.0241418	Zfyve27/Extl3/Mlst8/Nedd4l/Unc13a/Syt1/Sema7a/Efna5/Rictor/Adnp/Trim32/Syt17/Ntrk3/Cxcl12/Lgi1/Bmpr2/Afdn
H	WT_vs_AD	GO:0031103	axon regeneration	7/1155	0.00491367	0.0322686	0.0241418	Klf4/Map2k1/Epha4/Xylt1/Lrig2/Rtn4rl2/Ntrk3
H	WT_vs_AD	GO:0000083	regulation of transcription involved in G1/S transition of mitotic cell cycle	4/1155	0.00493052	0.0322686	0.0241418	Cdk17/Brd4/Hinfp/E2f6
H	WT_vs_AD	GO:0030033	microvillus assembly	4/1155	0.00493052	0.0322686	0.0241418	Tnik/Rapgef6/Rap2a/Rapgef2
H	WT_vs_AD	GO:0035633	maintenance of blood-brain barrier	4/1155	0.00493052	0.0322686	0.0241418	Slc1a1/Sh3gl2/Tjp1/Wnk3
H	WT_vs_AD	GO:0060382	regulation of DNA strand elongation	4/1155	0.00493052	0.0322686	0.0241418	Yy1/Nucks1/Ino80d/Nfrkb
H	WT_vs_AD	GO:1905244	regulation of modification of synaptic structure	4/1155	0.00493052	0.0322686	0.0241418	Cttnbp2/Fmr1/Epha4/Kalrn
H	WT_vs_AD	GO:0048663	neuron fate commitment	9/1155	0.00494375	0.0323145	0.0241761	Jag2/Chrd/Prox1/Foxg1/Eya1/Gsx2/Bcl11b/Ntrk3/Myt1l
H	WT_vs_AD	GO:0043010	camera-type eye development	26/1155	0.00496437	0.0324085	0.0242465	Klf4/Apc/Prox1/Yy1/Hcn1/Thrb/Crybg3/Sos1/Slc1a1/Pou2f1/Abi2/Zeb2/Skil/Calb1/Tub/Col4a1/Nectin1/Smad3/Spred3/Nphp4/Spred2/Bcl11b/Cacna1c/Ntrk3/Bmpr2/Miat
H	WT_vs_AD	GO:1901879	regulation of protein depolymerization	10/1155	0.00498441	0.0324986	0.0243139	Apc/Sptb/Sh3bp1/Arhgef2/Add1/Add2/Fgf13/Wdr47/Camsap2/Ttbk2
H	WT_vs_AD	GO:0009749	response to glucose	16/1155	0.00500033	0.0325616	0.024361	Cacna1e/Prkaca/Cacna1d/Pde8b/Grk2/Slc12a6/Tbc1d1/Egr1/Rab11fip2/Ildr2/Prkce/Camk2n1/Efna5/Kcnb1/Ptprn2/Rasal2
H	WT_vs_AD	GO:0009612	response to mechanical stimulus	15/1155	0.00503251	0.0327302	0.0244871	Fos/Ryr2/Mapk8/Nrxn1/Chuk/Nos1/Grin2b/Strc/Htr2a/Phf24/Tmem150c/Mkx/Cxcl12/Scn1a/Ano3
H	WT_vs_AD	GO:0062197	cellular response to chemical stress	24/1155	0.00527828	0.0342858	0.0256509	Epor/Etv5/Arnt/Fos/Dapk1/Mapk8/Slc11a2/Mlst8/Slc1a1/Chuk/Ankzf1/Parp1/Slc12a6/Src/Sfpq/Atp2a2/Foxp1/Ppargc1b/Tbc1d24/Stox1/Wnk3/Arntl/Mapk1/Scn2a
H	WT_vs_AD	GO:1901880	negative regulation of protein depolymerization	9/1155	0.00536141	0.0345267	0.0258312	Apc/Sptb/Arhgef2/Add1/Add2/Fgf13/Wdr47/Camsap2/Ttbk2
H	WT_vs_AD	GO:0016577	histone demethylation	5/1155	0.00536182	0.0345267	0.0258312	Kdm5a/Jmjd1c/Phf2/Phf8/Kdm5d
H	WT_vs_AD	GO:0035510	DNA dealkylation	5/1155	0.00536182	0.0345267	0.0258312	Usp7/Tet3/Otud4/Tet2/Tet1
H	WT_vs_AD	GO:0061484	hematopoietic stem cell homeostasis	5/1155	0.00536182	0.0345267	0.0258312	Cadps2/Zfp251/Nbea/Tet2/Gprasp2
H	WT_vs_AD	GO:0070076	histone lysine demethylation	5/1155	0.00536182	0.0345267	0.0258312	Kdm5a/Jmjd1c/Phf2/Phf8/Kdm5d
H	WT_vs_AD	GO:1903861	positive regulation of dendrite extension	5/1155	0.00536182	0.0345267	0.0258312	Nedd4l/Unc13a/Syt1/Syt17/Afdn
H	WT_vs_AD	GO:2000765	regulation of cytoplasmic translation	5/1155	0.00536182	0.0345267	0.0258312	Fmr1/Cpeb4/Cpeb1/Dhx36/Rbm24
H	WT_vs_AD	GO:1901215	negative regulation of neuron death	20/1155	0.00547439	0.035208	0.0263409	Fmr1/Epor/Gabrb2/Cpeb4/Faim2/Pdpk1/Slc1a1/Slc30a10/Nos1/Chl1/Kras/Cx3cl1/Cacna1a/Tbc1d24/Nos1ap/Sorl1/Adnp/Cebpb/Syngap1/Pcdhgc5
H	WT_vs_AD	GO:0019933	cAMP-mediated signaling	8/1155	0.00556884	0.0356831	0.0266963	Ksr1/Pde7b/Cap2/Pde10a/Pex5l/Rapgef2/Pde7a/Pde11a
H	WT_vs_AD	GO:0050771	negative regulation of axonogenesis	8/1155	0.00556884	0.0356831	0.0266963	Sema4f/Slit1/Dab1/Fgf13/Plxna3/Fstl4/Sema7a/Syngap1
H	WT_vs_AD	GO:0061951	establishment of protein localization to plasma membrane	8/1155	0.00556884	0.0356831	0.0266963	Tamalin/Gga3/Akap5/Prepl/Nsf/Zdhhc2/Afdn/Ank3
H	WT_vs_AD	GO:1902904	negative regulation of supramolecular fiber organization	15/1155	0.00557619	0.0356862	0.0266987	Apc/Sptb/Cyrib/Dyrk1a/Arhgef2/Add1/Add2/Tjp1/Fgf13/Ppp1r9a/Wdr47/Camsap2/Coro2b/Kank3/Ttbk2
H	WT_vs_AD	GO:0006310	DNA recombination	23/1155	0.00561846	0.0359126	0.026868	Ubqln4/Yy1/Smc5/Nucks1/Parp1/Dclre1c/Sfpq/Ep400/Ing3/Foxp1/Exd2/Arid2/Zfp365/Ino80d/Nfrkb/Trp53bp1/Kmt5b/Bcl11b/Pgbd5/Ppp4r2/Ercc6/1700028K03Rik/Khdc3
H	WT_vs_AD	GO:0001894	tissue homeostasis	21/1155	0.00563342	0.035964	0.0269065	Kmt2a/Clcn3/Homer1/Slc1a1/Ush2a/Src/Sh3gl2/Add1/Kras/Tjp1/Tub/Ubash3b/Ppargc1b/Nphp4/Ildr2/Wnk3/Flt3/Trim32/Ercc6/Erbb4/Nanos1
H	WT_vs_AD	GO:0009743	response to carbohydrate	17/1155	0.00564796	0.0360127	0.0269429	Cacna1e/Prkaca/Cacna1d/Pde8b/Grk2/Slc12a6/Tbc1d1/Egr1/Rab11fip2/Ildr2/Prkce/Camk2n1/Efna5/Kcnb1/Plcb1/Ptprn2/Rasal2
H	WT_vs_AD	GO:0010639	negative regulation of organelle organization	26/1155	0.00568129	0.0361808	0.0270687	Apc/Sptb/Trim9/Cyrib/Dyrk1a/Tnks2/Gnl3l/Parp1/Src/Arhgef2/Add1/Add2/Tjp1/Fgf13/Atrx/Ppp1r9a/Becn1/Mphosph9/Wdr47/Wapl/Camsap2/Coro2b/Kank3/Ccnf/Ttbk2/Khdc3
H	WT_vs_AD	GO:0032886	regulation of microtubule-based process	20/1155	0.00570084	0.0362167	0.0270956	Spag5/Bicd1/Apc/Vps4b/Mapk8/Dyrk1a/Arhgef2/Mpdz/Gba2/Fgf13/Ccsap/Wdr47/Camsap2/Cep295/Cdk5r1/Efna5/Gda/Tacc1/Ccnf/Ttbk2
H	WT_vs_AD	GO:0050730	regulation of peptidyl-tyrosine phosphorylation	20/1155	0.00570084	0.0362167	0.0270956	Neurl1a/Kitl/Sh3bp5/Cblb/Mlst8/Ptprj/Epha4/Abi2/Src/Arhgef2/Htr2a/Socs5/Zfyve28/Prkce/Efna5/Grm5/Rictor/Adnp/Abi1/Erbb4
H	WT_vs_AD	GO:0009746	response to hexose	16/1155	0.00578424	0.0367017	0.0274584	Cacna1e/Prkaca/Cacna1d/Pde8b/Grk2/Slc12a6/Tbc1d1/Egr1/Rab11fip2/Ildr2/Prkce/Camk2n1/Efna5/Kcnb1/Ptprn2/Rasal2
H	WT_vs_AD	GO:0022409	positive regulation of cell-cell adhesion	23/1155	0.00582664	0.0369257	0.027626	Efnb2/Zmiz1/Cd46/Kitl/Cyrib/Smarcd1/Kif26b/Itga4/Ptpru/Actl6b/Tjp1/Cx3cl1/Malt1/Arid2/Egr3/Socs5/Slc7a1/Cd47/Mex3b/Zbtb16/Afdn/Ank3/Fcho1
H	WT_vs_AD	GO:0033135	regulation of peptidyl-serine phosphorylation	14/1155	0.0058722	0.0371692	0.0278082	Tenm1/Nrxn1/Grk2/Nos1/Chrna7/Phip/Fnip1/Stox1/Rictor/Ercc6/Epm2a/Paqr3/Sh2d3c/Ntrk3
H	WT_vs_AD	GO:0022411	cellular component disassembly	29/1155	0.00589783	0.037286	0.0278956	Apc/Ubqln4/Vps4b/Akap5/Sptb/Sh3bp1/Synj1/Smarcd1/Spast/Atg2a/Epha4/Napb/Arhgef2/Sh3gl2/Dnajc6/Add1/Atp2a2/Add2/Fgf13/Ccsap/Ogfod1/Arid2/Nsf/Becn1/Vps13c/Epg5/Wdr47/Camsap2/Ttbk2
H	WT_vs_AD	GO:0009991	response to extracellular stimulus	28/1155	0.00597265	0.0377132	0.0282152	Cadps2/Cpeb4/Rps6kb1/Myocd/Fos/Mapk8/Noct/Mlst8/Htr4/Itga4/Tbl1xr1/Sgip1/Chrna7/Becn1/Fnip1/Vgf/Klf10/Prkab2/Ripor1/Hrk/Sorl1/Rictor/Kcnb1/Ercc6/Foxk1/Mapk1/Rasal2/Mn1
H	WT_vs_AD	GO:0007019	microtubule depolymerization	7/1155	0.00604018	0.0378831	0.0283423	Apc/Arhgef2/Fgf13/Ccsap/Wdr47/Camsap2/Ttbk2
H	WT_vs_AD	GO:0033145	positive regulation of intracellular steroid hormone receptor signaling pathway	4/1155	0.00605052	0.0378831	0.0283423	Parp1/Lmo3/Kmt2d/Skp2
H	WT_vs_AD	GO:0033605	positive regulation of catecholamine secretion	4/1155	0.00605052	0.0378831	0.0283423	Grk2/Syt1/Kcnb1/Cxcl12
H	WT_vs_AD	GO:0035641	locomotory exploration behavior	4/1155	0.00605052	0.0378831	0.0283423	Ube3a/Prkce/Nlgn2/Gad1
H	WT_vs_AD	GO:0060081	membrane hyperpolarization	4/1155	0.00605052	0.0378831	0.0283423	Crtc1/Kcnq2/Hcn1/Kcnq3
H	WT_vs_AD	GO:0106070	regulation of adenylate cyclase-activating G protein-coupled receptor signaling pathway	4/1155	0.00605052	0.0378831	0.0283423	Pde10a/Grk2/Nos1/Sstr4
H	WT_vs_AD	GO:1905874	regulation of postsynaptic density organization	4/1155	0.00605052	0.0378831	0.0283423	Nrxn1/Ptprd/Sipa1l1/Ntrk3
H	WT_vs_AD	GO:0006639	acylglycerol metabolic process	13/1155	0.00611754	0.0379801	0.0284148	Dgke/Sel1l/Thrb/Dgkg/Lpin2/Tbl1xr1/Dgat2/Tnxb/Dgkh/Dagla/Dgki/Sorl1/Dgkd
H	WT_vs_AD	GO:0046488	phosphatidylinositol metabolic process	13/1155	0.00611754	0.0379801	0.0284148	Dgke/Synj1/Pikfyve/Pip5k1a/Smg1/Htr2a/Becn1/Socs5/Hycc2/Socs7/Mtmr12/Plcb1/Lclat1
H	WT_vs_AD	GO:2000008	regulation of protein localization to cell surface	6/1155	0.00611757	0.0379801	0.0284148	Nedd4l/Lrig2/Stx3/Ric3/Erbb4/Tm9sf4
H	WT_vs_AD	GO:0002692	negative regulation of cellular extravasation	3/1155	0.0061609	0.0379801	0.0284148	Abr/Plcb1/Cxcl12
H	WT_vs_AD	GO:0002934	desmosome organization	3/1155	0.0061609	0.0379801	0.0284148	Grhl1/Nectin1/Dsp
H	WT_vs_AD	GO:0003056	regulation of vascular associated smooth muscle contraction	3/1155	0.0061609	0.0379801	0.0284148	Map2k1/Atp2b1/Dock4
H	WT_vs_AD	GO:0006283	transcription-coupled nucleotide-excision repair	3/1155	0.0061609	0.0379801	0.0284148	Ercc8/Usp7/Ercc6
H	WT_vs_AD	GO:0010501	RNA secondary structure unwinding	3/1155	0.0061609	0.0379801	0.0284148	Dhx36/Ago2/Ago1
H	WT_vs_AD	GO:0010692	regulation of alkaline phosphatase activity	3/1155	0.0061609	0.0379801	0.0284148	Smad3/Ppargc1b/Npnt
H	WT_vs_AD	GO:0021826	substrate-independent telencephalic tangential migration	3/1155	0.0061609	0.0379801	0.0284148	Drd1/Arl13b/Nrg3
H	WT_vs_AD	GO:0021843	substrate-independent telencephalic tangential interneuron migration	3/1155	0.0061609	0.0379801	0.0284148	Drd1/Arl13b/Nrg3
H	WT_vs_AD	GO:0097119	postsynaptic density protein 95 clustering	3/1155	0.0061609	0.0379801	0.0284148	Nrxn1/Nlgn2/Nlgn1
H	WT_vs_AD	GO:1902746	regulation of lens fiber cell differentiation	3/1155	0.0061609	0.0379801	0.0284148	Zeb2/Spred3/Spred2
H	WT_vs_AD	GO:1901019	regulation of calcium ion transmembrane transporter activity	10/1155	0.00618957	0.0380777	0.0284879	Fmr1/Cacnb4/Akap5/Ryr2/Ehd3/Fgf14/Cacna1a/Nos1ap/Cacna2d1/Cacnb2
H	WT_vs_AD	GO:0071322	cellular response to carbohydrate stimulus	14/1155	0.00619138	0.0380777	0.0284879	Cacna1e/Prkaca/Cacna1d/Pde8b/Grk2/Slc12a6/Tbc1d1/Rab11fip2/Prkce/Camk2n1/Efna5/Kcnb1/Plcb1/Ptprn2
H	WT_vs_AD	GO:0010800	positive regulation of peptidyl-threonine phosphorylation	5/1155	0.00622637	0.0381576	0.0285477	Phip/Stox1/Wnk3/Cemip/Mapk1
H	WT_vs_AD	GO:0048668	collateral sprouting	5/1155	0.00622637	0.0381576	0.0285477	Zeb2/Dvl1/Fgf13/Fstl4/Efna5
H	WT_vs_AD	GO:1901185	negative regulation of ERBB signaling pathway	5/1155	0.00622637	0.0381576	0.0285477	Cblb/Ptprj/Dab2ip/Socs5/Zfyve28
H	WT_vs_AD	GO:1900076	regulation of cellular response to insulin stimulus	9/1155	0.00627816	0.0383965	0.0287264	Atp2b1/Osbpl8/Rps6kb1/Grk2/Ptprj/Nucks1/Src/Ptpre/Sorl1
H	WT_vs_AD	GO:0006820	anion transport	32/1155	0.00628011	0.0383965	0.0287264	Slc2a3/Clcn3/Gabrb2/Gabra1/Cacnb4/Slc12a5/Slc6a8/Slc16a7/Slc36a1/Gabrg2/Slc7a8/Grm2/Slc1a1/Slc12a6/Slc6a17/Glrb/Grin2b/Slc6a1/Slc26a2/Cacna1a/Ttyh3/Sstr4/Slc43a2/Rgs4/Slc7a1/Grm5/Cd47/Epm2a/Cebpb/Slc17a7/Lrrc8b/Ano3
H	WT_vs_AD	GO:0002028	regulation of sodium ion transport	10/1155	0.00663796	0.0404418	0.0302566	Per1/Nedd4l/Fgf14/Nos1/Fgf13/Ptpn3/Wnk3/Scn3b/Plcb1/Ank3
H	WT_vs_AD	GO:0006970	response to osmotic stress	10/1155	0.00663796	0.0404418	0.0302566	Slc12a5/Mapk8/Pdpk1/Mlst8/Nedd4l/Slc12a6/Tsc22d2/Wnk3/Kcnma1/Scn2a
H	WT_vs_AD	GO:0016575	histone deacetylation	10/1155	0.00663796	0.0404418	0.0302566	Per1/Hdac4/Tbl1xr1/Sfpq/Ncor2/Kdm5a/Rcor3/Gatad2b/Mideas/Trerf1
H	WT_vs_AD	GO:0001662	behavioral fear response	7/1155	0.00667071	0.0405464	0.0303348	Cacna1e/Rps6kb1/Drd1/Pde8b/Slc1a1/Eif4e/Grin2b
H	WT_vs_AD	GO:0060428	lung epithelium development	7/1155	0.00667071	0.0405464	0.0303348	Map2k1/Nfib/Thrb/Eya1/Ncor2/Foxp1/Kras
H	WT_vs_AD	GO:0010631	epithelial cell migration	23/1155	0.00672409	0.0408231	0.0305419	Efnb2/Klf4/Apc/Prox1/Map2k3/Kitl/Sh3bp1/Nr4a1/Pdpk1/Zeb2/Dab2ip/Src/Foxp1/Adgra2/Egr3/Jcad/Rreb1/Plekhg5/Prkce/Cxcl12/Bmpr2/Nanos1/Ptprg
H	WT_vs_AD	GO:0006638	neutral lipid metabolic process	13/1155	0.00683572	0.0414525	0.0310128	Dgke/Sel1l/Thrb/Dgkg/Lpin2/Tbl1xr1/Dgat2/Tnxb/Dgkh/Dagla/Dgki/Sorl1/Dgkd
H	WT_vs_AD	GO:0043244	regulation of protein-containing complex disassembly	12/1155	0.00706918	0.0428183	0.0320346	Apc/Ubqln4/Sptb/Sh3bp1/Arhgef2/Add1/Add2/Fgf13/Ogfod1/Wdr47/Camsap2/Ttbk2
H	WT_vs_AD	GO:0043502	regulation of muscle adaptation	10/1155	0.00711114	0.0430224	0.0321873	Klf4/Yy1/Hdac4/Parp1/Atp2a2/Foxp1/Smad3/Becn1/Jarid2/Rgs4
H	WT_vs_AD	GO:0006939	smooth muscle contraction	11/1155	0.00718097	0.0430642	0.0322185	Map2k1/Atp2b1/Myocd/Drd1/Htr2a/Dock4/Npy1r/Npnt/Cacna1c/Prkg1/Kcnma1
H	WT_vs_AD	GO:0010460	positive regulation of heart rate	5/1155	0.00718426	0.0430642	0.0322185	Ryr2/Slc1a1/Chrna7/Rgs4/Scn3b
H	WT_vs_AD	GO:0021533	cell differentiation in hindbrain	5/1155	0.00718426	0.0430642	0.0322185	Prox1/Faim2/Nrxn1/Cacna1a/Herc1
H	WT_vs_AD	GO:0060384	innervation	5/1155	0.00718426	0.0430642	0.0322185	Gabrb2/Rnf165/Itga4/Lrig2/Unc13a
H	WT_vs_AD	GO:0061036	positive regulation of cartilage development	5/1155	0.00718426	0.0430642	0.0322185	Thrb/Bmp1/Smad1/Smad3/Zbtb16
H	WT_vs_AD	GO:0098884	postsynaptic neurotransmitter receptor internalization	5/1155	0.00718426	0.0430642	0.0322185	Efnb2/Akap5/Synj1/Pacsin1/Ap2a1
H	WT_vs_AD	GO:0140239	postsynaptic endocytosis	5/1155	0.00718426	0.0430642	0.0322185	Efnb2/Akap5/Synj1/Pacsin1/Ap2a1
H	WT_vs_AD	GO:1903859	regulation of dendrite extension	5/1155	0.00718426	0.0430642	0.0322185	Nedd4l/Unc13a/Syt1/Syt17/Afdn
H	WT_vs_AD	GO:0090132	epithelium migration	23/1155	0.0072137	0.0431909	0.0323133	Efnb2/Klf4/Apc/Prox1/Map2k3/Kitl/Sh3bp1/Nr4a1/Pdpk1/Zeb2/Dab2ip/Src/Foxp1/Adgra2/Egr3/Jcad/Rreb1/Plekhg5/Prkce/Cxcl12/Bmpr2/Nanos1/Ptprg
H	WT_vs_AD	GO:0055117	regulation of cardiac muscle contraction	8/1155	0.00722228	0.0431926	0.0323146	Ryr2/Ehd3/Cacna1h/Hdac4/Atp2a2/Fgf13/Cacna1c/Dsp
H	WT_vs_AD	GO:0006979	response to oxidative stress	27/1155	0.00729141	0.0433737	0.0324501	Map2k1/Epor/Etv5/Arnt/Pxdn/Fos/Dapk1/Mctp1/Ercc8/Mapk8/Slc11a2/Grk2/Slc1a1/Chuk/Ankzf1/Parp1/Src/Sfpq/Atp2a2/Foxp1/Cyp11a1/Ppargc1b/Tbc1d24/Stox1/Ercc6/Arntl/Mapk1
H	WT_vs_AD	GO:0010921	regulation of phosphatase activity	9/1155	0.00731086	0.0433737	0.0324501	Ppp1r12a/Slc39a10/Smad3/Ppargc1b/Magi2/Npnt/Ppp1r2/Epm2a/Cry2
H	WT_vs_AD	GO:0001956	positive regulation of neurotransmitter secretion	4/1155	0.00732759	0.0433737	0.0324501	Cacna1b/Unc13a/Syt1/Nlgn1
H	WT_vs_AD	GO:0032011	ARF protein signal transduction	4/1155	0.00732759	0.0433737	0.0324501	Arfgef3/Psd3/Iqsec3/Iqsec2
H	WT_vs_AD	GO:0032012	regulation of ARF protein signal transduction	4/1155	0.00732759	0.0433737	0.0324501	Arfgef3/Psd3/Iqsec3/Iqsec2
H	WT_vs_AD	GO:0033151	V(D)J recombination	4/1155	0.00732759	0.0433737	0.0324501	Yy1/Dclre1c/Foxp1/Bcl11b
H	WT_vs_AD	GO:0048712	negative regulation of astrocyte differentiation	4/1155	0.00732759	0.0433737	0.0324501	Mbd1/Dab1/Mycn/Ntrk3
H	WT_vs_AD	GO:0060841	venous blood vessel development	4/1155	0.00732759	0.0433737	0.0324501	Efnb2/Chrd/Prox1/Bmpr2
H	WT_vs_AD	GO:0090036	regulation of protein kinase C signaling	4/1155	0.00732759	0.0433737	0.0324501	Dgkg/Sez6l2/Sez6l/Dgkd
H	WT_vs_AD	GO:0002209	behavioral defense response	7/1155	0.00734884	0.04345	0.0325072	Cacna1e/Rps6kb1/Drd1/Pde8b/Slc1a1/Eif4e/Grin2b
H	WT_vs_AD	GO:0046474	glycerophospholipid biosynthetic process	14/1155	0.00760955	0.0449404	0.0336222	Dgke/Dgkg/Pip5k1a/Etnk1/Smg1/Far1/Dgkh/Htr2a/Becn1/Socs5/Hycc2/Socs7/Dgki/Dgkd
H	WT_vs_AD	GO:0072594	establishment of protein localization to organelle	28/1155	0.00763736	0.0450535	0.0337068	Gga3/Akap5/Ryr2/Drd1/Rbm22/Gdap1/Sec61a2/Pmpca/Pkia/Pex5l/Tnpo2/Phip/Neurl1b/Becn1/Vps13c/Prickle1/Rab3gap2/Sgtb/Sprn/Sorl1/Zfand2a/Arntl/Epm2a/Mapk1/Nup98/Cry2/Sort1/Nupl1
H	WT_vs_AD	GO:0060964	regulation of miRNA-mediated gene silencing	6/1155	0.00769711	0.0453032	0.0338937	Fmr1/Map2k1/Tnrc6c/Ncor2/Tial1/Trim71
H	WT_vs_AD	GO:0098927	vesicle-mediated transport between endosomal compartments	6/1155	0.00769711	0.0453032	0.0338937	Map2k1/Src/Hook1/Becn1/Sorl1/Mapk1
H	WT_vs_AD	GO:0090130	tissue migration	23/1155	0.00773216	0.0454581	0.0340096	Efnb2/Klf4/Apc/Prox1/Map2k3/Kitl/Sh3bp1/Nr4a1/Pdpk1/Zeb2/Dab2ip/Src/Foxp1/Adgra2/Egr3/Jcad/Rreb1/Plekhg5/Prkce/Cxcl12/Bmpr2/Nanos1/Ptprg
H	WT_vs_AD	GO:0035065	regulation of histone acetylation	8/1155	0.00784818	0.0459843	0.0344032	Kmt2a/Nfyb/Myocd/Sf3b1/Kmt2e/Nos1/Auts2/Ercc6
H	WT_vs_AD	GO:0046579	positive regulation of Ras protein signal transduction	8/1155	0.00784818	0.0459843	0.0344032	Map2k1/Kitl/Sos1/Src/Auts2/Kras/Dgki/Akap13
H	WT_vs_AD	GO:0048678	response to axon injury	8/1155	0.00784818	0.0459843	0.0344032	Klf4/Map2k1/Slc1a1/Epha4/Xylt1/Lrig2/Rtn4rl2/Ntrk3
H	WT_vs_AD	GO:0048708	astrocyte differentiation	9/1155	0.00787351	0.0460808	0.0344754	Map2k1/Drd1/Mbd1/Epha4/Dab1/Kras/Mycn/Ntrk3/Mapk1
H	WT_vs_AD	GO:0035601	protein deacylation	12/1155	0.00793191	0.0463185	0.0346532	Per1/Dyrk1a/Hdac4/Tbl1xr1/Sfpq/Ncor2/Kdm5a/Rcor3/Gatad2b/Mideas/Spred2/Trerf1
H	WT_vs_AD	GO:0098732	macromolecule deacylation	12/1155	0.00793191	0.0463185	0.0346532	Per1/Dyrk1a/Hdac4/Tbl1xr1/Sfpq/Ncor2/Kdm5a/Rcor3/Gatad2b/Mideas/Spred2/Trerf1
H	WT_vs_AD	GO:0046660	female sex differentiation	13/1155	0.00803659	0.0468771	0.0350712	Kitl/Fst/Grk2/Ube3a/Src/Pgr/Vgf/Taf4/Nrip1/Cebpb/Csmd1/Mir124a-1hg/2610005L07Rik
H	WT_vs_AD	GO:0001655	urogenital system development	26/1155	0.00810817	0.0470294	0.0351851	Efnb2/Apc/Klhl3/Myocd/Pcsk5/Ube3a/Eya1/Epha4/Kif26b/Cenpf/Itga8/Smad9/Ampd2/Calb1/Mmp17/Col4a1/Nek1/Smad1/Smad3/Egr1/Tet2/Npnt/Greb1l/Fat4/Erbb4/Zbtb16
H	WT_vs_AD	GO:0045666	positive regulation of neuron differentiation	11/1155	0.00812538	0.0470294	0.0351851	Prox1/Etv5/Spag9/Foxg1/Arhgef2/Dab1/Tle6/Trim32/Tcf4/Cxcl12/Cpne1
H	WT_vs_AD	GO:0002357	defense response to tumor cell	3/1155	0.00822199	0.0470294	0.0351851	Klf4/Dapk1/Rbms3
H	WT_vs_AD	GO:0006171	cAMP biosynthetic process	3/1155	0.00822199	0.0470294	0.0351851	Adcy1/Adcy3/Adcy6
H	WT_vs_AD	GO:0010807	regulation of synaptic vesicle priming	3/1155	0.00822199	0.0470294	0.0351851	Stxbp5/Napb/Unc13a
H	WT_vs_AD	GO:0014832	urinary bladder smooth muscle contraction	3/1155	0.00822199	0.0470294	0.0351851	Htr2a/Cacna1c/Kcnma1
H	WT_vs_AD	GO:0019227	neuronal action potential propagation	3/1155	0.00822199	0.0470294	0.0351851	Cacnb4/Ntrk3/Scn1a
H	WT_vs_AD	GO:0042118	endothelial cell activation	3/1155	0.00822199	0.0470294	0.0351851	Foxp1/Socs5/Tcf4
H	WT_vs_AD	GO:0071420	cellular response to histamine	3/1155	0.00822199	0.0470294	0.0351851	Gabrb2/Gabra1/Gabrg2
H	WT_vs_AD	GO:0086016	AV node cell action potential	3/1155	0.00822199	0.0470294	0.0351851	Ryr2/Cacna1c/Cacnb2
H	WT_vs_AD	GO:0086027	AV node cell to bundle of His cell signaling	3/1155	0.00822199	0.0470294	0.0351851	Ryr2/Cacna1c/Cacnb2
H	WT_vs_AD	GO:0098870	action potential propagation	3/1155	0.00822199	0.0470294	0.0351851	Cacnb4/Ntrk3/Scn1a
H	WT_vs_AD	GO:1902959	regulation of aspartic-type endopeptidase activity involved in amyloid precursor protein catabolic process	3/1155	0.00822199	0.0470294	0.0351851	Epha4/Efna3/Sorl1
H	WT_vs_AD	GO:1990504	dense core granule exocytosis	3/1155	0.00822199	0.0470294	0.0351851	Cadps2/Unc13a/Cadps
H	WT_vs_AD	GO:2000601	positive regulation of Arp2/3 complex-mediated actin nucleation	3/1155	0.00822199	0.0470294	0.0351851	Wasf1/Abi2/Wasl
H	WT_vs_AD	GO:0055022	negative regulation of cardiac muscle tissue growth	5/1155	0.0082403	0.0470294	0.0351851	Apc/Yy1/Foxp1/Jarid2/Rgs4
H	WT_vs_AD	GO:0061117	negative regulation of heart growth	5/1155	0.0082403	0.0470294	0.0351851	Apc/Yy1/Foxp1/Jarid2/Rgs4
H	WT_vs_AD	GO:0043409	negative regulation of MAPK cascade	15/1155	0.00824348	0.0470294	0.0351851	Klf4/Apc/Per1/Ptprj/Epha4/Dab2ip/Lmo3/Chrna7/Spred3/Dusp8/Ranbp9/Spred2/Sorl1/Dusp7/Paqr3
H	WT_vs_AD	GO:0071772	response to BMP	15/1155	0.00824348	0.0470294	0.0351851	Chrd/Fst/Crim1/Rnf165/Skil/Smad9/Smad1/Smad3/Trim33/Ctdspl2/Egr1/Vstm2a/Sorl1/Acvr2a/Bmpr2
H	WT_vs_AD	GO:0071773	cellular response to BMP stimulus	15/1155	0.00824348	0.0470294	0.0351851	Chrd/Fst/Crim1/Rnf165/Skil/Smad9/Smad1/Smad3/Trim33/Ctdspl2/Egr1/Vstm2a/Sorl1/Acvr2a/Bmpr2
H	WT_vs_AD	GO:0090150	establishment of protein localization to membrane	19/1155	0.00825568	0.0470474	0.0351986	Tamalin/Gga3/Akap5/Prepl/Slc1a1/Sec61a2/Pikfyve/Nsf/Zdhhc18/Rab3gap2/Zdhhc2/Stx3/Sgtb/Mapk10/Cdk5r1/Kcnb1/Cemip/Afdn/Ank3
H	WT_vs_AD	GO:0001822	kidney development	23/1155	0.0082807	0.0471384	0.0352666	Efnb2/Apc/Klhl3/Pcsk5/Eya1/Epha4/Kif26b/Cenpf/Itga8/Smad9/Ampd2/Calb1/Mmp17/Nek1/Smad1/Smad3/Egr1/Tet2/Npnt/Greb1l/Fat4/Erbb4/Zbtb16
H	WT_vs_AD	GO:0035303	regulation of dephosphorylation	12/1155	0.0083931	0.047726	0.0357063	Nsmf/Ppp1r12a/Slc39a10/Ppp1r7/Src/Smad3/Ppargc1b/Magi2/Npnt/Ppp1r2/Epm2a/Cry2
H	WT_vs_AD	GO:0071333	cellular response to glucose stimulus	13/1155	0.00847182	0.0481211	0.0360018	Cacna1e/Prkaca/Cacna1d/Pde8b/Grk2/Slc12a6/Tbc1d1/Rab11fip2/Prkce/Camk2n1/Efna5/Kcnb1/Ptprn2
H	WT_vs_AD	GO:0043112	receptor metabolic process	8/1155	0.00851394	0.0483076	0.0361414	Gria3/Ehd3/Gria2/Nsf/Becn1/Sorl1/Pheta2/Bves
H	WT_vs_AD	GO:0003298	physiological muscle hypertrophy	6/1155	0.00858821	0.0485701	0.0363378	Myocd/Yy1/Foxp1/Sorbs2/Rgs4/Akap13
H	WT_vs_AD	GO:0003301	physiological cardiac muscle hypertrophy	6/1155	0.00858821	0.0485701	0.0363378	Myocd/Yy1/Foxp1/Sorbs2/Rgs4/Akap13
H	WT_vs_AD	GO:0061049	cell growth involved in cardiac muscle cell development	6/1155	0.00858821	0.0485701	0.0363378	Myocd/Yy1/Foxp1/Sorbs2/Rgs4/Akap13
H	WT_vs_AD	GO:0055013	cardiac muscle cell development	10/1155	0.00868824	0.0490824	0.0367211	Prox1/Myocd/Yy1/Neb/Foxp1/Sorbs2/Rgs4/Nebl/Akap13/Bves
H	WT_vs_AD	GO:0071560	cellular response to transforming growth factor beta stimulus	18/1155	0.00870476	0.0491224	0.036751	Zmiz1/Myocd/Fos/Parp1/Itga8/Zeb2/Src/Skil/Smad9/Map3k7/Smad1/Smad3/Trim33/Spred3/Npnt/Spred2/Onecut2/Tet1
H	WT_vs_AD	GO:0007252	I-kappaB phosphorylation	4/1155	0.00877024	0.0493848	0.0369473	Chuk/Dab2ip/Map3k7/Cx3cl1
H	WT_vs_AD	GO:0043984	histone H4-K16 acetylation	4/1155	0.00877024	0.0493848	0.0369473	Kmt2a/Kansl1/Auts2/Msl2
H	WT_vs_AD	GO:0009100	glycoprotein metabolic process	24/1155	0.00881456	0.0495807	0.0370939	Large1/Man1a2/Extl3/St6gal2/Ndst3/St8sia1/Xylt1/B3galt2/Tet3/Eogt/Ago2/Acer2/St6galnac5/B3galnt2/Fut11/St8sia4/Tet2/Pxylp1/Mgat5b/B3gat1/Tet1/Plcb1/Alg10b/Galntl6
H	WT_vs_ADCAV	GO:0006936	muscle contraction	10/149	6.14794e-06	0.011762	0.0101078	Tbx2/Scn4a/Ncf1/Stac2/Mybpc1/Cacna1g/Nr4a1/Casq2/Kcnj8/Comp
H	WT_vs_ADCAV	GO:0071774	response to fibroblast growth factor	6/149	1.19937e-05	0.011762	0.0101078	Tbx2/Hyal2/Nr4a1/Fam20c/Apln/Ier2
H	WT_vs_ADCAV	GO:0003012	muscle system process	11/149	1.57495e-05	0.011762	0.0101078	Tbx2/Scn4a/Ncf1/Stac2/Mybpc1/Cacna1g/Nr4a1/Casq2/Nos3/Kcnj8/Comp
H	WT_vs_ADCAV	GO:0061418	regulation of transcription from RNA polymerase II promoter in response to hypoxia	3/149	2.84314e-05	0.011762	0.0101078	Vegfa/Stox1/Egr1
H	WT_vs_ADCAV	GO:0035296	regulation of tube diameter	7/149	3.31911e-05	0.011762	0.0101078	Cacna1g/Adcy6/Vegfa/Nos3/Comp/Apln/Itga1
H	WT_vs_ADCAV	GO:0097746	blood vessel diameter maintenance	7/149	3.31911e-05	0.011762	0.0101078	Cacna1g/Adcy6/Vegfa/Nos3/Comp/Apln/Itga1
H	WT_vs_ADCAV	GO:0035150	regulation of tube size	7/149	3.44349e-05	0.011762	0.0101078	Cacna1g/Adcy6/Vegfa/Nos3/Comp/Apln/Itga1
H	WT_vs_ADCAV	GO:1901214	regulation of neuron death	10/149	4.42016e-05	0.0132107	0.0113528	Fos/Vegfa/Slc30a10/Cntfr/Egr1/Itga1/Cx3cr1/Ghr/Musk/Zfp746
H	WT_vs_ADCAV	GO:0048659	smooth muscle cell proliferation	7/149	6.4256e-05	0.0170707	0.0146699	Ogn/Naa35/Vegfa/Npr1/Nos3/Apln/Egr1
H	WT_vs_ADCAV	GO:0033002	muscle cell proliferation	8/149	7.4687e-05	0.0178577	0.0153462	Tbx2/Ogn/Naa35/Vegfa/Npr1/Nos3/Apln/Egr1
H	WT_vs_ADCAV	GO:0072001	renal system development	9/149	8.44904e-05	0.0183651	0.0157823	Rarb/Hnf1b/Vegfa/Cenpf/Fbn1/Mecom/Kank2/Egr1/Greb1l
H	WT_vs_ADCAV	GO:0070997	neuron death	10/149	0.000119391	0.0237568	0.0204157	Fos/Vegfa/Slc30a10/Cntfr/Egr1/Itga1/Cx3cr1/Ghr/Musk/Zfp746
H	WT_vs_ADCAV	GO:0043618	regulation of transcription from RNA polymerase II promoter in response to stress	4/149	0.000129224	0.0237568	0.0204157	Vegfa/Stox1/Egr1/Gcn1
H	WT_vs_ADCAV	GO:0044344	cellular response to fibroblast growth factor stimulus	5/149	0.000141773	0.0237568	0.0204157	Tbx2/Hyal2/Nr4a1/Fam20c/Apln
H	WT_vs_ADCAV	GO:0007613	memory	6/149	0.000185985	0.0237568	0.0204157	Arc/Egr1/Itpr3/Npas4/Cx3cr1/Musk
H	WT_vs_ADCAV	GO:0043620	regulation of DNA-templated transcription in response to stress	4/149	0.000187591	0.0237568	0.0204157	Vegfa/Stox1/Egr1/Gcn1
H	WT_vs_ADCAV	GO:0007601	visual perception	6/149	0.000192374	0.0237568	0.0204157	Col2a1/Crybg3/Ush2a/Rho/Rs1/Gpr179
H	WT_vs_ADCAV	GO:0001655	urogenital system development	9/149	0.000202433	0.0237568	0.0204157	Rarb/Hnf1b/Vegfa/Cenpf/Fbn1/Mecom/Kank2/Egr1/Greb1l
H	WT_vs_ADCAV	GO:0050953	sensory perception of light stimulus	6/149	0.000219685	0.0237568	0.0204157	Col2a1/Crybg3/Ush2a/Rho/Rs1/Gpr179
H	WT_vs_ADCAV	GO:0003018	vascular process in circulatory system	7/149	0.000224661	0.0237568	0.0204157	Cacna1g/Adcy6/Vegfa/Nos3/Comp/Apln/Itga1
H	WT_vs_ADCAV	GO:0032675	regulation of interleukin-6 production	6/149	0.000234439	0.0237568	0.0204157	Il17ra/Prg4/Hyal2/Arhgef2/Tut4/Arid5a
H	WT_vs_ADCAV	GO:0032755	positive regulation of interleukin-6 production	5/149	0.000246081	0.0237568	0.0204157	Il17ra/Hyal2/Arhgef2/Tut4/Arid5a
H	WT_vs_ADCAV	GO:0050879	multicellular organismal movement	4/149	0.000246374	0.0237568	0.0204157	Scn4a/Stac2/Nr4a1/Comp
H	WT_vs_ADCAV	GO:0050881	musculoskeletal movement	4/149	0.000246374	0.0237568	0.0204157	Scn4a/Stac2/Nr4a1/Comp
H	WT_vs_ADCAV	GO:0048638	regulation of developmental growth	9/149	0.000248399	0.0237568	0.0204157	Tbx2/Wwc1/Hnf1b/Vegfa/Nkx6-1/Mael/Acacb/Ghr/Musk
H	WT_vs_ADCAV	GO:0090596	sensory organ morphogenesis	8/149	0.000270029	0.0248323	0.0213399	Tbx2/Rarb/Fzd6/Col2a1/Vegfa/Rs1/Stox1/Sdk1
H	WT_vs_ADCAV	GO:0006941	striated muscle contraction	6/149	0.000283431	0.0250994	0.0215695	Scn4a/Stac2/Cacna1g/Nr4a1/Casq2/Kcnj8
H	WT_vs_ADCAV	GO:0032635	interleukin-6 production	6/149	0.000310766	0.0265372	0.0228051	Il17ra/Prg4/Hyal2/Arhgef2/Tut4/Arid5a
H	WT_vs_ADCAV	GO:0001822	kidney development	8/149	0.000352027	0.0284086	0.0244133	Rarb/Hnf1b/Vegfa/Cenpf/Fbn1/Kank2/Egr1/Greb1l
H	WT_vs_ADCAV	GO:0010586	miRNA metabolic process	5/149	0.000356445	0.0284086	0.0244133	Zfp512b/Fos/Tut4/Apln/Egr1
H	WT_vs_ADCAV	GO:0048660	regulation of smooth muscle cell proliferation	6/149	0.000405346	0.0312639	0.026867	Ogn/Vegfa/Npr1/Nos3/Apln/Egr1
H	WT_vs_ADCAV	GO:0048662	negative regulation of smooth muscle cell proliferation	4/149	0.000557263	0.041638	0.0357822	Ogn/Npr1/Nos3/Apln
H	WT_vs_ADCAV	GO:1901216	positive regulation of neuron death	5/149	0.000640259	0.0461116	0.0396266	Fos/Egr1/Itga1/Musk/Zfp746
H	WT_vs_ADCAV	GO:0048736	appendage development	6/149	0.000695686	0.0461116	0.0396266	Tbx2/Rarb/Fzd6/Col2a1/Mecom/Comp
H	WT_vs_ADCAV	GO:0060173	limb development	6/149	0.000695686	0.0461116	0.0396266	Tbx2/Rarb/Fzd6/Col2a1/Mecom/Comp
H	WT_vs_ADCAV	GO:0002052	positive regulation of neuroblast proliferation	3/149	0.00071172	0.0461116	0.0396266	Vegfa/Wdr62/Cx3cr1
H	WT_vs_ADCAV	GO:0061351	neural precursor cell proliferation	6/149	0.000713562	0.0461116	0.0396266	Rarb/Fzd6/Vegfa/Arhgef2/Wdr62/Cx3cr1
H	WT_vs_ADCAV	GO:0043523	regulation of neuron apoptotic process	7/149	0.000788401	0.0493239	0.0423871	Vegfa/Slc30a10/Cntfr/Egr1/Itga1/Cx3cr1/Musk
H	WT_vs_ADCAV	GO:0007405	neuroblast proliferation	4/149	0.000825159	0.0493239	0.0423871	Vegfa/Arhgef2/Wdr62/Cx3cr1
H	WT_vs_ADCAV	GO:0048844	artery morphogenesis	4/149	0.000825159	0.0493239	0.0423871	Tbx2/Acvrl1/Vegfa/Comp
L	ADCAV_vs_AD	GO:0002181	cytoplasmic translation	58/1508	4.12306e-36	2.30108e-32	1.7842e-32	Rpl13/Rps11/Rpl8/Rps9/Rplp1/Rps15a/Rps25/Rps5/Eif3d/Rpl19/Rps27a/Drg2/Rps24/Rps26/Rpl14/Rps20/Rps6/Rpl22/Rpl6/Rpl28/Rps4x/Eif4ebp1/Rpsa/Rps29/Eef2/Rps16/Rpl10a/Fau/Rps21/Rps19/Rpl21/Rpl7/Rpl18a/Rpl37a/Rps8/Rps23/Rps10/Rpl38/Rpl32/Rpl36/Rpl30/Rpl18/Rpl11/Rpl26/Rps12/Rpl34/Rpl17/Rps15/Rplp0/Rps28/Rpl23/Rpl31/Rpl13a/Rpl36a/Rpl39/Rps13/Rpl41/Rpl24
L	ADCAV_vs_AD	GO:0007018	microtubule-based movement	79/1508	1.36262e-22	3.21759e-19	2.49484e-19	Ift20/Ift46/Borcs8/Stk11/Ccdc65/Klc4/Hspb1/Odad4/Ift43/Zmynd10/Fuz/Ttll5/Ift27/Pltp/Ift52/Tpgs1/Septin4/Gas2l2/Slc9a3r1/Tekt1/Kif1c/Cfap52/Slirp/Nde1/Spag6l/Cfap298/Sod1/Kif6/Arl3/Cfap45/Enkur/Spef1/Anxa5/Spag17/Cfap206/Ttll3/Igbp1/Lamp1/Drc7/Dnaaf1/Jhy/Hoatz/Mns1/Kif9/Ttc21a/Dynlrb2/Dnai2/Dnai4/Cfap53/Iqcg/Nme5/Kif16b/Rsph4a/Odad1/Ttc12/Klc3/Ulk4/Dpcd/Ak7/Dnali1/Dnai3/Casc1/Camsap3/Cfap43/Cfap65…
L	ADCAV_vs_AD	GO:0044782	cilium organization	74/1508	1.72958e-22	3.21759e-19	2.49484e-19	Ift20/Ift46/Tchp/Ccdc65/Odad4/Ift43/Zmynd10/Pifo/Cfap161/Fuz/Ttll5/Lama5/Ift27/Ift52/Tpgs1/Slc9a3r1/Tekt1/Tmem107/Cfap52/Txndc15/Spag6l/Cfap91/Cfap298/Rsph1/Rfx2/Arl3/Cfap126/Gsn/Spef1/Spag17/Cfap206/Cep41/Ttll3/Dnajb13/Parva/Drc7/Dnaaf1/Jhy/Hoatz/Mns1/Ttc21a/Foxj1/Dnai2/Dnai4/Cfap53/Iqcg/Dcdc2a/Nme5/Ccdc113/Rilp/Rsph4a/Odad1/Ttc12/Klc3/Ulk4/Ak7/Dnai3/Ubxn10/Cfap43/Iqub/Cfap65/Eno4/Fam161a/Yap1/S…
L	ADCAV_vs_AD	GO:0003341	cilium movement	54/1508	3.13611e-22	4.37565e-19	3.39277e-19	Ccdc65/Odad4/Zmynd10/Ttll5/Pltp/Tpgs1/Septin4/Gas2l2/Slc9a3r1/Tekt1/Cfap52/Slirp/Spag6l/Cfap298/Cfap45/Enkur/Spef1/Anxa5/Spag17/Cfap206/Ttll3/Drc7/Dnaaf1/Jhy/Hoatz/Mns1/Kif9/Ttc21a/Dnai2/Dnai4/Cfap53/Iqcg/Nme5/Rsph4a/Odad1/Ttc12/Klc3/Ulk4/Dpcd/Ak7/Dnali1/Dnai3/Camsap3/Cfap43/Cfap65/Eno4/Spata33/Dnah6/Spag16/Daw1/Kif27/Dnai1/Efcab1/Spef2
L	ADCAV_vs_AD	GO:0006091	generation of precursor metabolites and energy	81/1508	7.1629e-22	7.99523e-19	6.1993e-19	Oxa1l/Ndufa11/Ndufb2/Gnmt/Atp5d/Akt2/Etfb/Ndufa2/Atp5e/Aldoc/Ndufs7/Uqcr11/Galk1/Pygl/Prelid1/Uqcrb/Ndufs6/Ndufs4/Tkt/Dnajc15/Adsl/Ndufa6/Gbe1/Atp5o/Il10rb/Ndufa5/Ndufv3/Uqcc2/Cox7a2l/Arl2/Taldo1/Phkg1/Jmjd8/Ndufa8/Eif6/Ndufb5/Hmgcs2/Adh5/P2rx7/Aldh1l1/Idh2/Nupr1/Ndufb11/Mt3/Pgls/Cox4i1/Slc37a2/Etfa/Cox7a2/S100b/Ndufb7/Ndufa3/Ndufa13/Cavin3/Ndufc1/Afg1l/Atp5j2/Bpgm/Prdm16/Etfbkmt/Mrap2/Uqcrq/Cox1…
L	ADCAV_vs_AD	GO:0035082	axoneme assembly	35/1508	1.38558e-21	1.28882e-18	9.99316e-19	Ift46/Ccdc65/Odad4/Zmynd10/Ttll5/Tpgs1/Spag6l/Cfap91/Rsph1/Spef1/Spag17/Cfap206/Dnajb13/Drc7/Dnaaf1/Jhy/Hoatz/Mns1/Foxj1/Dnai2/Dnai4/Iqcg/Rsph4a/Odad1/Ttc12/Ulk4/Ak7/Dnai3/Cfap43/Cfap65/Spag16/Daw1/Dnaaf3/Dnai1/Spef2
L	ADCAV_vs_AD	GO:0060271	cilium assembly	67/1508	6.95245e-20	5.54309e-17	4.29798e-17	Ift20/Ift46/Tchp/Ccdc65/Odad4/Ift43/Zmynd10/Cfap161/Fuz/Ttll5/Lama5/Ift27/Ift52/Tpgs1/Tekt1/Tmem107/Cfap52/Txndc15/Spag6l/Cfap91/Cfap298/Rsph1/Rfx2/Arl3/Gsn/Spef1/Spag17/Cfap206/Cep41/Ttll3/Dnajb13/Parva/Drc7/Dnaaf1/Jhy/Hoatz/Mns1/Foxj1/Dnai2/Dnai4/Cfap53/Iqcg/Dcdc2a/Nme5/Ccdc113/Rilp/Rsph4a/Odad1/Ttc12/Klc3/Ulk4/Ak7/Dnai3/Ubxn10/Cfap43/Iqub/Cfap65/Fam161a/Yap1/Spag16/Daw1/Dnaaf3/Kif27/Dnai1/Mapk…
L	ADCAV_vs_AD	GO:0001578	microtubule bundle formation	38/1508	2.28806e-19	1.59621e-16	1.23766e-16	Ift46/Ccdc65/Odad4/Zmynd10/Ttll5/Tppp3/Katna1/Tpgs1/Gas2l2/Spag6l/Cfap91/Rsph1/Spef1/Spag17/Cfap206/Dnajb13/Drc7/Dnaaf1/Jhy/Hoatz/Mns1/Foxj1/Dnai2/Dnai4/Iqcg/Rsph4a/Odad1/Ttc12/Ulk4/Ak7/Dnai3/Cfap43/Cfap65/Spag16/Daw1/Dnaaf3/Dnai1/Spef2
L	ADCAV_vs_AD	GO:0015980	energy derivation by oxidation of organic compounds	62/1508	3.05994e-18	1.8975e-15	1.47128e-15	Oxa1l/Ndufa11/Ndufb2/Gnmt/Atp5d/Akt2/Etfb/Ndufa2/Atp5e/Ndufs7/Uqcr11/Pygl/Prelid1/Uqcrb/Ndufs6/Ndufs4/Dnajc15/Adsl/Ndufa6/Gbe1/Atp5o/Il10rb/Ndufa5/Ndufv3/Uqcc2/Cox7a2l/Arl2/Phkg1/Ndufa8/Ndufb5/Idh2/Nupr1/Ndufb11/Mt3/Cox4i1/Slc37a2/Etfa/Cox7a2/S100b/Ndufb7/Ndufa3/Ndufa13/Cavin3/Ndufc1/Afg1l/Atp5j2/Prdm16/Mrap2/Uqcrq/Ppp1r3b/Igf2/Chchd10/Ppp1r3g/Atp5k/Ide/Antkmt/Uqcr10/Ndufs8/Cox5b/Suclg2/Uqcrh/Blo…
L	ADCAV_vs_AD	GO:0009060	aerobic respiration	44/1508	1.86484e-17	1.04077e-14	8.06987e-15	Oxa1l/Ndufa11/Ndufb2/Atp5d/Ndufa2/Atp5e/Ndufs7/Uqcr11/Uqcrb/Ndufs6/Ndufs4/Dnajc15/Adsl/Ndufa6/Atp5o/Ndufa5/Ndufv3/Uqcc2/Cox7a2l/Arl2/Ndufa8/Ndufb5/Idh2/Nupr1/Ndufb11/Cox4i1/Cox7a2/Ndufb7/Ndufa3/Ndufa13/Ndufc1/Afg1l/Atp5j2/Uqcrq/Chchd10/Atp5k/Ide/Antkmt/Uqcr10/Ndufs8/Cox5b/Suclg2/Uqcrh/Bloc1s1
L	ADCAV_vs_AD	GO:0045333	cellular respiration	50/1508	6.97747e-17	3.54012e-14	2.74492e-14	Oxa1l/Ndufa11/Ndufb2/Atp5d/Etfb/Ndufa2/Atp5e/Ndufs7/Uqcr11/Prelid1/Uqcrb/Ndufs6/Ndufs4/Dnajc15/Adsl/Ndufa6/Atp5o/Il10rb/Ndufa5/Ndufv3/Uqcc2/Cox7a2l/Arl2/Ndufa8/Ndufb5/Idh2/Nupr1/Ndufb11/Cox4i1/Slc37a2/Etfa/Cox7a2/Ndufb7/Ndufa3/Ndufa13/Ndufc1/Afg1l/Atp5j2/Prdm16/Uqcrq/Chchd10/Atp5k/Ide/Antkmt/Uqcr10/Ndufs8/Cox5b/Suclg2/Uqcrh/Bloc1s1
L	ADCAV_vs_AD	GO:0006119	oxidative phosphorylation	37/1508	1.15456e-16	5.36967e-14	4.16351e-14	Ndufa11/Ndufb2/Atp5d/Ndufa2/Atp5e/Ndufs7/Uqcr11/Uqcrb/Ndufs6/Ndufs4/Dnajc15/Ndufa6/Atp5o/Ndufa5/Ndufv3/Uqcc2/Cox7a2l/Ndufa8/Ndufb5/Nupr1/Ndufb11/Cox4i1/Cox7a2/Ndufb7/Ndufa3/Ndufa13/Ndufc1/Afg1l/Atp5j2/Uqcrq/Chchd10/Atp5k/Antkmt/Uqcr10/Ndufs8/Cox5b/Uqcrh
L	ADCAV_vs_AD	GO:0044282	small molecule catabolic process	60/1508	3.36935e-16	1.44649e-13	1.12157e-13	Apoe/Prodh/Akt2/Etfb/Ddah2/Qdpr/Acadvl/Galk1/Eci2/Ehhadh/Cbr3/Cbs/Eci1/Gldc/Lrp5/Bad/Hsd17b10/Urah/Hadha/Acadl/Cyp27a1/Dbi/Phyh/Hdc/Hadh/Adh5/Decr1/Echdc2/Scp2/Cpt2/Acad10/Acads/Aldh1l1/Tuba8/Fah/Renbp/Mt3/Nudt7/Acad8/Bckdhb/Etfa/Upb1/Gcsh/Galm/Acaa1a/Acaa2/Abhd2/Etfbkmt/Pex2/Pck2/Acacb/Acad12/Glb1/Idnk/Bckdha/Pgk1/Eno1/Pnp2/Adh1/Pnp
L	ADCAV_vs_AD	GO:0072521	purine-containing compound metabolic process	72/1508	8.31915e-16	3.31637e-13	2.57143e-13	Ndufa11/Ndufb2/Tgfb1/Gnmt/Atp5d/Atp5g1/Atp1a2/Adssl1/Ndufa2/Atp5e/Aldoc/Adora2b/Fis1/Nudt4/Ndufs7/Galk1/Nme2/Ndufs6/Ndufs4/Adsl/Ndufa6/Ehhadh/Atp5o/Ndufa5/Ndufv3/Arl2/Bad/Urah/Jmjd8/Ndufa8/Acss1/Eif6/Mfn1/Ndufb5/Hmgcs2/Npr1/P2rx7/Nupr1/Ndufb11/Nudt7/Nme6/Mcee/Ndufb7/Ndufa3/Nme5/Ndufa13/Macrod1/Acaa2/Ndufc1/Slc16a9/Atp5j2/Atp5l/Bpgm/Pdk2/Oard1/Pde9a/Tspo/Acacb/Eno4/Rd3/Atp5k/Sphk2/Antkmt/Gckr/Nduf…
L	ADCAV_vs_AD	GO:0009141	nucleoside triphosphate metabolic process	51/1508	2.14962e-15	7.99803e-13	6.20147e-13	Ndufa11/Ndufb2/Tgfb1/Atp5d/Atp5g1/Atp1a2/Ndufa2/Atp5e/Aldoc/Fis1/Smpdl3a/Ndufs7/Galk1/Nme2/Ndufs6/Ndufs4/Ndufa6/Atp5o/Ndufa5/Ndufv3/Arl2/Bad/Jmjd8/Ak8/Ndufa8/Eif6/Mfn1/Ndufb5/P2rx7/Nupr1/Ndufb11/Nme6/Ndufb7/Ndufa3/Nme5/Ndufa13/Ndufc1/Atp5j2/Atp5l/Bpgm/Ak7/Tspo/Eno4/Atp5k/Sphk2/Antkmt/Ndufs8/Pgk1/Eno1/Itpa/Pnp
L	ADCAV_vs_AD	GO:0009205	purine ribonucleoside triphosphate metabolic process	48/1508	4.17666e-15	1.34939e-12	1.04629e-12	Ndufa11/Ndufb2/Tgfb1/Atp5d/Atp5g1/Atp1a2/Ndufa2/Atp5e/Aldoc/Fis1/Ndufs7/Galk1/Nme2/Ndufs6/Ndufs4/Ndufa6/Atp5o/Ndufa5/Ndufv3/Arl2/Bad/Jmjd8/Ndufa8/Eif6/Mfn1/Ndufb5/P2rx7/Nupr1/Ndufb11/Nme6/Ndufb7/Ndufa3/Nme5/Ndufa13/Ndufc1/Atp5j2/Atp5l/Bpgm/Tspo/Eno4/Atp5k/Sphk2/Antkmt/Ndufs8/Pgk1/Eno1/Itpa/Pnp
L	ADCAV_vs_AD	GO:0009206	purine ribonucleoside triphosphate biosynthetic process	32/1508	4.56099e-15	1.34939e-12	1.04629e-12	Ndufa11/Ndufb2/Tgfb1/Atp5d/Atp5g1/Ndufa2/Atp5e/Ndufs7/Nme2/Ndufs6/Ndufs4/Ndufa6/Atp5o/Ndufa5/Ndufv3/Ndufa8/Ndufb5/Ndufb11/Nme6/Ndufb7/Ndufa3/Nme5/Ndufa13/Ndufc1/Atp5j2/Atp5l/Atp5k/Sphk2/Antkmt/Ndufs8/Eno1/Pnp
L	ADCAV_vs_AD	GO:0015986	proton motive force-driven ATP synthesis	25/1508	4.59024e-15	1.34939e-12	1.04629e-12	Ndufa11/Ndufb2/Atp5d/Atp5g1/Ndufa2/Atp5e/Ndufs7/Ndufs6/Ndufs4/Ndufa6/Atp5o/Ndufa5/Ndufv3/Ndufa8/Ndufb5/Ndufb11/Ndufb7/Ndufa3/Ndufa13/Ndufc1/Atp5j2/Atp5l/Atp5k/Antkmt/Ndufs8
L	ADCAV_vs_AD	GO:0009142	nucleoside triphosphate biosynthetic process	34/1508	4.59389e-15	1.34939e-12	1.04629e-12	Ndufa11/Ndufb2/Tgfb1/Atp5d/Atp5g1/Ndufa2/Atp5e/Ndufs7/Nme2/Ndufs6/Ndufs4/Ndufa6/Atp5o/Ndufa5/Ndufv3/Ak8/Ndufa8/Ndufb5/Ndufb11/Nme6/Ndufb7/Ndufa3/Nme5/Ndufa13/Ndufc1/Atp5j2/Atp5l/Ak7/Atp5k/Sphk2/Antkmt/Ndufs8/Eno1/Pnp
L	ADCAV_vs_AD	GO:0019693	ribose phosphate metabolic process	68/1508	5.21728e-15	1.45588e-12	1.12885e-12	Ndufa11/Ndufb2/Tgfb1/Nudt14/Atp5d/Atp5g1/Atp1a2/Adssl1/Ndufa2/Atp5e/Aldoc/Fis1/Nudt4/Ndufs7/Galk1/Nme2/Pygl/Ndufs6/Ndufs4/Tkt/Adsl/Ndufa6/Ehhadh/Atp5o/Ndufa5/Ndufv3/Arl2/Bad/Urah/Jmjd8/Ndufa8/Acss1/Eif6/Mfn1/Ndufb5/Hmgcs2/Npr1/P2rx7/Nupr1/Ndufb11/Nudt7/Nme6/Upb1/Mcee/Ndufb7/Ndufa3/Nme5/Ndufa13/Acaa2/Ndufc1/Atp5j2/Atp5l/Bpgm/Pdk2/Pde9a/Tspo/Acacb/Eno4/Atp5k/Sphk2/Antkmt/Ndufs8/Suclg2/Pgk1/Eno1/Aco…
L	ADCAV_vs_AD	GO:0009145	purine nucleoside triphosphate biosynthetic process	32/1508	5.94884e-15	1.58098e-12	1.22585e-12	Ndufa11/Ndufb2/Tgfb1/Atp5d/Atp5g1/Ndufa2/Atp5e/Ndufs7/Nme2/Ndufs6/Ndufs4/Ndufa6/Atp5o/Ndufa5/Ndufv3/Ndufa8/Ndufb5/Ndufb11/Nme6/Ndufb7/Ndufa3/Nme5/Ndufa13/Ndufc1/Atp5j2/Atp5l/Atp5k/Sphk2/Antkmt/Ndufs8/Eno1/Pnp
L	ADCAV_vs_AD	GO:0030198	extracellular matrix organization	55/1508	6.80101e-15	1.72529e-12	1.33775e-12	Fap/Sox9/Mmp14/Col18a1/Fkbp10/Tgfb1/Ddr1/Col5a3/Hapln2/Fbln1/P3h4/Vtn/Pmp22/Noxo1/Nr2e1/Ntn4/Aebp1/Gfap/Fbln5/Col14a1/Col2a1/Ccdc80/Col11a2/Efemp2/Ltbp3/Kazald1/Prdx4/Ric8a/Ddr2/Creb3l1/Spint1/Col9a3/Col15a1/Pdpn/Tnfrsf1a/Ercc2/Mmp15/Myo1e/Anxa2/Loxl1/Crtap/Kif9/Antxr1/Scara3/Tgfbi/Vwa1/Pbxip1/Wdr72/Col27a1/Phldb1/Col8a2/Col4a4/Serpinh1/Spint2/Mia
L	ADCAV_vs_AD	GO:0043062	extracellular structure organization	55/1508	7.79052e-15	1.89039e-12	1.46576e-12	Fap/Sox9/Mmp14/Col18a1/Fkbp10/Tgfb1/Ddr1/Col5a3/Hapln2/Fbln1/P3h4/Vtn/Pmp22/Noxo1/Nr2e1/Ntn4/Aebp1/Gfap/Fbln5/Col14a1/Col2a1/Ccdc80/Col11a2/Efemp2/Ltbp3/Kazald1/Prdx4/Ric8a/Ddr2/Creb3l1/Spint1/Col9a3/Col15a1/Pdpn/Tnfrsf1a/Ercc2/Mmp15/Myo1e/Anxa2/Loxl1/Crtap/Kif9/Antxr1/Scara3/Tgfbi/Vwa1/Pbxip1/Wdr72/Col27a1/Phldb1/Col8a2/Col4a4/Serpinh1/Spint2/Mia
L	ADCAV_vs_AD	GO:0045229	external encapsulating structure organization	55/1508	8.91834e-15	2.07389e-12	1.60804e-12	Fap/Sox9/Mmp14/Col18a1/Fkbp10/Tgfb1/Ddr1/Col5a3/Hapln2/Fbln1/P3h4/Vtn/Pmp22/Noxo1/Nr2e1/Ntn4/Aebp1/Gfap/Fbln5/Col14a1/Col2a1/Ccdc80/Col11a2/Efemp2/Ltbp3/Kazald1/Prdx4/Ric8a/Ddr2/Creb3l1/Spint1/Col9a3/Col15a1/Pdpn/Tnfrsf1a/Ercc2/Mmp15/Myo1e/Anxa2/Loxl1/Crtap/Kif9/Antxr1/Scara3/Tgfbi/Vwa1/Pbxip1/Wdr72/Col27a1/Phldb1/Col8a2/Col4a4/Serpinh1/Spint2/Mia
L	ADCAV_vs_AD	GO:0009144	purine nucleoside triphosphate metabolic process	48/1508	1.07898e-14	2.31606e-12	1.79582e-12	Ndufa11/Ndufb2/Tgfb1/Atp5d/Atp5g1/Atp1a2/Ndufa2/Atp5e/Aldoc/Fis1/Ndufs7/Galk1/Nme2/Ndufs6/Ndufs4/Ndufa6/Atp5o/Ndufa5/Ndufv3/Arl2/Bad/Jmjd8/Ndufa8/Eif6/Mfn1/Ndufb5/P2rx7/Nupr1/Ndufb11/Nme6/Ndufb7/Ndufa3/Nme5/Ndufa13/Ndufc1/Atp5j2/Atp5l/Bpgm/Tspo/Eno4/Atp5k/Sphk2/Antkmt/Ndufs8/Pgk1/Eno1/Itpa/Pnp
L	ADCAV_vs_AD	GO:0009199	ribonucleoside triphosphate metabolic process	48/1508	1.07898e-14	2.31606e-12	1.79582e-12	Ndufa11/Ndufb2/Tgfb1/Atp5d/Atp5g1/Atp1a2/Ndufa2/Atp5e/Aldoc/Fis1/Ndufs7/Galk1/Nme2/Ndufs6/Ndufs4/Ndufa6/Atp5o/Ndufa5/Ndufv3/Arl2/Bad/Jmjd8/Ndufa8/Eif6/Mfn1/Ndufb5/P2rx7/Nupr1/Ndufb11/Nme6/Ndufb7/Ndufa3/Nme5/Ndufa13/Ndufc1/Atp5j2/Atp5l/Bpgm/Tspo/Eno4/Atp5k/Sphk2/Antkmt/Ndufs8/Pgk1/Eno1/Itpa/Pnp
L	ADCAV_vs_AD	GO:0006631	fatty acid metabolic process	67/1508	1.24557e-14	2.57464e-12	1.99631e-12	Sox9/Nr1h3/Gstm7/Akt2/Etfb/Elovl1/Acadvl/Appl2/Ltc4s/Srebf1/Eci2/Ndufs6/Elovl7/Ephx2/Ehhadh/Eci1/Fads3/Fads2/Lipa/Hsd17b10/Hadha/Acadl/Dbi/Adipor1/Phyh/Acss1/Eif6/Hadh/Adh5/Decr1/Pdpn/Echdc2/Scp2/Cpt2/Naaa/Acad10/Acads/Tbxas1/Tuba8/Tnfrsf1a/Plp1/Tecr/Nudt7/Slc27a1/Acsbg1/Etfa/Fa2h/Acaa1a/Acaa2/Ephx1/Pdk2/Abhd2/Etfbkmt/Pex2/Pck2/Pla2g5/Acacb/Acad12/Ech1/Nr1h2/Gstp1/Fabp4/Gpx1/Acot1/Gpx4/Acsf2/Cyp2…
L	ADCAV_vs_AD	GO:0009201	ribonucleoside triphosphate biosynthetic process	32/1508	1.6697e-14	3.32807e-12	2.5805e-12	Ndufa11/Ndufb2/Tgfb1/Atp5d/Atp5g1/Ndufa2/Atp5e/Ndufs7/Nme2/Ndufs6/Ndufs4/Ndufa6/Atp5o/Ndufa5/Ndufv3/Ndufa8/Ndufb5/Ndufb11/Nme6/Ndufb7/Ndufa3/Nme5/Ndufa13/Ndufc1/Atp5j2/Atp5l/Atp5k/Sphk2/Antkmt/Ndufs8/Eno1/Pnp
L	ADCAV_vs_AD	GO:0009150	purine ribonucleotide metabolic process	64/1508	2.08852e-14	4.01933e-12	3.11649e-12	Ndufa11/Ndufb2/Tgfb1/Atp5d/Atp5g1/Atp1a2/Adssl1/Ndufa2/Atp5e/Aldoc/Fis1/Nudt4/Ndufs7/Galk1/Nme2/Ndufs6/Ndufs4/Adsl/Ndufa6/Ehhadh/Atp5o/Ndufa5/Ndufv3/Arl2/Bad/Urah/Jmjd8/Ndufa8/Acss1/Eif6/Mfn1/Ndufb5/Hmgcs2/Npr1/P2rx7/Nupr1/Ndufb11/Nudt7/Nme6/Mcee/Ndufb7/Ndufa3/Nme5/Ndufa13/Acaa2/Ndufc1/Atp5j2/Atp5l/Bpgm/Pdk2/Pde9a/Tspo/Acacb/Eno4/Atp5k/Sphk2/Antkmt/Ndufs8/Suclg2/Pgk1/Eno1/Acot1/Itpa/Pnp
L	ADCAV_vs_AD	GO:0006163	purine nucleotide metabolic process	66/1508	2.65456e-14	4.93837e-12	3.82909e-12	Ndufa11/Ndufb2/Tgfb1/Atp5d/Atp5g1/Atp1a2/Adssl1/Ndufa2/Atp5e/Aldoc/Adora2b/Fis1/Nudt4/Ndufs7/Galk1/Nme2/Ndufs6/Ndufs4/Adsl/Ndufa6/Ehhadh/Atp5o/Ndufa5/Ndufv3/Arl2/Bad/Urah/Jmjd8/Ndufa8/Acss1/Eif6/Mfn1/Ndufb5/Hmgcs2/Npr1/P2rx7/Nupr1/Ndufb11/Nudt7/Nme6/Mcee/Ndufb7/Ndufa3/Nme5/Ndufa13/Acaa2/Ndufc1/Atp5j2/Atp5l/Bpgm/Pdk2/Pde9a/Tspo/Acacb/Eno4/Rd3/Atp5k/Sphk2/Antkmt/Ndufs8/Suclg2/Pgk1/Eno1/Acot1/Itpa/P…
L	ADCAV_vs_AD	GO:0009062	fatty acid catabolic process	29/1508	3.79342e-14	6.82938e-12	5.29533e-12	Akt2/Etfb/Acadvl/Eci2/Ehhadh/Eci1/Hsd17b10/Hadha/Acadl/Dbi/Phyh/Hadh/Decr1/Echdc2/Scp2/Cpt2/Acad10/Acads/Tuba8/Nudt7/Etfa/Acaa1a/Acaa2/Abhd2/Etfbkmt/Pex2/Pck2/Acacb/Acad12
L	ADCAV_vs_AD	GO:0009259	ribonucleotide metabolic process	65/1508	5.63892e-14	9.83463e-12	7.62553e-12	Ndufa11/Ndufb2/Tgfb1/Atp5d/Atp5g1/Atp1a2/Adssl1/Ndufa2/Atp5e/Aldoc/Fis1/Nudt4/Ndufs7/Galk1/Nme2/Ndufs6/Ndufs4/Adsl/Ndufa6/Ehhadh/Atp5o/Ndufa5/Ndufv3/Arl2/Bad/Urah/Jmjd8/Ndufa8/Acss1/Eif6/Mfn1/Ndufb5/Hmgcs2/Npr1/P2rx7/Nupr1/Ndufb11/Nudt7/Nme6/Upb1/Mcee/Ndufb7/Ndufa3/Nme5/Ndufa13/Acaa2/Ndufc1/Atp5j2/Atp5l/Bpgm/Pdk2/Pde9a/Tspo/Acacb/Eno4/Atp5k/Sphk2/Antkmt/Ndufs8/Suclg2/Pgk1/Eno1/Acot1/Itpa/Pnp
L	ADCAV_vs_AD	GO:0042776	proton motive force-driven mitochondrial ATP synthesis	23/1508	7.16518e-14	1.21178e-11	9.39587e-12	Ndufa11/Ndufb2/Atp5d/Ndufa2/Atp5e/Ndufs7/Ndufs6/Ndufs4/Ndufa6/Atp5o/Ndufa5/Ndufv3/Ndufa8/Ndufb5/Ndufb11/Ndufb7/Ndufa3/Ndufa13/Ndufc1/Atp5j2/Atp5k/Antkmt/Ndufs8
L	ADCAV_vs_AD	GO:0006635	fatty acid beta-oxidation	25/1508	8.11117e-14	1.33143e-11	1.03235e-11	Akt2/Etfb/Acadvl/Eci2/Ehhadh/Eci1/Hsd17b10/Hadha/Acadl/Dbi/Hadh/Decr1/Echdc2/Scp2/Cpt2/Acad10/Acads/Tuba8/Etfa/Acaa1a/Acaa2/Etfbkmt/Pex2/Acacb/Acad12
L	ADCAV_vs_AD	GO:0046395	carboxylic acid catabolic process	43/1508	1.33919e-13	2.13543e-11	1.65576e-11	Prodh/Akt2/Etfb/Ddah2/Qdpr/Acadvl/Eci2/Ehhadh/Cbs/Eci1/Gldc/Hsd17b10/Hadha/Acadl/Dbi/Phyh/Hdc/Hadh/Decr1/Echdc2/Scp2/Cpt2/Acad10/Acads/Aldh1l1/Tuba8/Fah/Renbp/Nudt7/Acad8/Bckdhb/Etfa/Gcsh/Acaa1a/Acaa2/Abhd2/Etfbkmt/Pex2/Pck2/Acacb/Acad12/Idnk/Bckdha
L	ADCAV_vs_AD	GO:0016054	organic acid catabolic process	43/1508	1.83943e-13	2.85163e-11	2.21108e-11	Prodh/Akt2/Etfb/Ddah2/Qdpr/Acadvl/Eci2/Ehhadh/Cbs/Eci1/Gldc/Hsd17b10/Hadha/Acadl/Dbi/Phyh/Hdc/Hadh/Decr1/Echdc2/Scp2/Cpt2/Acad10/Acads/Aldh1l1/Tuba8/Fah/Renbp/Nudt7/Acad8/Bckdhb/Etfa/Gcsh/Acaa1a/Acaa2/Abhd2/Etfbkmt/Pex2/Pck2/Acacb/Acad12/Idnk/Bckdha
L	ADCAV_vs_AD	GO:0019395	fatty acid oxidation	30/1508	2.67999e-13	4.04244e-11	3.13441e-11	Sox9/Akt2/Etfb/Acadvl/Appl2/Eci2/Ehhadh/Eci1/Hsd17b10/Hadha/Acadl/Dbi/Adipor1/Phyh/Hadh/Adh5/Decr1/Echdc2/Scp2/Cpt2/Acad10/Acads/Tuba8/Etfa/Acaa1a/Acaa2/Etfbkmt/Pex2/Acacb/Acad12
L	ADCAV_vs_AD	GO:0034440	lipid oxidation	31/1508	2.81176e-13	4.12959e-11	3.20198e-11	Sox9/Akt2/Etfb/Acadvl/Appl2/Eci2/Apod/Ehhadh/Eci1/Hsd17b10/Hadha/Acadl/Dbi/Adipor1/Phyh/Hadh/Adh5/Decr1/Echdc2/Scp2/Cpt2/Acad10/Acads/Tuba8/Etfa/Acaa1a/Acaa2/Etfbkmt/Pex2/Acacb/Acad12
L	ADCAV_vs_AD	GO:0046034	ATP metabolic process	42/1508	4.30009e-13	6.15354e-11	4.7713e-11	Ndufa11/Ndufb2/Tgfb1/Atp5d/Atp5g1/Atp1a2/Ndufa2/Atp5e/Aldoc/Fis1/Ndufs7/Galk1/Ndufs6/Ndufs4/Ndufa6/Atp5o/Ndufa5/Ndufv3/Arl2/Bad/Jmjd8/Ndufa8/Eif6/Ndufb5/P2rx7/Nupr1/Ndufb11/Ndufb7/Ndufa3/Ndufa13/Ndufc1/Atp5j2/Atp5l/Bpgm/Tspo/Eno4/Atp5k/Sphk2/Antkmt/Ndufs8/Pgk1/Eno1
L	ADCAV_vs_AD	GO:0072329	monocarboxylic acid catabolic process	31/1508	4.43584e-13	6.1891e-11	4.79888e-11	Akt2/Etfb/Acadvl/Eci2/Ehhadh/Eci1/Hsd17b10/Hadha/Acadl/Dbi/Phyh/Hadh/Decr1/Echdc2/Scp2/Cpt2/Acad10/Acads/Tuba8/Fah/Nudt7/Etfa/Acaa1a/Acaa2/Abhd2/Etfbkmt/Pex2/Pck2/Acacb/Acad12/Idnk
L	ADCAV_vs_AD	GO:0006754	ATP biosynthetic process	28/1508	5.95339e-13	8.10387e-11	6.28354e-11	Ndufa11/Ndufb2/Tgfb1/Atp5d/Atp5g1/Ndufa2/Atp5e/Ndufs7/Ndufs6/Ndufs4/Ndufa6/Atp5o/Ndufa5/Ndufv3/Ndufa8/Ndufb5/Ndufb11/Ndufb7/Ndufa3/Ndufa13/Ndufc1/Atp5j2/Atp5l/Atp5k/Sphk2/Antkmt/Ndufs8/Eno1
L	ADCAV_vs_AD	GO:0001539	cilium or flagellum-dependent cell motility	36/1508	8.10688e-13	1.0522e-10	8.15847e-11	Ift46/Ccdc65/Ttll5/Pltp/Tpgs1/Septin4/Gas2l2/Tekt1/Cfap52/Slirp/Spag6l/Cfap45/Enkur/Anxa5/Cfap206/Ttll3/Drc7/Hoatz/Mns1/Kif9/Ttc21a/Cfap53/Iqcg/Rsph4a/Ttc12/Klc3/Dpcd/Dnai3/Cfap43/Cfap65/Eno4/Spata33/Spag16/Dnai1/Efcab1/Spef2
L	ADCAV_vs_AD	GO:0060285	cilium-dependent cell motility	36/1508	8.10688e-13	1.0522e-10	8.15847e-11	Ift46/Ccdc65/Ttll5/Pltp/Tpgs1/Septin4/Gas2l2/Tekt1/Cfap52/Slirp/Spag6l/Cfap45/Enkur/Anxa5/Cfap206/Ttll3/Drc7/Hoatz/Mns1/Kif9/Ttc21a/Cfap53/Iqcg/Rsph4a/Ttc12/Klc3/Dpcd/Dnai3/Cfap43/Cfap65/Eno4/Spata33/Spag16/Dnai1/Efcab1/Spef2
L	ADCAV_vs_AD	GO:0007272	ensheathment of neurons	36/1508	1.97552e-12	2.45008e-10	1.89973e-10	Tgfb1/Eif2b5/Akt2/Psap/Bcas1/Pmp22/Itgb4/Clu/Sod1/Mal/Cd9/Ercc2/Ctsc/Plp1/Pllp/Jam3/Trf/Sox10/S100b/Fa2h/Tmem98/Mag/Cldn11/Olig2/Ulk4/Cmtm8/Nkx6-2/Cldn5/Mbp/Marveld1/Gal3st1/Cntn2/Gjc3/Klk8/Cst7/Arhgef10
L	ADCAV_vs_AD	GO:0008366	axon ensheathment	36/1508	1.97552e-12	2.45008e-10	1.89973e-10	Tgfb1/Eif2b5/Akt2/Psap/Bcas1/Pmp22/Itgb4/Clu/Sod1/Mal/Cd9/Ercc2/Ctsc/Plp1/Pllp/Jam3/Trf/Sox10/S100b/Fa2h/Tmem98/Mag/Cldn11/Olig2/Ulk4/Cmtm8/Nkx6-2/Cldn5/Mbp/Marveld1/Gal3st1/Cntn2/Gjc3/Klk8/Cst7/Arhgef10
L	ADCAV_vs_AD	GO:0072522	purine-containing compound biosynthetic process	41/1508	2.14956e-12	2.60798e-10	2.02216e-10	Ndufa11/Ndufb2/Tgfb1/Atp5d/Atp5g1/Adssl1/Ndufa2/Atp5e/Adora2b/Ndufs7/Nme2/Ndufs6/Ndufs4/Adsl/Ndufa6/Atp5o/Ndufa5/Ndufv3/Ndufa8/Acss1/Ndufb5/Npr1/Ndufb11/Nme6/Ndufb7/Ndufa3/Nme5/Ndufa13/Ndufc1/Atp5j2/Atp5l/Pdk2/Acacb/Rd3/Atp5k/Sphk2/Antkmt/Ndufs8/Eno1/Pnp2/Pnp
L	ADCAV_vs_AD	GO:0006164	purine nucleotide biosynthetic process	40/1508	2.72234e-12	3.23264e-10	2.50651e-10	Ndufa11/Ndufb2/Tgfb1/Atp5d/Atp5g1/Adssl1/Ndufa2/Atp5e/Adora2b/Ndufs7/Nme2/Ndufs6/Ndufs4/Adsl/Ndufa6/Atp5o/Ndufa5/Ndufv3/Ndufa8/Acss1/Ndufb5/Npr1/Ndufb11/Nme6/Ndufb7/Ndufa3/Nme5/Ndufa13/Ndufc1/Atp5j2/Atp5l/Pdk2/Acacb/Rd3/Atp5k/Sphk2/Antkmt/Ndufs8/Eno1/Pnp
L	ADCAV_vs_AD	GO:0009152	purine ribonucleotide biosynthetic process	38/1508	3.64563e-12	4.2388e-10	3.28666e-10	Ndufa11/Ndufb2/Tgfb1/Atp5d/Atp5g1/Adssl1/Ndufa2/Atp5e/Ndufs7/Nme2/Ndufs6/Ndufs4/Adsl/Ndufa6/Atp5o/Ndufa5/Ndufv3/Ndufa8/Acss1/Ndufb5/Npr1/Ndufb11/Nme6/Ndufb7/Ndufa3/Nme5/Ndufa13/Ndufc1/Atp5j2/Atp5l/Pdk2/Acacb/Atp5k/Sphk2/Antkmt/Ndufs8/Eno1/Pnp
L	ADCAV_vs_AD	GO:1901293	nucleoside phosphate biosynthetic process	45/1508	4.05715e-12	4.62101e-10	3.58302e-10	Ndufa11/Ndufb2/Tgfb1/Atp5d/Atp5g1/Adssl1/Ndufa2/Atp5e/Adora2b/Ndufs7/Nme2/Ndufs6/Ndufs4/Adsl/Ndufa6/Naprt/Atp5o/Ndufa5/Ndufv3/Ak8/Ndufa8/Acss1/Ndufb5/Npr1/Idh2/Ndufb11/Nme6/Ndufb7/Ndufa3/Nme5/Ndufa13/Ndufc1/Atp5j2/Atp5l/Pdk2/Ak7/Acacb/Rd3/Atp5k/Sphk2/Antkmt/Ndufs8/Eno1/Pnp2/Pnp
L	ADCAV_vs_AD	GO:0060294	cilium movement involved in cell motility	34/1508	4.6535e-12	5.19423e-10	4.02748e-10	Ttll5/Pltp/Tpgs1/Septin4/Gas2l2/Tekt1/Cfap52/Slirp/Spag6l/Cfap45/Enkur/Anxa5/Cfap206/Ttll3/Drc7/Hoatz/Mns1/Kif9/Ttc21a/Cfap53/Iqcg/Rsph4a/Ttc12/Klc3/Dpcd/Dnai3/Cfap43/Cfap65/Eno4/Spata33/Spag16/Dnai1/Efcab1/Spef2
L	ADCAV_vs_AD	GO:0046390	ribose phosphate biosynthetic process	40/1508	4.96872e-12	5.43734e-10	4.21598e-10	Ndufa11/Ndufb2/Tgfb1/Atp5d/Atp5g1/Adssl1/Ndufa2/Atp5e/Ndufs7/Nme2/Pygl/Ndufs6/Ndufs4/Tkt/Adsl/Ndufa6/Atp5o/Ndufa5/Ndufv3/Ndufa8/Acss1/Ndufb5/Npr1/Ndufb11/Nme6/Ndufb7/Ndufa3/Nme5/Ndufa13/Ndufc1/Atp5j2/Atp5l/Pdk2/Acacb/Atp5k/Sphk2/Antkmt/Ndufs8/Eno1/Pnp
L	ADCAV_vs_AD	GO:0042552	myelination	35/1508	5.59036e-12	5.99996e-10	4.65222e-10	Tgfb1/Eif2b5/Akt2/Psap/Bcas1/Pmp22/Itgb4/Clu/Sod1/Mal/Cd9/Ercc2/Ctsc/Plp1/Pllp/Jam3/Trf/Sox10/S100b/Fa2h/Tmem98/Mag/Olig2/Ulk4/Cmtm8/Nkx6-2/Cldn5/Mbp/Marveld1/Gal3st1/Cntn2/Gjc3/Klk8/Cst7/Arhgef10
L	ADCAV_vs_AD	GO:0016042	lipid catabolic process	51/1508	8.57679e-12	9.03152e-10	7.00282e-10	Gm2a/Apoe/Akt2/Psap/Etfb/Rarres2/Plcd1/Acadvl/Fmc1/Smpdl3a/Pld2/Eci2/Naga/Ehhadh/Eci1/Lipa/Plcb3/Hsd17b10/Pnpla2/Hadha/Acadl/Cyp27a1/Dbi/Phyh/Prdx6/Hadh/Decr1/Hint2/Echdc2/Scp2/Cpt2/Naaa/Acad10/Acads/Tuba8/Mt3/Nudt7/Etfa/Acaa1a/Acaa2/Pafah2/Enpp6/Abhd2/Etfbkmt/Pex2/Pck2/Pla2g5/Acacb/Acad12/Pld6/Plaat3
L	ADCAV_vs_AD	GO:0052547	regulation of peptidase activity	60/1508	1.62458e-11	1.65025e-09	1.27956e-09	Hip1r/Akt2/Itih3/Ctsd/Vtn/Wfdc2/Fis1/Rcn3/Perp/Rack1/Rffl/Rhbdf2/Tmed10/Prelid1/Itih4/Anxa8/Serping1/Vegfa/Bin1/Dele1/Bad/Pidd1/Gsn/Card9/Tfpi/Spint1/Cst3/A2m/Pdcd5/Pycard/Fadd/Igbp1/Renbp/Gas6/Mt3/Cryab/Antxr1/Crb2/Rps27l/Psenen/Nek5/Nod1/Dap/Serpina3g/Mbp/Serpinb1a/Cradd/Sfn/Spink8/Mgmt/Bak1/Serpinb6a/Gpx1/Cst7/Ddrgk1/Serpinh1/Cldn3/Ubxn1/Spint2/Psme2
L	ADCAV_vs_AD	GO:0003351	epithelial cilium movement involved in extracellular fluid movement	17/1508	1.6263e-11	1.65025e-09	1.27956e-09	Odad4/Slc9a3r1/Spag6l/Cfap45/Spag17/Jhy/Cfap53/Nme5/Ulk4/Dpcd/Ak7/Cfap43/Spag16/Daw1/Kif27/Dnai1/Spef2
L	ADCAV_vs_AD	GO:0030258	lipid modification	39/1508	2.04547e-11	2.03853e-09	1.58062e-09	Sox9/Apoe/Akt2/Etfb/Acadvl/Appl2/Eci2/Ephx2/Apod/Ehhadh/Eci1/Hsd17b10/Hadha/Acadl/Dbi/Adipor1/Phyh/Hadh/Adh5/Decr1/Echdc2/Scp2/Cpt2/Acad10/Acads/Tuba8/Etfa/Inppl1/Sgpp2/Fa2h/Acaa1a/Acaa2/Etfbkmt/Pex2/Dgkz/Acacb/Acad12/Mtmr11/Plpp2
L	ADCAV_vs_AD	GO:0009260	ribonucleotide biosynthetic process	38/1508	2.2781e-11	2.23054e-09	1.7295e-09	Ndufa11/Ndufb2/Tgfb1/Atp5d/Atp5g1/Adssl1/Ndufa2/Atp5e/Ndufs7/Nme2/Ndufs6/Ndufs4/Adsl/Ndufa6/Atp5o/Ndufa5/Ndufv3/Ndufa8/Acss1/Ndufb5/Npr1/Ndufb11/Nme6/Ndufb7/Ndufa3/Nme5/Ndufa13/Ndufc1/Atp5j2/Atp5l/Pdk2/Acacb/Atp5k/Sphk2/Antkmt/Ndufs8/Eno1/Pnp
L	ADCAV_vs_AD	GO:0009165	nucleotide biosynthetic process	43/1508	2.97935e-11	2.86686e-09	2.22289e-09	Ndufa11/Ndufb2/Tgfb1/Atp5d/Atp5g1/Adssl1/Ndufa2/Atp5e/Adora2b/Ndufs7/Nme2/Ndufs6/Ndufs4/Adsl/Ndufa6/Naprt/Atp5o/Ndufa5/Ndufv3/Ndufa8/Acss1/Ndufb5/Npr1/Idh2/Ndufb11/Nme6/Ndufb7/Ndufa3/Nme5/Ndufa13/Ndufc1/Atp5j2/Atp5l/Pdk2/Acacb/Rd3/Atp5k/Sphk2/Antkmt/Ndufs8/Eno1/Pnp2/Pnp
L	ADCAV_vs_AD	GO:0044458	motile cilium assembly	21/1508	4.40719e-11	4.16891e-09	3.23247e-09	Zmynd10/Ttll5/Tpgs1/Spag6l/Spag17/Cfap206/Drc7/Dnaaf1/Jhy/Mns1/Foxj1/Iqcg/Ttc12/Klc3/Ulk4/Cfap43/Cfap65/Spag16/Dnaaf3/Cenpj/Spef2
L	ADCAV_vs_AD	GO:0044242	cellular lipid catabolic process	39/1508	5.43608e-11	5.05646e-09	3.92065e-09	Gm2a/Akt2/Psap/Etfb/Acadvl/Smpdl3a/Pld2/Eci2/Naga/Ehhadh/Eci1/Plcb3/Hsd17b10/Pnpla2/Hadha/Acadl/Dbi/Phyh/Prdx6/Hadh/Decr1/Echdc2/Scp2/Cpt2/Acad10/Acads/Tuba8/Mt3/Nudt7/Etfa/Acaa1a/Acaa2/Abhd2/Etfbkmt/Pex2/Pck2/Pla2g5/Acacb/Acad12
L	ADCAV_vs_AD	GO:0006858	extracellular transport	17/1508	5.82005e-11	5.32487e-09	4.12877e-09	Odad4/Slc9a3r1/Spag6l/Cfap45/Spag17/Jhy/Cfap53/Nme5/Ulk4/Dpcd/Ak7/Cfap43/Spag16/Daw1/Kif27/Dnai1/Spef2
L	ADCAV_vs_AD	GO:0097722	sperm motility	31/1508	1.49197e-10	1.34302e-08	1.04134e-08	Zmynd10/Ttll5/Pltp/Tpgs1/Septin4/Cfap52/Slirp/Spag6l/Cfap45/Enkur/Anxa5/Cfap206/Ttll3/Drc7/Hoatz/Mns1/Kif9/Ttc21a/Cfap53/Iqcg/Ttc12/Klc3/Dpcd/Cfap43/Cfap65/Eno4/Spata33/Spag16/Dnai1/Efcab1/Spef2
L	ADCAV_vs_AD	GO:0099111	microtubule-based transport	37/1508	1.61257e-10	1.42854e-08	1.10765e-08	Ift20/Ift46/Borcs8/Stk11/Hspb1/Odad4/Ift43/Fuz/Ift27/Ift52/Slc9a3r1/Kif1c/Nde1/Spag6l/Sod1/Arl3/Cfap45/Spag17/Lamp1/Jhy/Ttc21a/Cfap53/Nme5/Klc3/Ulk4/Dpcd/Ak7/Camsap3/Cfap43/Spag16/Daw1/Dtnbp1/Kif27/Dnai1/Spef2/Kif5a/Bloc1s1
L	ADCAV_vs_AD	GO:0030317	flagellated sperm motility	30/1508	2.52529e-10	2.20213e-08	1.70748e-08	Ttll5/Pltp/Tpgs1/Septin4/Cfap52/Slirp/Spag6l/Cfap45/Enkur/Anxa5/Cfap206/Ttll3/Drc7/Hoatz/Mns1/Kif9/Ttc21a/Cfap53/Iqcg/Ttc12/Klc3/Dpcd/Cfap43/Cfap65/Eno4/Spata33/Spag16/Dnai1/Efcab1/Spef2
L	ADCAV_vs_AD	GO:0010001	glial cell differentiation	41/1508	2.67736e-10	2.29882e-08	1.78245e-08	Sox9/Metrn/Tgfb1/Eif2b5/Akt2/Cnp/Vtn/Pmp22/Nr2e1/Itgb4/Aspa/Gfap/Bmp4/Clu/Sod1/Bin1/Gpr37l1/Vim/Mdk/Spint1/Mal/Mxra8/Ercc2/Plp1/Mt3/Sox10/Fa2h/Nkx6-1/Tmem98/Mag/Atf5/Dusp10/Olig2/Ulk4/Nkx6-2/Dusp15/Olig1/Opalin/Cntn2/Phgdh/Arhgef10
L	ADCAV_vs_AD	GO:0033108	mitochondrial respiratory chain complex assembly	23/1508	3.63277e-10	3.07189e-08	2.38187e-08	Oxa1l/Ndufa11/Ndufb2/Ndufa2/Ndufs7/Ndufs6/Ndufs4/Ndufa6/Ndufa5/Uqcc2/Ndufa8/Ndufb5/Ndufb11/Ndufb7/Ndufa3/Aifm1/Ndufc1/Chchd7/Cox17/Ndufaf6/Ndufs8/Smim20/Ndufaf8
L	ADCAV_vs_AD	GO:0090660	cerebrospinal fluid circulation	11/1508	3.8034e-10	3.16817e-08	2.45652e-08	Odad4/Slc9a3r1/Spag6l/Cfap45/Jhy/Cfap53/Ulk4/Cfap43/Spag16/Daw1/Spef2
L	ADCAV_vs_AD	GO:0010257	NADH dehydrogenase complex assembly	18/1508	4.44225e-10	3.59307e-08	2.78598e-08	Oxa1l/Ndufa11/Ndufb2/Ndufa2/Ndufs7/Ndufs6/Ndufs4/Ndufa6/Ndufa5/Ndufa8/Ndufb5/Ndufb11/Ndufb7/Ndufa3/Ndufc1/Ndufaf6/Ndufs8/Ndufaf8
L	ADCAV_vs_AD	GO:0032981	mitochondrial respiratory chain complex I assembly	18/1508	4.44225e-10	3.59307e-08	2.78598e-08	Oxa1l/Ndufa11/Ndufb2/Ndufa2/Ndufs7/Ndufs6/Ndufs4/Ndufa6/Ndufa5/Ndufa8/Ndufb5/Ndufb11/Ndufb7/Ndufa3/Ndufc1/Ndufaf6/Ndufs8/Ndufaf8
L	ADCAV_vs_AD	GO:0007015	actin filament organization	57/1508	1.3516e-09	1.07761e-07	8.35555e-08	Hip1r/Rnd2/Aif1l/Rhoc/Flii/Crhr2/Ccl24/Fhod1/Elmo3/Dstn/Baiap2l2/Hsp90b1/Pdlim4/Gas2l2/Tgfb3/Diaph3/Sorbs3/Efs/Emp2/Spag6l/Itgb5/Arhgap28/Bin1/Aif1/Prkcq/Ermn/Gsn/Shroom3/Epha1/Myo7a/Pycard/Cotl1/Acta1/Kank2/Myo1e/Cgnl1/Trf/Inppl1/Arap1/Arhgef5/Myo5c/Myo1d/Asap3/Ctnna1/F11r/Lpar1/Baiap2l1/Shtn1/Id1/Dnai3/Cdc42ep2/Cdc42ep1/Ezr/Magel2/Arhgef10/Catip/Rhog
L	ADCAV_vs_AD	GO:0048709	oligodendrocyte differentiation	25/1508	1.99147e-09	1.56541e-07	1.21378e-07	Sox9/Tgfb1/Eif2b5/Cnp/Vtn/Aspa/Bmp4/Clu/Mdk/Mal/Ercc2/Plp1/Sox10/Fa2h/Nkx6-1/Tmem98/Mag/Dusp10/Olig2/Ulk4/Nkx6-2/Dusp15/Olig1/Opalin/Cntn2
L	ADCAV_vs_AD	GO:0052548	regulation of endopeptidase activity	48/1508	2.73113e-09	2.11701e-07	1.64147e-07	Hip1r/Akt2/Ctsd/Vtn/Fis1/Perp/Rack1/Rffl/Rhbdf2/Tmed10/Prelid1/Anxa8/Serping1/Vegfa/Bin1/Dele1/Bad/Pidd1/Gsn/Card9/Cst3/A2m/Pdcd5/Pycard/Fadd/Igbp1/Renbp/Gas6/Mt3/Cryab/Crb2/Rps27l/Psenen/Nek5/Nod1/Dap/Serpina3g/Mbp/Serpinb1a/Cradd/Sfn/Mgmt/Bak1/Serpinb6a/Gpx1/Cst7/Serpinh1/Psme2
L	ADCAV_vs_AD	GO:0042063	gliogenesis	48/1508	3.27793e-09	2.50604e-07	1.94312e-07	Sox9/Metrn/Tgfb1/Eif2b5/Akt2/Cnp/Vtn/Pmp22/Nr2e1/Itgb4/Aspa/Gfap/Bmp4/Clu/Sod1/Bin1/Dbi/Gpr37l1/Vim/Mdk/Spint1/Mal/Mxra8/Cd9/Ercc2/Idh2/Plp1/Mt3/Adgrg1/Trf/Sox10/Fa2h/Nkx6-1/Tmem98/Mag/Atf5/Dusp10/Olig2/Ulk4/Nkx6-2/Tspo/Dusp15/Gjc2/Olig1/Opalin/Cntn2/Phgdh/Arhgef10
L	ADCAV_vs_AD	GO:0006457	protein folding	29/1508	1.43334e-08	1.08101e-06	8.38191e-07	Pfdn5/Cct3/Fkbp10/Calr/Dnajb11/Hspb1/Zmynd10/Hsp90b1/Clu/Sdf2l1/Arl2/Prdx4/Pdia4/Ppil3/Dnajb2/Hspa5/Pdia3/Ppie/Nudc/Fkbp9/Pdcd5/Dnajb13/Cryab/Ppib/Hspb6/Tbcd/Stub1/Ppia/H2-DMb1
L	ADCAV_vs_AD	GO:0009636	response to toxic substance	24/1508	1.63223e-08	1.19862e-06	9.29378e-07	Nqo1/Gstm5/Gstm7/Cnp/Ddc/Fbln5/Ephx2/Sod1/Pim1/Prdx6/Adh5/Aldh2/Nupr1/Mt3/Mt1/Pon2/Ccs/Ephx1/Mbp/Gjc2/Bak1/Gpx1/Sod3/Mtarc2
L	ADCAV_vs_AD	GO:0021782	glial cell development	24/1508	1.63223e-08	1.19862e-06	9.29378e-07	Tgfb1/Eif2b5/Akt2/Pmp22/Itgb4/Gfap/Clu/Sod1/Vim/Mdk/Mal/Mxra8/Ercc2/Plp1/Mt3/Sox10/Fa2h/Mag/Ulk4/Nkx6-2/Olig1/Cntn2/Phgdh/Arhgef10
L	ADCAV_vs_AD	GO:0031589	cell-substrate adhesion	47/1508	1.86353e-08	1.3507e-06	1.0473e-06	Acvrl1/Mmp14/Bcam/Ddr1/Calr/Col5a3/Fbln1/Lama5/Vtn/Ntn4/Itgb4/Sorbs3/Dab2/Ajuba/Emp2/Apod/Ccdc80/Spag6l/Itgb5/Vegfa/Efemp2/Cd63/Mdk/Vcam1/Pdpn/Epha1/Cib1/Parva/Gas6/Angpt2/Thsd1/Sfrp1/Jam3/Ephb1/Antxr1/Itga2b/Smad6/Ninj1/Fzd7/BC024139/Camsap3/Dock5/Cntn2/Fat2/Frem1/Lgals1/Mia
L	ADCAV_vs_AD	GO:0007288	sperm axoneme assembly	12/1508	2.14427e-08	1.53425e-06	1.18962e-06	Ttll5/Tpgs1/Spag6l/Cfap206/Drc7/Mns1/Iqcg/Ttc12/Cfap43/Cfap65/Spag16/Spef2
L	ADCAV_vs_AD	GO:0045862	positive regulation of proteolysis	45/1508	4.32151e-08	3.05296e-06	2.36719e-06	Hip1r/Mmp14/Apoe/Ctsd/Fuz/Gabarap/Fis1/Rcn3/Perp/Rack1/Prelid1/Clu/Dab2/Bad/Pidd1/Clec3b/Dnajb2/Gsn/Card9/Pacsin3/Sh3d19/Pdcd5/Ctsc/Nupr1/Pycard/Fadd/Snx33/Antxr1/Rps27l/Psenen/Nek5/Nod1/Dap/Stub1/Mbp/Cradd/Cntn2/Sh3rf2/Bak1/Eno1/Hspbp1/Aurkaip1/Ddrgk1/Cldn3/Psme2
L	ADCAV_vs_AD	GO:0006979	response to oxidative stress	49/1508	4.78564e-08	3.33858e-06	2.58865e-06	Apoe/Nqo1/Hmox2/Psap/Hspb1/Hyal1/Gpx3/Atox1/Rack1/Pld2/Fbln5/Gpx8/Bmp4/Ndufa6/Apod/Naprt/Sod1/Aif1/Aldh3b1/Prdx5/Prdx4/Gpr37l1/Ddr2/Prdx6/Cst3/Car3/Gpx7/Aldh2/Ercc2/Stx4a/Gab1/Mt3/Cryab/Ucp2/Ccs/Nme5/Aifm1/Pdk2/Gpr37/Gfer/Msrb3/Ide/Ndufs8/Gstp1/Gpx1/Romo1/Ppia/Sod3/Gpx4
L	ADCAV_vs_AD	GO:0006790	sulfur compound metabolic process	43/1508	5.08088e-08	3.50079e-06	2.71442e-06	Gstt1/Gnmt/Gstm5/Gstm7/Sqor/Hyal1/Clic3/Gpx3/Arsg/Adi1/Ehhadh/Sod1/Sult1c2/Sult1c1/Cbs/Gusb/Acss1/Hmgcs2/Gstk1/Sult1a1/Glrx3/Bgn/Nudt7/Gsta4/Ciao2a/Mamdc2/Mcee/Acaa2/Pdk2/Ggt6/Gstm2/Acacb/Tst/Iba57/Phgdh/Gstm1/Gstp1/Suclg2/Gpx1/Nat8f4/Acot1/Bhmt/Gpx4
L	ADCAV_vs_AD	GO:0033539	fatty acid beta-oxidation using acyl-CoA dehydrogenase	8/1508	5.4258e-08	3.69286e-06	2.86335e-06	Etfb/Acadvl/Acadl/Acad10/Acads/Etfa/Etfbkmt/Acad12
L	ADCAV_vs_AD	GO:0008360	regulation of cell shape	27/1508	5.59428e-08	3.76165e-06	2.91669e-06	Rnd2/Rhoc/Ccl24/Slc9a3r1/Fmnl3/Vegfa/Myl12a/Arhgdia/Limd1/Ermn/Pdpn/Shroom3/Myh14/Parva/Plxnb3/Cfdp1/Arap1/S100b/Plxnb2/F11r/Lpar1/S100a13/Cdc42ep2/Palm3/Cdc42ep1/Ezr/Rhog
L	ADCAV_vs_AD	GO:0120316	sperm flagellum assembly	13/1508	6.35915e-08	4.22505e-06	3.276e-06	Ttll5/Tpgs1/Spag6l/Cfap206/Drc7/Mns1/Iqcg/Ttc12/Klc3/Cfap43/Cfap65/Spag16/Spef2
L	ADCAV_vs_AD	GO:0042255	ribosome assembly	16/1508	7.63981e-08	5.01621e-06	3.88944e-06	Ppan/Rps25/Rps5/Eif6/Rpl6/Dhx30/Rpsa/Mpv17l2/Rps27l/Rps19/Rpl38/Rpl11/Rps15/Rplp0/Rps28/Rpl24
L	ADCAV_vs_AD	GO:2000177	regulation of neural precursor cell proliferation	23/1508	1.17626e-07	7.6334e-06	5.91875e-06	Tgfb1/Gata2/Ctsz/Nr2e1/Appl2/Vegfa/Gpr37l1/Mdk/Spint1/Adgrg1/Trf/Gnai2/Sox10/Slc16a2/Wdr62/Ctnna1/Six3/Gjc2/Kctd11/Dmrta2/Fzd9/Gng5/Spint2
L	ADCAV_vs_AD	GO:1990748	cellular detoxification	13/1508	1.6696e-07	1.07104e-05	8.30455e-06	Nqo1/Gstm5/Gstm7/Fbln5/Sod1/Pim1/Prdx6/Adh5/Aldh2/Mt3/Ccs/Sod3/Mtarc2
L	ADCAV_vs_AD	GO:0050767	regulation of neurogenesis	52/1508	1.79312e-07	1.13721e-05	8.81762e-06	Rnd2/Metrn/Tgfb1/Apoe/Stk11/Dnajb11/Atp5g1/Bmp7/Hey2/Nr2e1/Appl2/Ace/Aspa/Gfap/Bmp4/Vegfa/Bin1/Ctdsp1/Gpr37l1/Vim/Mdk/Spint1/Mfn1/Cux1/Idh2/Plxnb3/Mt3/Anxa2/Ss18l2/Trf/Sox10/Map2k2/Nkx6-1/Tmem98/Plxnb2/Mag/Wdr62/Ctnna1/Atf5/Sema6c/Dusp10/Olig2/Nkx6-2/Shtn1/Mbp/Tspo/Id1/Gjc2/Kctd11/Dmrta2/Yap1/Dynlt1b
L	ADCAV_vs_AD	GO:0070286	axonemal dynein complex assembly	12/1508	2.10283e-07	1.31864e-05	1.02244e-05	Ccdc65/Odad4/Zmynd10/Dnaaf1/Dnai2/Dnai4/Odad1/Ttc12/Dnai3/Daw1/Dnaaf3/Dnai1
L	ADCAV_vs_AD	GO:0006575	cellular modified amino acid metabolic process	30/1508	2.55419e-07	1.58388e-05	1.2281e-05	Ckb/Gstt1/Gnmt/Gstm5/Gstm7/Clic3/Gpx3/Sod1/Serinc2/Asl/Acadl/Aldh9a1/Gatm/Cpt2/Gstk1/Aldh1l1/Slco1c1/Slc27a1/Gsta4/Slc16a2/Cpq/Ggt6/Gstm2/Gstm1/Gstp1/Gpx1/Nat8f4/Ggh/Bhmt/Gpx4
L	ADCAV_vs_AD	GO:0060632	regulation of microtubule-based movement	15/1508	3.05308e-07	1.87244e-05	1.45185e-05	Stk11/Ccdc65/Gas2l2/Spag6l/Cfap298/Cfap45/Anxa5/Cfap206/Igbp1/Lamp1/Dnaaf1/Kif9/Rsph4a/Cfap43/Efcab1
L	ADCAV_vs_AD	GO:0061351	neural precursor cell proliferation	30/1508	3.53007e-07	2.14145e-05	1.66042e-05	Ift20/Tead3/Tgfb1/Gata2/Ctsz/Nr2e1/Appl2/Nde1/Vegfa/Gpr37l1/Mdk/Spint1/Fgfr2/Adgrg1/Ephb1/Trf/Gnai2/Sox10/Slc16a2/Plxnb2/Wdr62/Ctnna1/Atf5/Six3/Gjc2/Kctd11/Dmrta2/Fzd9/Gng5/Spint2
L	ADCAV_vs_AD	GO:0022904	respiratory electron transport chain	19/1508	4.50143e-07	2.70134e-05	2.09455e-05	Etfb/Ndufs7/Uqcr11/Uqcrb/Ndufs6/Ndufs4/Dnajc15/Ndufa5/Ndufv3/Ndufa8/Cox4i1/Slc37a2/Etfa/Afg1l/Uqcrq/Uqcr10/Ndufs8/Cox5b/Uqcrh
L	ADCAV_vs_AD	GO:0014003	oligodendrocyte development	13/1508	6.90085e-07	4.0972e-05	3.17686e-05	Tgfb1/Eif2b5/Clu/Mal/Ercc2/Plp1/Sox10/Fa2h/Mag/Ulk4/Nkx6-2/Olig1/Cntn2
L	ADCAV_vs_AD	GO:0006520	cellular amino acid metabolic process	34/1508	8.00879e-07	4.70495e-05	3.6481e-05	Gnmt/Prodh/Etfb/Ddah2/Adssl1/Odc1/Qdpr/Ddc/Adi1/Fars2/Ldc1/Aars2/Cbs/Psat1/Gldc/Hsd17b10/Asl/Farsb/Thap4/Hdc/Yars/Fah/Acad8/Bckdhb/Etfa/Upb1/Spr/Slc16a2/Gcsh/Lars2/Tst/Phgdh/Bckdha/Bhmt
L	ADCAV_vs_AD	GO:0042274	ribosomal small subunit biogenesis	16/1508	8.56496e-07	4.97928e-05	3.86081e-05	Rps25/Rps5/Rpp40/Rps24/Rps6/Ercc2/Rpsa/Kri1/Rps27l/Rps16/Rps21/Rps19/Rps8/Rpl38/Rps15/Rps28
L	ADCAV_vs_AD	GO:0003352	regulation of cilium movement	12/1508	9.84888e-07	5.66666e-05	4.39379e-05	Ccdc65/Gas2l2/Spag6l/Cfap298/Cfap45/Anxa5/Cfap206/Dnaaf1/Kif9/Rsph4a/Cfap43/Efcab1
L	ADCAV_vs_AD	GO:0045861	negative regulation of proteolysis	42/1508	1.05992e-06	6.03616e-05	4.68029e-05	Nr1h3/Akt2/Itih3/Ctsz/Vtn/Wfdc2/Rffl/Tmed10/Itih4/Anxa8/Serping1/Vegfa/Bin1/Dnajb2/Tfpi/Spint1/Cst3/Alad/A2m/Trim21/Igbp1/Renbp/Gas6/Mt3/Cryab/Crb2/Tmem98/Serpina3g/Serpinb1a/Sfn/Spink8/Ide/Rpl11/Serpinb6a/Nr1h2/Gpx1/Cst7/Ddrgk1/Serpinh1/Rpl23/Ubxn1/Spint2
L	ADCAV_vs_AD	GO:0097237	cellular response to toxic substance	13/1508	1.15146e-06	6.36752e-05	4.93721e-05	Nqo1/Gstm5/Gstm7/Fbln5/Sod1/Pim1/Prdx6/Adh5/Aldh2/Mt3/Ccs/Sod3/Mtarc2
L	ADCAV_vs_AD	GO:0022010	central nervous system myelination	10/1508	1.15234e-06	6.36752e-05	4.93721e-05	Clu/Mal/Ercc2/Plp1/Sox10/Fa2h/Mag/Ulk4/Nkx6-2/Cntn2
L	ADCAV_vs_AD	GO:0032291	axon ensheathment in central nervous system	10/1508	1.15234e-06	6.36752e-05	4.93721e-05	Clu/Mal/Ercc2/Plp1/Sox10/Fa2h/Mag/Ulk4/Nkx6-2/Cntn2
L	ADCAV_vs_AD	GO:0098754	detoxification	14/1508	1.19587e-06	6.53853e-05	5.06981e-05	Nqo1/Gstm5/Gstm7/Fbln5/Sod1/Pim1/Prdx6/Adh5/Aldh2/Mt3/Mt1/Ccs/Sod3/Mtarc2
L	ADCAV_vs_AD	GO:2001233	regulation of apoptotic signaling pathway	45/1508	1.20672e-06	6.53853e-05	5.06981e-05	Hspb1/Eya2/Pmp22/Fis1/Rack1/Septin4/Rffl/Slc9a3r1/Prelid1/Bmp4/Clu/Dab2/Col2a1/Sod1/Tmbim6/Vegfa/Bad/Sgk3/Creb3l1/Pdia3/Mal/Txndc12/Ltbr/Ctsc/Nupr1/Pycard/Stx4a/Fadd/Igbp1/Sfrp1/Gnai2/Parl/Nme5/Acaa2/Ctnna1/Cradd/Msx1/Yap1/Rpl11/Tpt1/Gstp1/Rpl26/Eno1/Gpx1/Ppia
L	ADCAV_vs_AD	GO:0022604	regulation of cell morphogenesis	40/1508	1.23323e-06	6.61793e-05	5.13138e-05	Rnd2/Rhoc/Calr/Ccl24/Fbln1/Sparc/Slc9a3r1/Dab2/Fmnl3/Vegfa/Myl12a/Arhgdia/Limd1/Ermn/Mdk/Mfn1/Sh3d19/Pdpn/Shroom3/Cux1/Cib1/Myh14/Parva/Plxnb3/Cfdp1/Ss18l2/Arap1/S100b/Plxnb2/F11r/Lpar1/S100a13/Dock5/Cdc42ep2/Palm3/Cdc42ep1/Ezr/Cntn2/Cldn3/Rhog
L	ADCAV_vs_AD	GO:0061572	actin filament bundle organization	26/1508	1.26967e-06	6.74858e-05	5.23268e-05	Aif1l/Rhoc/Fhod1/Baiap2l2/Hsp90b1/Pdlim4/Tgfb3/Sorbs3/Spag6l/Itgb5/Arhgap28/Aif1/Prkcq/Epha1/Kank2/Cgnl1/Arap1/Arhgef5/Asap3/F11r/Lpar1/Baiap2l1/Shtn1/Id1/Ezr/Arhgef10
L	ADCAV_vs_AD	GO:0032970	regulation of actin filament-based process	46/1508	1.38928e-06	7.3147e-05	5.67163e-05	Hip1r/Rnd2/Rhoc/Tgfb1/Flii/Cnn2/Ccl24/Atp1a2/Fhod1/Dstn/Baiap2l2/Pdlim4/Tgfb3/Sorbs3/Arhgap28/Bin1/Arhgdia/Prkcq/Gsn/Mdk/Casq2/Pdpn/Arhgef19/Epha1/Pycard/Cotl1/Jam3/Kank2/Cgnl1/Arap1/Arhgef5/Fxyd1/Asap3/F11r/Lpar1/Baiap2l1/Id1/Dnai3/Cdc42ep2/Bst2/Cdc42ep1/Magel2/Arhgef10/Rhog/Abracl/Smim22
L	ADCAV_vs_AD	GO:0006839	mitochondrial transport	24/1508	1.49856e-06	7.81632e-05	6.06058e-05	Hip1r/Oxa1l/Timm50/Cnp/Eya2/Fis1/Timm13/Srebf1/Timm22/Dnajc15/Bad/Pdcd5/Bag3/Slc25a20/Ucp2/Parl/Acaa2/Aifm1/Immp1l/Chchd10/Bak1/Romo1/Tmem102/Dynlt1b
L	ADCAV_vs_AD	GO:0045685	regulation of glial cell differentiation	18/1508	1.74839e-06	8.95971e-05	6.94713e-05	Tgfb1/Nr2e1/Aspa/Bmp4/Bin1/Gpr37l1/Mdk/Spint1/Nkx6-1/Tmem98/Mag/Atf5/Dusp10/Olig2/Nkx6-2/Dusp15/Opalin/Cntn2
L	ADCAV_vs_AD	GO:0062012	regulation of small molecule metabolic process	42/1508	1.74988e-06	8.95971e-05	6.94713e-05	Sox9/Nr1h3/Gnmt/Apoe/Stk11/Akt2/Plcd1/Adora2b/Acadvl/Fis1/Appl2/Srebf1/Ephx2/Dab2/Sod1/C1qtnf12/Arl2/Bad/Clybl/Jmjd8/Acadl/Dbi/Adipor1/Eif6/Rorc/Scp2/P2rx7/Nupr1/Pdk2/Bmp6/Etfbkmt/Pex2/Tspo/Acacb/Igf2/Rd3/Ppp1r3g/Sphk2/Antkmt/Gckr/Nr1h2/Eno1
L	ADCAV_vs_AD	GO:0014013	regulation of gliogenesis	22/1508	1.8902e-06	9.59017e-05	7.43598e-05	Tgfb1/Nr2e1/Aspa/Gfap/Bmp4/Bin1/Gpr37l1/Vim/Mdk/Spint1/Idh2/Trf/Sox10/Nkx6-1/Tmem98/Mag/Atf5/Dusp10/Olig2/Nkx6-2/Tspo/Gjc2
[truncated: 2,887 more rows]
